# Supplementary material for: Prognostic and molecular multi-platform analysis of CALGB 40603 (Alliance) and public triple-negative breast cancer datasets
Source: NPJ Breast Cancer. 2025 Mar 8;11:24. doi: 10.1038/s41523-025-00740-z (PMC11890565; doi:10.1038/s41523-025-00740-z)
Supplement: Supplementary file 2 — Supplementary Data 1 [file 41523_2025_740_MOESM2_ESM.xlsx]

## Sheet: Subtype
Segment	Event type	CALGB 40603 p-value	CALGB 40603 FDR-adj p-value	CALGB 40603 model coefficient	FUSCC p-value	FUSCC FDR-adj p-value	FUSCC model coefficient	METABRIC p-value	METABRIC FDR-adj p-value	METABRIC model coefficient	TCGA p-value	TCGA FDR-adj p-value	TCGA model coefficient	Combined p-value	Combined FDR-adj p-value	Combined model coefficient	# of datasets with p < 0.05
1.p.wholearm.chr1:1-124300000	Gain	0.0158994	0.0482997	2.47499	0.000390071	0.00631206	1.93475	0.487734	0.913859	-0.331357	0.103394	0.29619	1.05939	2.74596e-05	0.000109428	1.11101	2
chr1:3756302-6867390.BeroukhimS2.1p36.31.del	Gain	0.989066	0.989975	17.2033	0.0518162	0.141185	1.23701	0.427069	0.901389	0.443617	0.561881	0.774055	0.34484	0.00285521	0.00781889	0.957074	0
chr1:26377344-27532551.BeroukhimS2.1p36.11.del	Gain	0.985797	0.989975	16.1568	0.348528	0.512081	0.43084	0.147742	0.734266	-1.25276	0.809817	0.924022	0.163424	0.240145	0.349421	0.364211	0
chr1:27351829-27460967.BeroukhimS5.amp	Gain	0.106068	0.219537	1.67542	0.24485	0.407321	0.530222	0.147742	0.734266	-1.25276	0.712843	0.873482	0.248461	0.199396	0.305094	0.385087	0
chr1:39907605-40263248.BeroukhimS2.1p34.2.amp.MYCL1	Gain	0.00144598	0.00749666	1.96559	0.0345162	0.109063	0.716528	0.5942	0.970345	0.241162	0.201946	0.442594	0.613104	0.000100198	0.000352012	0.822431	1
chr1:41717036-43943775.Basal.1p34.2-1.amp	Gain	0.0012709	0.00685516	1.98809	0.00409788	0.0266862	0.967346	0.501119	0.918001	0.287682	0.173585	0.39613	0.653301	8.69367e-06	4.0723e-05	0.923236	2
chr1:43945805-44960161.Basal.1p34.1-2.amp	Gain	0.00186963	0.00900222	1.92011	0.00682131	0.0375524	0.912563	0.909714	0.995046	0.0487902	0.173585	0.39613	0.653301	5.48084e-05	0.000204669	0.834776	2
chr1:46541957-46555032.Basal.1p33-3.amp	Gain	0.00241382	0.0104795	1.87395	0.0119715	0.0591922	0.910021	0.980862	0.995046	-0.0104713	0.233847	0.484796	0.572519	0.000187342	0.000625253	0.796149	1
chr1:58658784-60221344.BeroukhimS2.1p32.1.amp.JUN	Gain	0.00144598	0.00749666	1.96559	0.00404354	0.0266574	1.01105	0.976733	0.995046	0.0129034	0.233847	0.484796	0.572519	4.01719e-05	0.000155448	0.869719	2
chr1:71284749-74440273.BeroukhimS2.1p31.1.del.NEGR1	Gain	0.00353213	0.0138688	1.8033	0.00634104	0.0356433	1.01538	0.951383	0.995046	-0.0281709	0.105349	0.29619	0.813775	6.7303e-05	0.000247861	0.88277	2
chr1:110339388-119426489.BeroukhimS2.1p13.2.del	Gain	0.00119795	0.00666361	2.39575	0.000586894	0.0079902	1.58924	0.640106	0.995046	0.223144	0.112585	0.308309	0.921682	5.98725e-07	3.7614e-06	1.25505	2
chr1:114889793-115149999.BeroukhimS5.amp	Gain	0.00119795	0.00666361	2.39575	0.000318427	0.0058059	1.78809	0.590104	0.970345	0.264902	0.132292	0.3364	0.875469	3.0899e-07	2.26029e-06	1.33047	2
chr1:118282114-118807006.BeroukhimS5.amp	Gain	0.0003917	0.00342898	2.1848	0.00102688	0.0102453	1.21515	0.177379	0.734266	0.612726	0.140423	0.352046	0.789737	1.30552e-07	1.02521e-06	1.19147	2
chr1:119996566-120303234.BeroukhimS2.1p12.amp	Gain	0.000174343	0.00175659	2.31155	0.00104718	0.0102453	1.10282	0.129331	0.728089	0.65826	0.0240536	0.147338	1.19937	6.25329e-09	6.42165e-08	1.23469	2
1.q.wholearm.chr1:124300000-247249719	Gain	1.01917e-11	3.09772e-09	2.84896	1.36821e-06	0.000243541	1.63178	0.03619	0.537574	1.02962	0.000162861	0.012424	1.81374	1.41121e-20	7.53585e-18	1.91665	3
chr1:144078052-144943150.BeroukhimS5.amp	Gain	2.04814e-07	3.9061e-06	2.83487	2.59339e-07	0.000138487	1.71088	0.0505018	0.565057	0.871777	0.021249	0.136701	1.02005	3.15432e-16	3.36881e-14	1.62905	2
chr1:148661965-149063439.BeroukhimS2.1q21.2.amp.MCL1	Gain	1.02738e-10	9.15329e-09	3.05225	1.03162e-05	0.000918145	1.46794	0.0173455	0.417085	1.07264	0.000913974	0.0271146	1.58412	2.22068e-19	3.95281e-17	1.81187	3
chr1:151026302-152973244.BeroukhimS5.amp	Gain	3.51854e-10	2.08767e-08	2.67988	9.62023e-07	0.000243541	1.64016	0.0107938	0.377392	1.21032	0.000276591	0.01477	1.7287	4.77127e-20	1.27393e-17	1.86374	3
chr1:158317017-159953843.BeroukhimS2.1q23.3.amp	Gain	5.49761e-10	2.44644e-08	2.48669	6.02011e-06	0.000803684	1.46359	0.0198793	0.417085	1.10871	0.00271748	0.0372086	1.36681	2.06924e-17	2.76244e-15	1.67135	3
chr1:162199047-163197517.BeroukhimS5.amp	Gain	1.09573e-08	3.25066e-07	2.21491	6.13768e-05	0.00315243	1.27607	0.0590786	0.565057	0.885519	0.000584159	0.0207961	1.57554	3.77472e-15	3.3595e-13	1.52966	3
chr1:163619952-164752515.BeroukhimS5.amp	Gain	3.32038e-08	7.70905e-07	2.13255	6.75869e-05	0.00315243	1.25708	0.0611142	0.565057	0.900161	0.00138067	0.0307731	1.44692	2.21006e-14	1.44825e-12	1.48175	3
chr1:166729757-167532460.BeroukhimS5.amp	Gain	3.32038e-08	7.70905e-07	2.13255	0.000721082	0.00916804	1.05949	0.0939813	0.650705	0.77319	0.00153295	0.0321973	1.41433	6.41628e-13	2.28419e-11	1.37372	3
chr1:168438419-168880930.BeroukhimS5.amp	Gain	3.32038e-08	7.70905e-07	2.13255	0.00305922	0.0223784	0.915558	0.0939813	0.650705	0.77319	0.0116245	0.0992965	1.11135	2.43005e-11	6.17928e-10	1.26199	2
chr1:169549478-170484405.BeroukhimS2.1q24.3.amp	Gain	4.91499e-08	9.72075e-07	2.1537	0.0106459	0.0546625	0.786238	0.0939813	0.650705	0.77319	0.015666	0.114601	1.06087	1.67928e-10	3.09219e-09	1.20338	1
chr1:174611641-175371076.BeroukhimS5.amp	Gain	4.91499e-08	9.72075e-07	2.1537	0.0311256	0.103882	0.653464	0.0565697	0.565057	0.876374	0.045141	0.211538	0.870078	1.37189e-09	1.74426e-08	1.1298	1
chr1:201678483-203358272.BeroukhimS2.1q32.1.amp.MDM4	Gain	3.78327e-08	8.08107e-07	2.23826	0.0106154	0.0546625	0.777104	0.0310861	0.531475	0.972553	0.01515	0.114601	1.05939	3.42603e-11	8.31591e-10	1.24055	1
chr1:223876038-247249719.BeroukhimS2.1q43.del.RYR2	Gain	1.09573e-08	3.25066e-07	2.21491	0.00305922	0.0223784	0.915558	0.150396	0.734266	0.667829	0.00222585	0.0343535	1.3595	4.45764e-12	1.32243e-10	1.3143	3
chr1:241364021-247249719.BeroukhimS2.1q44.amp	Gain	1.59644e-08	4.48683e-07	2.18707	0.00425469	0.0270477	0.881108	0.751615	0.995046	0.135974	0.00849815	0.0796143	1.16315	7.59327e-10	1.1178e-08	1.14374	2
chr2:1-15244284.BeroukhimS2.2p25.3.del	Gain	0.041513	0.103589	0.897942	0.552764	0.667818	0.176483	0.257605	0.786883	-0.492476	0.200619	0.442594	0.575364	0.139025	0.222941	0.277415	0
2.p.wholearm.chr2:1-93300000	Gain	0.055099	0.130768	0.805749	0.152922	0.308153	0.426334	0.401764	0.901389	-0.356675	0.00487846	0.0566326	1.34751	0.00600218	0.0149774	0.516351	0
chr2:15977811-16073001.BeroukhimS2.2p24.3.amp.MYCN	Gain	0.041513	0.103589	0.897942	0.85073	0.90496	0.0565122	0.171928	0.734266	-0.593064	0.10705	0.29619	0.74444	0.202812	0.307676	0.239587	0
chr2:32460827-55039898.BeroukhimS5.del	Gain	0.055099	0.130768	0.805749	0.139366	0.287341	0.444206	0.645273	0.995046	-0.200671	0.0293896	0.158526	1.04145	0.00787878	0.0193883	0.506065	0
chr2:53680282-53845245.BeroukhimS5.amp	Gain	0.041513	0.103589	0.897942	0.00316427	0.0225296	0.926938	0.780184	0.995046	0.124752	0.00623201	0.0627905	1.30891	2.58772e-05	0.000103898	0.837668	1
chr2:61834240-63151654.BeroukhimS5.amp	Gain	0.0278546	0.0732727	0.967451	0.00344976	0.0239243	0.91006	0.37055	0.901389	-0.390866	0.0079125	0.0754513	1.27046	0.00017748	0.000596063	0.728738	1
chr2:79257340-80427237.BeroukhimS5.del	Gain	0.0910654	0.195297	0.852843	0.349059	0.512081	0.296948	0.184129	0.756347	-0.582089	0.14851	0.355006	0.693147	0.147464	0.235766	0.288133	0
2.q.wholearm.chr2:93300000-242951149	Gain	0.476093	0.69653	-0.386649	0.0322486	0.105649	0.950777	0.173272	0.734266	-0.712358	0.718087	0.873482	0.216223	0.514733	0.596241	0.162928	0
chr2:121187279-122198612.BeroukhimS5.amp	Gain	0.870247	0.980798	-0.0863846	0.206211	0.362226	0.467159	0.665565	0.995046	-0.209254	0.561881	0.774055	0.34484	0.422797	0.522625	0.187671	0
chr2:135029078-135167772.BeroukhimS5.amp	Gain	0.710685	0.882572	-0.197897	0.192355	0.347289	0.560806	0.640106	0.995046	0.223144	0.474638	0.690617	0.47614	0.236296	0.345704	0.300937	0
chr2:138479322-143365272.BeroukhimS2.2q22.1.del.LRP1B	Gain	0.403176	0.620449	-0.456758	0.0512896	0.141185	0.924659	0.82906	0.995046	-0.103236	0.474638	0.690617	0.47614	0.273527	0.384279	0.28366	0
chr2:154436672-155018734.HER2-enriched.2q23.3-114.amp	Gain	0.710685	0.882572	-0.197897	0.0590053	0.150042	0.800151	0.263039	0.786883	-0.571044	0.900326	0.974314	0.0757118	0.540582	0.615502	0.150942	0
chr2:156889194-159797412.HER2-enriched.2q24.1-115.amp	Gain	0.94839	0.989975	-0.0341009	0.0248213	0.0933422	0.944083	0.253258	0.786883	-0.563689	0.929246	0.974314	-0.0494801	0.376796	0.482266	0.211108	0
chr2:159800558-163403274.HER2-enriched.2q24.2-116.amp	Gain	0.699914	0.881918	0.200021	0.0125174	0.0596812	1.04584	0.360014	0.901389	-0.443686	0.636618	0.815237	0.281851	0.111402	0.188853	0.380245	0
chr2:164158152-168812365.HER2-enriched.2q24.3-117.amp	Gain	0.914081	0.989975	-0.0526437	0.0590053	0.150042	0.800151	0.24272	0.786883	-0.560097	0.636618	0.815237	0.281851	0.43858	0.535931	0.182783	0
chr2:173927807-175001974.HER2-enriched.2q31.1-118.amp	Gain	0.877709	0.984656	0.0744665	0.0118569	0.0591736	1.0081	0.995851	0.995851	-0.00246003	0.49385	0.712745	0.405465	0.0461774	0.0896681	0.468108	0
chr2:204533830-206266883.BeroukhimS2.2q33.2.del.PARD3B	Gain	0.382963	0.598123	0.491478	0.0322486	0.105649	0.950777	0.360014	0.901389	-0.443686	0.867413	0.971066	-0.0870114	0.211815	0.316833	0.298932	0
chr2:241477619-242951149.BeroukhimS2.2q37.3.del	Gain	0.0941008	0.200199	-0.733113	0.00272156	0.0209636	1.86367	0.985407	0.995046	0.0101524	0.78871	0.924022	-0.16508	0.229044	0.338806	0.313606	1
chr3:1-2121282.BeroukhimS2.3p26.3.del	Gain	0.125985	0.251969	0.677833	0.0276913	0.0980611	0.852996	0.841213	0.995046	0.0939318	0.211057	0.456294	0.730888	0.00595394	0.0149268	0.616483	0
3.p.wholearm.chr3:1-91700000	Gain	0.261432	0.441787	1.17823	0.0343785	0.109063	1.60166	0.45343	0.901389	-0.484602	0.778016	0.924022	-0.238411	0.117	0.195856	0.558838	0
chr3:41866-18694914.BeroukhimS5.amp	Gain	0.0752403	0.166715	0.833623	0.0321191	0.105649	0.80335	0.688304	0.995046	0.186641	0.28394	0.516407	0.628609	0.00422294	0.0109815	0.642688	0
chr3:36286137-40063081.BeroukhimS5.amp	Gain	0.275233	0.455029	0.611388	0.0758769	0.185015	0.79493	0.287345	0.786883	-0.668606	0.915466	0.974314	0.0725707	0.17493	0.271548	0.363577	0
chr3:43362938-44130419.BeroukhimS5.del	Gain	0.458427	0.678116	0.475734	0.183197	0.342946	0.693928	0.287345	0.786883	-0.668606	0.928989	0.974314	-0.074108	0.473723	0.565924	0.214853	0
chr3:58626894-61524607.BeroukhimS2.3p14.2.del.FHIT	Gain	0.987398	0.989975	16.1343	0.0815183	0.196972	1.82668	0.463806	0.901389	-0.517943	0.457483	0.686225	-0.663877	0.135235	0.217517	0.612896	0
chr3:66644057-68118027.BeroukhimS5.del	Gain	0.985797	0.989975	16.1568	0.0518162	0.141185	1.23701	0.463806	0.901389	-0.517943	0.807611	0.924022	0.197826	0.0346961	0.0718129	0.765732	0
chr3:70107050-74383584.BeroukhimS5.del	Gain	0.984009	0.989975	16.1856	0.0178272	0.0761578	1.49043	0.175498	0.734266	-0.832909	0.697019	0.863592	0.313658	0.0211901	0.0467582	0.746601	0
chr3:86250885-95164178.BeroukhimS2.3p11.1.amp	Gain	0.989066	0.989975	17.2033	0.0164442	0.0725721	1.05968	0.736347	0.995046	-0.174224	0.49385	0.712745	0.405465	0.0044923	0.0115888	0.766638	0
3.q.wholearm.chr3:91700000-199501827	Gain	0.00010035	0.00109361	2.39478	0.0147474	0.067889	0.76577	0.262214	0.786883	0.476924	0.0215035	0.136701	1.0349	1.23582e-07	9.84965e-07	1.04167	1
chr3:116900556-120107320.BeroukhimS2.3q13.31.del	Gain	0.00646515	0.0219897	1.4903	0.0929628	0.210806	0.599255	0.101804	0.650705	-0.791948	0.101471	0.29619	0.875469	0.00988185	0.0238774	0.553042	1
chr3:170024984-173604597.BeroukhimS2.3q26.2.amp.PRKCI	Gain	9.6127e-06	0.000165586	1.93727	0.000914282	0.00996381	1.02	0.207624	0.786883	0.538338	0.00111857	0.0298657	1.48353	1.42585e-10	2.82002e-09	1.2222	3
chr3:175446835-178263192.BeroukhimS2.3q26.31.del.NAALADL2	Gain	5.9354e-06	0.00010565	2.09787	0.00455556	0.0282868	0.861159	0.147595	0.734266	0.62138	0.00111857	0.0298657	1.48353	2.69497e-10	4.78616e-09	1.20251	3
chr3:178149984-199501827.BeroukhimS2.3q28.amp.PIK3CA	Gain	2.99269e-05	0.000484272	1.9321	0.0294855	0.100931	0.66598	0.501119	0.918001	0.287682	0.00923163	0.0849947	1.15489	3.4614e-07	2.43714e-06	0.96781	1
chr4:1-435793.BeroukhimS2.4p16.3.del	Gain	0.986575	0.989975	16.1455	0.34482	0.512081	0.55105	0.436506	0.901389	-0.967584	0.809817	0.924022	0.163424	0.131845	0.213997	0.573877	0
4.p.wholearm.chr4:1-50700000	Gain	0.989975	0.989975	15.075	0.458652	0.600295	0.596418	0.436506	0.901389	-0.967584	0.457483	0.686225	-0.663877	0.856427	0.888023	0.0890551	0
chr4:1234177-1683843.Basal.4p16.3-4.del	Gain	0.986575	0.989975	16.1455	0.34482	0.512081	0.55105	0.803751	0.995046	-0.254234	0.454184	0.686225	-0.430783	0.266478	0.376454	0.392092	0
chr4:3220565-5553626.Basal.4p16.2-5.del	Gain	0.989223	0.989975	16.1123	0.234198	0.399558	0.778305	0.233511	0.786883	-1.39972	0.778016	0.924022	-0.238411	0.322151	0.430072	0.407855	0
chr4:4349500-4427489.BeroukhimS5.amp	Gain	0.989223	0.989975	16.1123	0.188956	0.346743	0.854733	0.233511	0.786883	-1.39972	0.618529	0.807566	-0.430783	0.306065	0.415874	0.421829	0
chr4:5577784-10295484.Basal.4p16.1-6.del	Gain	0.989223	0.989975	16.1123	0.441168	0.587633	0.515164	0.951386	0.995046	0.0484524	0.618529	0.807566	-0.430783	0.287994	0.397801	0.440848	0
chr4:10979549-15266111.Basal.4p15.33-7.del	Gain	0.986724	0.989975	15.0908	0.726045	0.809412	0.211482	0.70849	0.995046	0.464889	0.305865	0.533603	-0.961411	0.597119	0.661539	0.237159	0
chr4:13238819-37565122.BeroukhimS5.del	Gain	0.988788	0.989975	15.0802	0.458652	0.600295	0.596418	0.448152	0.901389	0.890973	0.305865	0.533603	-0.961411	0.4032	0.50542	0.434384	0
chr4:15313739-17632477.Basal.4p15.32-8.del	Gain	0.986724	0.989975	15.0908	0.541339	0.660555	0.412634	0.990564	0.995046	16.3837	0.305865	0.533603	-0.961411	0.251359	0.357935	0.583681	0
chr4:19864333-22430289.Basal.4p15.31-9.del	Gain	0.988788	0.989975	15.0802	0.660708	0.752278	0.300105	0.989091	0.995046	16.4048	0.457483	0.686225	-0.663877	0.250518	0.357691	0.58782	0
chr4:23402742-26636101.Basal.4p15.2-10.del	Gain	0.989975	0.989975	15.075	0.576338	0.685445	0.455819	0.448152	0.901389	0.890973	0.618529	0.807566	-0.430783	0.419029	0.520376	0.420199	0
chr4:30331135-30753569.Basal.4p15.1-11.del	Gain	0.988788	0.989975	15.0802	0.960932	0.980973	0.0346055	0.990564	0.995046	16.3837	0.457483	0.686225	-0.663877	0.46185	0.556722	0.381771	0
chr4:37121738-38804810.Basal.4p14-12.del	Gain	0.988788	0.989975	15.0802	0.722663	0.807326	0.294651	0.448152	0.901389	0.890973	0.953078	0.990163	0.0670107	0.290343	0.399596	0.602486	0
chr4:41057559-42353879.Basal.4p13-13.del	Gain	0.585425	0.779593	0.586003	0.2907	0.455231	0.833847	0.464565	0.901389	-0.686367	0.928989	0.974314	-0.074108	0.575595	0.645731	0.235331	0
4.q.wholearm.chr4:50700000-191273063	Gain	0.296238	0.482768	1.09861	0.35606	0.513311	-0.420391	0.40174	0.901389	0.725235	0.697019	0.863592	0.313658	0.702181	0.753463	0.125517	0
chr4:54471680-55980061.BeroukhimS2.4q12.amp.PDGFRA.KIT	Gain	0.100807	0.211102	1.23464	0.243311	0.406025	0.432133	0.797997	0.995046	0.13961	0.103394	0.29619	1.05939	0.0172942	0.0389697	0.59891	0
chr4:71492582-75938920.Basal.4q13.3-15.del	Gain	0.228917	0.400426	0.76214	0.239554	0.403165	0.465684	0.306611	0.826921	0.65678	0.432354	0.686225	0.463961	0.0363954	0.0744642	0.554154	0
chr4:73526461-75252649.BeroukhimS5.amp	Gain	0.12775	0.252661	1.14862	0.201711	0.360247	0.504195	0.429686	0.901389	0.515466	0.377114	0.613346	0.520534	0.0232166	0.0503971	0.611735	0
chr4:76623381-79684447.Basal.4q21.1-16.del	Gain	0.113448	0.232112	1.1923	0.304011	0.467844	0.425631	0.113693	0.659445	1.10132	0.148916	0.355006	1.11803	0.00612242	0.0152064	0.802371	0
chr4:79691766-80079606.Basal.4q21.21-17.del	Gain	0.12775	0.252661	1.14862	0.606384	0.711668	0.227857	0.352677	0.901389	0.674026	0.237859	0.484796	0.920826	0.0432582	0.0852393	0.612866	0
chr4:83634873-83961360.BeroukhimS5.del	Gain	0.12775	0.252661	1.14862	0.976924	0.986158	0.0138669	0.590493	0.970345	0.480586	0.515454	0.727489	0.517257	0.167978	0.263051	0.448258	0
chr4:91089383-93486891.BeroukhimS2.4q22.1.del	Gain	0.1178	0.238277	1.62314	0.976924	0.986158	0.0138669	0.789553	0.995046	0.182322	0.324647	0.548612	0.77319	0.150451	0.23911	0.45628	0
chr4:104889590-106814504.BeroukhimS5.del	Gain	0.146166	0.272912	1.51162	0.348528	0.512081	0.43084	0.45343	0.901389	-0.484602	0.148916	0.355006	1.11803	0.090983	0.160346	0.505327	0
chr4:112023722-118112513.BeroukhimS5.del	Gain	0.231451	0.400426	1.25276	0.966277	0.980973	-0.0182534	0.590493	0.970345	0.480586	0.356178	0.586659	0.610355	0.242439	0.350847	0.362572	0
chr4:114219937-114355024.Basal.4q26-18.del	Gain	0.231451	0.400426	1.25276	0.966277	0.980973	-0.0182534	0.590493	0.970345	0.480586	0.356178	0.586659	0.610355	0.242439	0.350847	0.362572	0
chr4:143168636-143603331.Basal.4q31.21-19.del	Gain	0.705575	0.881918	0.295845	0.364837	0.516466	-0.330312	0.651437	0.995046	-0.280302	0.809817	0.924022	0.163424	0.548186	0.620193	-0.157592	0
chr4:147085600-153449318.BeroukhimS5.del	Gain	0.440282	0.658572	0.819899	0.635084	0.732472	-0.200329	0.286094	0.786883	-0.729252	0.850589	0.954232	-0.131028	0.551878	0.623051	-0.174587	0
chr4:151218876-154929678.Basal.4q31.3-20.del	Gain	0.792488	0.923993	0.287682	0.286484	0.449948	-0.467023	0.718973	0.995046	-0.266629	0.599977	0.793039	0.41955	0.556993	0.627499	-0.185812	0
chr4:155375138-160500747.Basal.4q32.1-21.del	Gain	0.792488	0.923993	0.287682	0.183545	0.342946	-0.545511	0.718973	0.995046	-0.266629	0.697019	0.863592	0.313658	0.377504	0.482266	-0.269493	0
chr4:162524501-164492534.Basal.4q32.2-22.del	Gain	0.792488	0.923993	0.287682	0.362145	0.516466	-0.394994	0.469204	0.901389	-0.575364	0.697019	0.863592	0.313658	0.480708	0.571711	-0.224035	0
chr4:164612456-170167997.Basal.4q32.3-23.del	Gain	0.792488	0.923993	0.287682	0.286484	0.449948	-0.467023	0.718973	0.995046	-0.266629	0.697019	0.863592	0.313658	0.509082	0.590977	-0.209741	0
chr4:170251982-170915637.Basal.4q33-24.del	Gain	0.792488	0.923993	0.287682	0.35606	0.513311	-0.420391	0.789553	0.995046	0.182322	0.93235	0.974314	0.0696799	0.697371	0.753463	-0.126463	0
chr4:174326479-176135905.Basal.4q34.1-25.del	Gain	0.792488	0.923993	0.287682	0.27676	0.445151	-0.501879	0.718973	0.995046	-0.266629	0.928989	0.974314	-0.074108	0.376306	0.482266	-0.292834	0
chr4:175486008-184028292.BeroukhimS5.del	Gain	0.792488	0.923993	0.287682	0.27676	0.445151	-0.501879	0.951386	0.995046	0.0484524	0.93235	0.974314	0.0696799	0.533622	0.612052	-0.20885	0
chr4:176791083-177486490.Basal.4q34.2-26.del	Gain	0.792488	0.923993	0.287682	0.27676	0.445151	-0.501879	0.951386	0.995046	0.0484524	0.93235	0.974314	0.0696799	0.533622	0.612052	-0.20885	0
chr4:186684565-191273063.BeroukhimS2.4q35.2.del	Gain	0.679584	0.861991	0.447138	0.444971	0.588104	-0.343963	0.803751	0.995046	-0.254234	0.442229	0.686225	0.60811	0.927343	0.93966	-0.0305164	0
5.p.wholearm.chr5:1-47700000	Gain	0.0248117	0.0665801	0.940388	0.508778	0.649017	0.203434	0.147595	0.734266	-0.62138	0.126462	0.324668	0.732678	0.107584	0.184133	0.303825	0
chr5:1212750-1378766.BeroukhimS2.5p15.33.amp.TERT	Gain	0.0104784	0.033319	1.07044	0.986305	0.989906	-0.00527706	0.74176	0.995046	-0.139304	0.062747	0.242896	0.859132	0.0420369	0.0835144	0.382718	1
chr5:1473801-6790134.BeroukhimS5.amp	Gain	0.0104784	0.033319	1.07044	0.910918	0.950059	-0.0344405	0.483531	0.909637	-0.296794	0.0634058	0.242896	0.888317	0.0697565	0.125421	0.341845	1
chr5:9224578-10673735.BeroukhimS5.amp	Gain	0.0104784	0.033319	1.07044	0.613778	0.717194	0.157186	0.780535	0.995046	-0.117783	0.0242805	0.147338	1.12743	0.0110395	0.0265545	0.485961	1
chr5:18240864-21565169.BeroukhimS5.amp	Gain	0.000596556	0.00475464	1.70748	0.0484009	0.138214	0.61422	0.85897	0.995046	-0.0755827	0.000493668	0.0207961	2.00205	3.43735e-06	1.74814e-05	0.914023	2
chr5:36750649-37111693.BeroukhimS5.amp	Gain	0.0708578	0.159654	0.759592	0.2561	0.424713	0.37551	0.0342984	0.537574	-0.988703	0.0723069	0.25914	0.95895	0.126424	0.207725	0.304188	0
chr5:39149695-41885012.BeroukhimS5.amp	Gain	0.101924	0.212608	0.688941	0.392871	0.544917	0.283782	0.15734	0.734266	-0.671945	0.0723069	0.25914	0.95895	0.111395	0.188853	0.322627	0
chr5:43612947-44998256.BeroukhimS5.amp	Gain	0.257939	0.437268	0.576471	0.297088	0.462522	0.345257	0.342957	0.897739	-0.447767	0.0607198	0.242896	0.999963	0.10056	0.174916	0.347721	0
chr5:45312870-49697231.BeroukhimS2.5p11.amp	Gain	0.975462	0.989975	0.016148	0.173853	0.332752	0.456337	0.342957	0.897739	-0.447767	0.0723069	0.25914	0.95895	0.182509	0.280864	0.289255	0
5.q.wholearm.chr5:47700000-180857866	Gain	0.282708	0.465945	-1.53019	0.0904141	0.210806	-1.05779	0.132256	0.728089	-1.7148	0.618529	0.807566	-0.430783	0.0134803	0.0312978	-1.04083	0
chr5:49730236-50173926.Basal.5q11.1-27.del	Gain	0.975462	0.989975	0.016148	0.612671	0.717194	0.252997	0.147742	0.734266	-1.25276	0.93235	0.974314	0.0696799	0.834359	0.871316	-0.0619302	0
chr5:52119531-58183162.Basal.5q11.2-28.del	Gain	0.5522	0.754368	0.460985	0.901357	0.941927	0.105361	0.464565	0.901389	-0.686367	0.654872	0.832623	0.492476	0.770138	0.813175	0.123369	0
chr5:56146657-56594666.LumB.5q11.2-132.amp	Gain	0.384188	0.598123	0.920629	0.887174	0.930749	-0.124703	0.448152	0.901389	0.890973	0.788129	0.924022	0.300105	0.358667	0.465554	0.469228	0
chr5:57754754-59053198.BeroukhimS2.5q11.2.del.PDE4D	Gain	0.440282	0.658572	0.819899	0.650402	0.746913	-0.419258	0.469204	0.901389	-0.575364	0.788129	0.924022	0.300105	0.951572	0.962386	-0.0266646	0
chr5:58300629-59320301.LumB.5q12.1-133.amp	Gain	0.440282	0.658572	0.819899	0.410861	0.564559	-0.83155	0.233511	0.786883	-1.39972	0.788129	0.924022	0.300105	0.712516	0.760967	-0.172089	0
chr5:58300629-62108926.Basal.5q12.1-29.del	Gain	0.440282	0.658572	0.819899	0.410861	0.564559	-0.83155	0.436506	0.901389	-0.967584	0.844436	0.953338	-0.230524	0.747454	0.791946	-0.160908	0
chr5:63292034-63701397.Basal.5q12.2-30.del	Gain	0.440282	0.658572	0.819899	0.0935601	0.210806	-1.95269	0.990274	0.995046	-16.887	0.988942	0.998685	14.2635	0.274176	0.384279	-0.538802	0
chr5:63838208-66501179.Basal.5q12.3-31.del	Gain	0.585425	0.779593	0.586003	0.0935601	0.210806	-1.95269	0.987704	0.995046	-15.8603	0.991204	0.998685	15.2733	0.355775	0.464508	-0.480992	0
chr5:66513872-67633403.Basal.5q13.1-32.del	Gain	0.792488	0.923993	0.287682	0.0935601	0.210806	-1.95269	0.987704	0.995046	-15.8603	0.991204	0.998685	15.2733	0.240046	0.349421	-0.631329	0
chr5:68425638-71536822.LumB.5q13.2-134.amp	Gain	0.909671	0.989975	-0.128309	0.0455072	0.13207	-2.25637	0.991319	0.995046	-15.8343	0.988942	0.998685	14.2635	0.0874467	0.154624	-0.983313	0
chr5:68425638-72913540.Basal.5q13.2-33.del	Gain	0.928068	0.989975	0.100083	0.0455072	0.13207	-2.25637	0.991319	0.995046	-15.8343	0.988942	0.998685	14.2635	0.118835	0.197688	-0.872275	0
chr5:73958991-76396789.Basal.5q13.3-34.del	Gain	0.928068	0.989975	0.100083	0.0935601	0.210806	-1.95269	0.991319	0.995046	-15.8343	0.988942	0.998685	14.2635	0.233513	0.342571	-0.702525	0
chr5:76408288-81082828.Basal.5q14.1-35.del	Gain	0.928068	0.989975	0.100083	0.483167	0.622188	-0.545917	0.991319	0.995046	-15.8343	0.991204	0.998685	15.2733	0.690149	0.749927	-0.218841	0
chr5:81303630-82685333.Basal.5q14.2-36.del	Gain	0.928068	0.989975	0.100083	0.483167	0.622188	-0.545917	0.987704	0.995046	-15.8603	0.991204	0.998685	15.2733	0.489508	0.578313	-0.358289	0
chr5:82803339-90714877.Basal.5q14.3-37.del	Gain	0.909671	0.989975	-0.128309	0.311415	0.477861	-0.840472	0.987704	0.995046	-15.8603	0.988942	0.998685	14.2635	0.24715	0.35478	-0.632953	0
chr5:85837489-133480433.BeroukhimS2.5q21.1.del.APC	Gain	0.718192	0.889825	-0.421213	0.240087	0.403165	-0.849599	0.436506	0.901389	-0.967584	0.0966778	0.295005	-1.4061	0.0369184	0.0752458	-0.952991	0
chr5:92250850-96544700.Basal.5q15-38.del	Gain	0.928068	0.989975	0.100083	0.240087	0.403165	-0.849599	0.987704	0.995046	-15.8603	0.991204	0.998685	15.2733	0.299946	0.409645	-0.512105	0
chr5:98132900-102642260.Basal.5q21.1-39.del	Gain	0.741885	0.90243	-0.270107	0.483167	0.622188	-0.545917	0.987704	0.995046	-15.8603	0.991204	0.998685	15.2733	0.375275	0.482266	-0.427282	0
chr5:101597589-102642260.LumB.5q21.1-135.amp	Gain	0.741885	0.90243	-0.270107	0.483167	0.622188	-0.545917	0.987704	0.995046	-15.8603	0.844436	0.953338	-0.230524	0.207165	0.311623	-0.582988	0
chr5:102912456-102926389.Basal.5q21.2-40.del	Gain	0.741885	0.90243	-0.270107	0.483167	0.622188	-0.545917	0.987704	0.995046	-15.8603	0.844436	0.953338	-0.230524	0.207165	0.311623	-0.582988	0
chr5:102912456-102926389.LumB.5q21.2-136.amp	Gain	0.741885	0.90243	-0.270107	0.483167	0.622188	-0.545917	0.987704	0.995046	-15.8603	0.844436	0.953338	-0.230524	0.207165	0.311623	-0.582988	0
chr5:106744250-109231328.Basal.5q21.3-41.del	Gain	0.741885	0.90243	-0.270107	0.861057	0.905126	-0.126563	0.233511	0.786883	-1.39972	0.305865	0.533603	-0.961411	0.208069	0.312103	-0.52656	0
chr5:109877429-111137815.Basal.5q22.1-42.del	Gain	0.741885	0.90243	-0.270107	0.960932	0.980973	0.0346055	0.233511	0.786883	-1.39972	0.305865	0.533603	-0.961411	0.270603	0.381272	-0.455863	0
chr5:111507433-112958878.Basal.5q22.2-43.del	Gain	0.792488	0.923993	0.287682	0.800621	0.86995	0.175204	0.233511	0.786883	-1.39972	0.251689	0.495947	-0.875469	0.412119	0.512988	-0.333292	0
chr5:113725565-115180304.Basal.5q22.3-44.del	Gain	0.679584	0.861991	0.447138	0.861057	0.905126	-0.126563	0.233511	0.786883	-1.39972	0.163594	0.382153	-1.10856	0.256845	0.363807	-0.46939	0
chr5:115193714-121517156.Basal.5q23.1-45.del	Gain	0.679584	0.861991	0.447138	0.861057	0.905126	-0.126563	0.436506	0.901389	-0.967584	0.0966778	0.295005	-1.4061	0.308364	0.417935	-0.438971	0
chr5:121675719-127022221.Basal.5q23.2-46.del	Gain	0.679584	0.861991	0.447138	0.516484	0.650477	-0.430245	0.436506	0.901389	-0.967584	0.251689	0.495947	-0.875469	0.276691	0.385777	-0.445467	0
chr5:125787000-126200608.LumB.5q23.2-137.amp	Gain	0.679584	0.861991	0.447138	0.516484	0.650477	-0.430245	0.436506	0.901389	-0.967584	0.357049	0.586659	-0.683097	0.325589	0.433577	-0.399388	0
chr5:127447382-129549383.Basal.5q23.3-47.del	Gain	0.679584	0.861991	0.447138	0.516484	0.650477	-0.430245	0.233511	0.786883	-1.39972	0.251689	0.495947	-0.875469	0.192916	0.296026	-0.518819	0
chr5:128458341-128477620.LumB.5q23.3-138.amp	Gain	0.679584	0.861991	0.447138	0.516484	0.650477	-0.430245	0.233511	0.786883	-1.39972	0.357049	0.586659	-0.683097	0.231063	0.33991	-0.473232	0
chr5:130522776-135427403.Basal.5q31.1-48.del	Gain	0.679584	0.861991	0.447138	0.676553	0.764809	-0.269077	0.862087	0.995046	-0.248461	0.251689	0.495947	-0.875469	0.475843	0.567188	-0.298849	0
chr5:135493104-138988200.Basal.5q31.2-49.del	Gain	0.679584	0.861991	0.447138	0.83867	0.893934	-0.128478	0.70849	0.995046	0.464889	0.928989	0.974314	-0.074108	0.88558	0.908214	0.0612343	0
chr5:139008130-142795270.Basal.5q31.3-50.del	Gain	0.585425	0.779593	0.586003	0.83867	0.893934	-0.128478	0.436506	0.901389	-0.967584	0.599977	0.793039	0.41955	0.884812	0.908214	0.0581578	0
chr5:143171919-147191453.Basal.5q32-51.del	Gain	0.679584	0.861991	0.447138	0.332971	0.502411	-0.500262	0.987704	0.995046	-15.8603	0.928989	0.974314	-0.074108	0.311562	0.4212	-0.377024	0
chr5:147238467-151765017.Basal.5q33.1-52.del	Gain	0.679584	0.861991	0.447138	0.0705447	0.175213	-0.898591	0.147742	0.734266	-1.25276	0.474575	0.690617	-0.518794	0.0387378	0.0780603	-0.682761	0
chr5:152850499-154326721.Basal.5q33.2-53.del	Gain	0.585425	0.779593	0.586003	0.0355059	0.110878	-1.02165	0.27884	0.786883	-0.826679	0.778016	0.924022	-0.238411	0.0620619	0.11428	-0.611648	0
chr5:155686345-159845035.Basal.5q33.3-54.del	Gain	0.679584	0.861991	0.447138	0.0279125	0.0980611	-1.02245	0.27884	0.786883	-0.826679	0.928989	0.974314	-0.074108	0.0515199	0.0990855	-0.625121	0
chr5:159922707-167623739.Basal.5q34-55.del	Gain	0.585425	0.779593	0.586003	0.0218736	0.0857274	-1.02528	0.683816	0.995046	-0.273293	0.93235	0.974314	0.0696799	0.118513	0.197688	-0.479846	0
chr5:167651670-171366482.Basal.5q35.1-56.del	Gain	0.384188	0.598123	0.920629	0.00509233	0.0302145	-1.21717	0.28462	0.786883	-0.628609	0.599977	0.793039	0.41955	0.0636422	0.116387	-0.519771	1
chr5:172591744-174888201.Basal.5q35.2-57.del	Gain	0.872432	0.980798	0.105361	0.190064	0.347024	-0.517753	0.175498	0.734266	-0.832909	0.379034	0.613346	0.693147	0.293859	0.402361	-0.276687	0
chr5:174477192-180857866.BeroukhimS2.5q35.3.amp	Gain	0.790758	0.923993	-0.140905	0.302867	0.467844	-0.37763	0.17703	0.734266	-0.77814	0.127355	0.325396	1.17865	0.495612	0.582945	-0.164153	0
chr5:176660805-180009206.Basal.5q35.3-58.del	Gain	0.706855	0.881918	0.215018	0.364837	0.516466	-0.330312	0.17703	0.734266	-0.77814	0.307345	0.533603	0.673345	0.577305	0.646291	-0.133782	0
chr5:177541057-180857866.BeroukhimS2.5q35.3.del	Gain	0.83118	0.962799	0.111226	0.432881	0.584668	-0.284409	0.279171	0.786883	-0.601517	0.264595	0.513569	0.733969	0.702668	0.753463	-0.0899088	0
chr6:1-23628840.BeroukhimS2.6p24.1.amp	Gain	5.9361e-05	0.00073718	2.18489	0.000192142	0.00403977	1.23346	0.789381	0.995046	-0.115832	0.00623201	0.0627905	1.30891	1.09583e-08	1.02662e-07	1.14838	2
6.p.wholearm.chr6:1-60500000	Gain	1.87928e-05	0.000313606	2.32856	9.3033e-06	0.000918145	1.55326	0.909714	0.995046	0.0487902	0.000213476	0.0126662	1.97137	4.18003e-12	1.31302e-10	1.44213	3
chr6:110391-1254918.BeroukhimS5.del	Gain	5.70901e-05	0.00073718	2.47733	7.43621e-05	0.00315243	1.46152	0.60108	0.978588	-0.240973	0.0758963	0.259799	0.849716	3.36693e-08	2.76606e-07	1.18173	2
chr6:1543157-2570302.BeroukhimS2.6p25.3.del	Gain	5.70901e-05	0.00073718	2.47733	0.000116209	0.00401797	1.38312	0.780184	0.995046	0.124752	0.0758963	0.259799	0.849716	1.07999e-08	1.02662e-07	1.21545	2
chr6:4058046-25852810.BeroukhimS5.del	Gain	4.29231e-05	0.000603183	2.22597	2.29308e-05	0.0017493	1.4258	0.625896	0.995046	0.208755	0.0017167	0.0321973	1.50408	6.61951e-11	1.44073e-09	1.32666	3
chr6:13729714-14088212.Basal.6p23-59.amp	Gain	5.9361e-05	0.00073718	2.18489	0.000671314	0.00874346	1.08065	0.909714	0.995046	0.0487902	0.00487846	0.0566326	1.34751	1.2524e-08	1.13353e-07	1.12732	2
chr6:30420923-31893702.LumB.6p21.33-139.del	Gain	3.708e-05	0.00055002	2.53897	0.000133	0.00401797	1.3382	0.824277	0.995046	0.0977423	0.00225163	0.0343535	1.46455	3.15661e-10	5.10797e-09	1.31646	3
chr6:31910383-31915520.LumB.6p21.32-140.del	Gain	3.20557e-05	0.000503464	2.5595	0.000246209	0.00469555	1.28439	0.976733	0.995046	0.0129034	0.00293293	0.0391546	1.4253	9.14159e-10	1.25169e-08	1.27996	3
chr6:38787570-41935171.BeroukhimS5.amp	Gain	4.29231e-05	0.000603183	2.22597	0.00207955	0.0173461	1.01848	0.221107	0.786883	0.523248	0.00198972	0.0321973	1.54818	1.01696e-09	1.35764e-08	1.24738	3
chr6:42772314-43039595.Basal.6p21.1-60.amp	Gain	9.28959e-05	0.00106509	1.8089	0.00207955	0.0173461	1.01848	0.466238	0.901389	0.314115	0.00198972	0.0321973	1.54818	1.1751e-08	1.08191e-07	1.14637	3
chr6:43556800-44361368.BeroukhimS2.6p21.1.amp	Gain	8.22839e-05	0.000976435	1.95632	0.0057937	0.0334135	0.8868	0.298077	0.807986	0.444686	0.00487846	0.0566326	1.34751	2.72764e-08	2.312e-07	1.10452	2
chr6:54352087-55392731.BeroukhimS5.amp	Gain	0.00011533	0.00123173	2.37404	0.00038687	0.00631206	1.27489	0.144283	0.734266	0.628609	0.00998642	0.0903856	1.23214	7.25065e-10	1.10624e-08	1.31072	2
6.q.wholearm.chr6:60500000-170899992	Gain	0.983932	0.989975	17.4	0.158476	0.314595	0.464551	0.00887067	0.377392	1.26851	0.0482777	0.218477	1.14117	1.56755e-06	8.71952e-06	1.10969	0
chr6:63255006-65243766.BeroukhimS2.6q12.amp	Gain	0.000447382	0.00378734	2.59355	0.0124437	0.0596812	0.86177	0.396653	0.901389	0.374213	0.0293896	0.158526	1.04145	5.29292e-07	3.40533e-06	1.06709	1
chr6:76630464-105342994.BeroukhimS2.6q16.1.del	Gain	0.988258	0.989975	18.5232	0.0140958	0.0660277	0.829484	0.0631418	0.565057	0.880088	0.145779	0.355006	0.732177	1.35642e-07	1.04975e-06	1.18821	0
chr6:101000242-121511318.BeroukhimS2.6q22.1.del	Gain	0.00314066	0.0126099	3.02136	0.0871084	0.20766	0.532954	0.0113076	0.377392	1.27434	0.229992	0.484796	0.606136	3.67852e-06	1.85314e-05	1.0022	1
chr6:106604408-107782614.BeroukhimS5.amp	Gain	0.00364824	0.0142202	2.97445	0.185429	0.345013	0.409379	0.0594201	0.565057	0.851618	0.124184	0.320358	0.77319	2.58552e-05	0.000103898	0.879712	1
chr6:116369389-117096650.LumB.6q22.1-141.del	Gain	0.00229552	0.0101307	2.25721	0.0931587	0.210806	0.551359	0.00884586	0.377392	1.37793	0.198393	0.442594	0.648695	7.31128e-06	3.51732e-05	1.00347	1
chr6:117109043-117359993.LumB.6q22.2-142.del	Gain	0.00229552	0.0101307	2.25721	0.0931587	0.210806	0.551359	0.00884586	0.377392	1.37793	0.198393	0.442594	0.648695	7.31128e-06	3.51732e-05	1.00347	1
chr6:119295855-120272161.BeroukhimS5.amp	Gain	0.00291445	0.0118803	3.04452	0.0383958	0.116496	0.689018	0.00884586	0.377392	1.37793	0.0723069	0.25914	0.95895	2.71008e-07	2.00998e-06	1.18731	1
chr6:129217882-131730157.BeroukhimS5.amp	Gain	0.983064	0.989975	17.4445	0.0278079	0.0980611	0.745038	0.027482	0.506049	1.04005	0.101471	0.29619	0.875469	3.66426e-07	2.47685e-06	1.17	0
chr6:135561194-135665525.BeroukhimS2.6q23.3.amp.MYB	Gain	0.00133538	0.00713094	2.37309	0.0310181	0.103882	0.717162	0.0142215	0.417085	1.18958	0.101471	0.29619	0.875469	6.65001e-07	4.12919e-06	1.11385	1
chr6:137619861-138589104.BeroukhimS5.amp	Gain	0.00184864	0.00900222	2.30411	0.0702493	0.175213	0.62909	0.0634895	0.565057	0.944462	0.101471	0.29619	0.875469	8.60075e-06	4.06442e-05	1.02719	1
chr6:139381116-139689363.BeroukhimS5.amp	Gain	0.00619493	0.0212057	2.80336	0.0417936	0.123108	0.722246	0.0634895	0.565057	0.944462	0.119579	0.314852	0.832909	8.34901e-06	3.98069e-05	1.06072	1
chr6:143157329-144194971.BeroukhimS5.amp	Gain	0.00619493	0.0212057	2.80336	0.243311	0.406025	0.432133	0.0423354	0.565057	1.0293	0.0955534	0.294945	0.967036	3.79383e-05	0.000147876	1.01468	1
chr6:149442557-149779188.BeroukhimS5.amp	Gain	0.00619493	0.0212057	2.80336	0.565285	0.673799	0.204605	0.0302762	0.531475	1.32176	0.0955534	0.294945	0.967036	0.000126779	0.000439609	0.952746	1
chr6:157695838-157823719.BeroukhimS5.amp	Gain	0.0182073	0.051993	1.75774	0.282947	0.449684	0.426329	0.0100475	0.377392	1.72955	0.444835	0.686225	0.414705	0.000553774	0.00171311	0.913605	0
chr6:161612277-163134099.BeroukhimS2.6q26.del.PARK2	Gain	0.0182073	0.051993	1.75774	0.388029	0.539602	0.34484	0.0396546	0.557251	1.16315	0.641363	0.817394	0.238411	0.00306191	0.00831391	0.748246	0
7.p.wholearm.chr7:1-59100000	Gain	0.894366	0.989975	-0.0513909	0.729167	0.811198	-0.105179	0.976733	0.995046	0.0129034	0.692113	0.863592	-0.173272	0.660547	0.719862	-0.0832239	0
chr7:3046420-4279470.BeroukhimS2.7p22.2.del.SDK1	Gain	0.894366	0.989975	-0.0513909	0.929639	0.963937	-0.0274359	0.68003	0.995046	0.180784	0.813018	0.925697	-0.105361	0.968532	0.974004	-0.00757493	0
chr7:3516940-6019790.BeroukhimS5.amp	Gain	0.838022	0.965571	-0.079224	0.761905	0.837155	-0.0935261	0.780184	0.995046	0.124752	0.887715	0.974314	-0.0628009	0.819022	0.857564	-0.0439446	0
chr7:16017926-18944036.BeroukhimS5.amp	Gain	0.921912	0.989975	-0.0391677	0.812618	0.880199	-0.0755884	0.5942	0.970345	0.241162	0.623229	0.811718	-0.215269	0.859416	0.889396	-0.0346857	0
chr7:54899301-55275419.BeroukhimS2.7p11.2.amp.EGFR	Gain	0.813576	0.946513	-0.0889071	0.838474	0.893934	-0.0610813	0.37055	0.901389	-0.390866	0.30251	0.533603	-0.448637	0.286206	0.396971	-0.198524	0
7.q.wholearm.chr7:59100000-158821424	Gain	0.000749517	0.004881	1.56133	0.000326174	0.0058059	1.15577	0.191358	0.768309	-0.557346	0.0904086	0.28737	0.81093	2.31055e-05	9.71524e-05	0.818055	2
chr7:65877239-79629882.BeroukhimS2.7q21.11.del.MAGI2	Gain	0.222922	0.39158	0.477608	0.0679052	0.170241	0.558567	0.220105	0.786883	-0.561811	0.562422	0.774055	0.261707	0.128824	0.209731	0.289364	0
chr7:83246850-83689170.BeroukhimS5.amp	Gain	0.0364002	0.0925604	0.921295	0.0219015	0.0857274	0.70657	0.240781	0.786883	-0.506052	0.202597	0.442594	0.589607	0.0111409	0.0265591	0.486431	0
chr7:86091574-88424037.BeroukhimS5.amp	Gain	0.0160095	0.0482997	1.05779	0.0115922	0.0589546	0.792635	0.171928	0.734266	-0.593064	0.270249	0.513569	0.510826	0.00665105	0.0164429	0.52158	1
chr7:87797038-89779004.BeroukhimS5.del	Gain	0.0120426	0.0378279	1.10209	0.00288166	0.0216734	0.945983	0.326294	0.86687	-0.421213	0.397564	0.639456	0.38128	0.00187804	0.00533442	0.597608	2
chr7:89924533-98997268.BeroukhimS2.7q21.3.amp.CDK6	Gain	0.00262971	0.0112341	1.31694	0.000910031	0.00996381	1.05363	0.898888	0.995046	-0.0543941	0.26805	0.513569	0.498318	4.55652e-05	0.000172566	0.787117	2
chr7:92829306-132566935.BeroukhimS5.del	Gain	0.000227811	0.00221184	1.70622	0.0294855	0.100931	0.66598	0.85897	0.995046	-0.0755827	0.148809	0.355006	0.667395	8.3391e-05	0.000298864	0.748746	1
chr7:102988499-103837783.BeroukhimS5.amp	Gain	0.00136888	0.00723744	1.40061	0.0186453	0.0787396	0.73888	0.396653	0.901389	0.374213	0.0748753	0.259633	0.893818	1.80107e-05	7.8193e-05	0.849287	1
chr7:115981465-116676953.BeroukhimS2.7q31.2.amp.MET	Gain	0.000453913	0.00378734	1.62367	0.0160463	0.0720061	0.748717	0.980862	0.995046	-0.0104713	0.0627289	0.242896	0.933349	2.54802e-05	0.000103898	0.82536	1
chr7:129281946-131188950.BeroukhimS5.amp	Gain	5.05063e-05	0.000691548	2.20544	0.00493781	0.0300217	0.892286	0.763307	0.995046	0.129212	0.0523316	0.227196	0.972599	4.1192e-07	2.74956e-06	1.01017	2
chr7:137042370-158819393.BeroukhimS5.amp	Gain	0.000327608	0.00296513	1.9566	0.000996564	0.0102453	1.07203	0.951383	0.995046	0.0260275	0.0748753	0.259633	0.893818	1.23702e-06	7.25898e-06	0.979785	2
chr7:141592807-142264966.BeroukhimS2.7q34.del.TRB	Gain	0.000178462	0.00176479	2.04027	0.00747384	0.0407248	0.859877	0.819563	0.995046	-0.0966268	0.105349	0.29619	0.813775	1.08973e-05	5.01653e-05	0.875569	2
chr7:144118814-148066271.BeroukhimS2.7q35.del.CNTNAP2	Gain	0.000281834	0.00268749	1.97761	0.0147474	0.067889	0.76577	0.867398	0.995046	0.0725707	0.145779	0.355006	0.732177	1.87578e-05	8.07796e-05	0.85679	1
chr7:156893473-158821424.BeroukhimS2.7q36.3.del.PTPRN2	Gain	0.000380482	0.00338629	1.93552	0.00218089	0.0176453	0.972848	0.819563	0.995046	-0.0966268	0.309203	0.533603	0.490022	2.10582e-05	8.92465e-05	0.841833	2
chr8:1-392555.BeroukhimS2.8p23.3.del	Gain	0.763794	0.918617	0.156346	0.258719	0.427728	0.54944	0.975191	0.995046	-0.0219789	0.886102	0.974314	0.0791373	0.371342	0.478978	0.245109	0
8.p.wholearm.chr8:1-45200000	Gain	0.639684	0.835186	0.242359	0.123416	0.262566	0.87676	0.683816	0.995046	-0.273293	0.976778	0.998685	0.016148	0.317316	0.427896	0.279526	0
chr8:2053441-6259545.BeroukhimS2.8p23.2.del.CSMD1	Gain	0.763794	0.918617	0.156346	0.149633	0.302667	0.748291	0.718973	0.995046	-0.266629	0.976778	0.998685	0.016148	0.357685	0.465554	0.257178	0
chr8:11575198-11708771.BeroukhimS5.amp	Gain	0.763794	0.918617	0.156346	0.123416	0.262566	0.87676	0.40174	0.901389	0.725235	0.929246	0.974314	-0.0494801	0.182053	0.280864	0.396896	0
chr8:22125332-30139123.BeroukhimS2.8p21.2.del	Gain	0.94839	0.989975	-0.0341009	0.188956	0.346743	0.854733	0.854676	0.995046	0.17185	0.735866	0.893074	-0.189991	0.545258	0.618191	0.188088	0
chr8:29285985-30473918.BeroukhimS5.amp	Gain	0.530405	0.752415	0.3234	0.0338226	0.108803	1.18675	0.951386	0.995046	0.0484524	0.929246	0.974314	-0.0494801	0.0943719	0.165228	0.48133	0
chr8:38252951-38460772.BeroukhimS2.8p12.amp.FGFR1	Gain	0.00652353	0.0220479	1.35799	0.000426713	0.0067019	1.39541	0.82906	0.995046	-0.103236	0.30977	0.533603	0.47098	5.31857e-05	0.000200008	0.881376	2
chr8:39008109-41238710.BeroukhimS2.8p11.22.del	Gain	0.00081626	0.00501015	1.66524	0.000213607	0.00422467	1.41155	0.688304	0.995046	0.186641	0.270249	0.513569	0.510826	1.53804e-06	8.6454e-06	1.03262	2
chr8:41004735-41425303.BeroukhimS5.amp	Gain	0.000434034	0.00373829	1.74943	0.00211142	0.0173461	1.05576	0.389024	0.901389	0.405465	0.26805	0.513569	0.498318	2.67598e-06	1.42062e-05	0.974067	2
chr8:42006632-42404492.BeroukhimS2.8p11.21.amp	Gain	6.41363e-05	0.000778381	1.84993	0.00207955	0.0173461	1.01848	0.389024	0.901389	0.405465	0.172127	0.39613	0.613683	3.46859e-07	2.43714e-06	1.03141	2
chr8:42971602-72924037.BeroukhimS2.8q11.22.del.SNTG1	Gain	3.78327e-08	8.08107e-07	2.23826	0.0213274	0.0857274	0.689569	0.191358	0.768309	0.557346	0.30251	0.533603	0.448637	3.02651e-08	2.52524e-07	1.01509	1
8.q.wholearm.chr8:45200000-146274826	Gain	4.83094e-10	2.3452e-08	2.35625	0.000151375	0.00401797	1.24871	0.0611142	0.565057	0.900161	0.0143282	0.114198	1.14022	3.60511e-14	1.75012e-12	1.50144	2
chr8:62174237-62716885.BeroukhimS5.amp	Gain	4.3205e-07	7.95568e-06	2.04545	0.0328955	0.107111	0.637914	0.483531	0.909637	0.296794	0.581034	0.785499	0.238411	2.43978e-06	1.316e-05	0.85817	1
chr8:81242335-81979194.BeroukhimS2.8q21.13.amp	Gain	3.32038e-08	7.70905e-07	2.13255	0.037844	0.115478	0.623467	0.0931458	0.650705	0.721968	0.10556	0.29619	0.727833	8.47509e-09	8.53905e-08	1.06135	1
chr8:82099049-82634968.BeroukhimS5.amp	Gain	1.09573e-08	3.25066e-07	2.21491	0.037844	0.115478	0.623467	0.135575	0.734266	0.638926	0.0835559	0.273735	0.781077	5.41976e-09	5.67481e-08	1.07667	1
chr8:84799647-85622331.BeroukhimS5.amp	Gain	1.09573e-08	3.25066e-07	2.21491	0.0403374	0.121696	0.623766	0.0931458	0.650705	0.721968	0.0835559	0.273735	0.781077	3.27067e-09	3.71604e-08	1.09578	1
chr8:94587173-100685605.BeroukhimS5.amp	Gain	1.94095e-10	1.29558e-08	2.46891	0.0016277	0.015249	1.0328	0.0192319	0.417085	1.09031	0.0278306	0.158101	1.0116	1.02526e-13	4.21144e-12	1.45315	2
chr8:101163387-103693879.BeroukhimS2.8q22.3.amp	Gain	1.57234e-11	3.09772e-09	2.65383	0.0058192	0.0334135	0.928382	0.0198793	0.417085	1.10871	0.0201806	0.13142	1.07459	6.1581e-14	2.74036e-12	1.49283	2
chr8:108043446-108683856.BeroukhimS5.amp	Gain	1.74029e-11	3.09772e-09	2.62204	0.00176172	0.0159451	1.07508	0.0109559	0.377392	1.32745	0.0499375	0.220385	0.89248	2.51137e-14	1.44825e-12	1.5464	2
chr8:116186189-120600761.BeroukhimS2.8q24.11.amp	Gain	1.02846e-10	9.15329e-09	2.47293	0.000149091	0.00401797	1.31281	0.106527	0.650705	0.834461	0.0653385	0.24571	0.859132	1.20548e-13	4.59803e-12	1.51519	2
chr8:128414451-128718816.BeroukhimS5.amp	Gain	3.47651e-11	4.64114e-09	2.55637	0.000534765	0.00771795	1.19353	0.0106588	0.377392	1.39586	0.0636806	0.242896	0.896909	1.1477e-14	8.75533e-13	1.59645	2
chr8:128774432-128849112.BeroukhimS2.8q24.21.amp.MYC	Gain	1.74081e-10	1.29558e-08	2.43299	0.000844436	0.0098028	1.14117	0.00545803	0.377392	1.60016	0.0636806	0.242896	0.896909	2.71207e-14	1.44825e-12	1.56906	2
chr8:128823745-146264218.BeroukhimS5.del	Gain	8.07883e-09	3.0815e-07	2.1469	0.00105523	0.0102453	1.02251	0.0536827	0.565057	0.871966	0.0651271	0.24571	0.835907	1.44626e-11	4.06476e-10	1.28026	2
chr8:133698327-133914560.BeroukhimS5.amp	Gain	4.83094e-10	2.3452e-08	2.35625	0.00500824	0.0300494	0.905915	0.0202768	0.417085	1.13498	0.0499375	0.220385	0.89248	2.91062e-12	9.71421e-11	1.36255	2
chr8:140458177-146274826.BeroukhimS2.8q24.3.amp	Gain	8.07883e-09	3.0815e-07	2.1469	0.00222533	0.0177362	0.941844	0.0842142	0.650705	0.77119	0.0499375	0.220385	0.89248	4.82639e-11	1.12056e-09	1.23966	2
chr9:1-708871.BeroukhimS2.9p24.3.del	Gain	0.00375036	0.0145123	1.58412	9.00704e-05	0.00343554	1.61454	0.00825124	0.377392	1.2164	0.00431314	0.0538313	1.83258	2.88295e-10	4.81092e-09	1.53423	2
9.p.wholearm.chr9:1-51800000	Gain	0.00187125	0.00900222	1.69745	4.58185e-05	0.00271856	1.76516	0.0254878	0.486088	1.00862	0.0158563	0.114601	1.55316	6.59207e-10	1.03534e-08	1.50382	2
chr9:235706-8362053.BeroukhimS5.amp	Gain	0.000793966	0.00498797	1.82888	0.000137713	0.00401797	1.50705	0.0594201	0.565057	0.851618	0.00129825	0.0307731	2.06311	1.61106e-10	3.07253e-09	1.49615	3
chr9:831690-1047552.Basal.9p24.3-61.amp	Gain	0.000793966	0.00498797	1.82888	0.000183585	0.00403977	1.47936	0.0161061	0.417085	1.08718	0.00159584	0.0321973	2.02495	7.08192e-11	1.45452e-09	1.53674	3
chr9:7161607-12713130.BeroukhimS2.9p24.1.del.PTPRD	Gain	0.00150853	0.00767195	1.57976	7.67445e-05	0.00315243	1.56206	0.00993384	0.377392	1.16611	0.00239252	0.035489	1.94841	6.74499e-11	1.44073e-09	1.52205	3
chr9:12683435-13935586.Basal.9p23-62.amp	Gain	0.00111202	0.00645456	1.62268	0.000137058	0.00401797	1.40741	0.0531774	0.565057	0.848671	0.00591952	0.0619808	1.58146	1.1454e-09	1.49181e-08	1.3436	2
chr9:14071847-14900353.Basal.9p22.3-63.amp	Gain	0.00150853	0.00767195	1.57976	3.50496e-05	0.00233956	1.57485	0.0348052	0.537574	0.927598	0.00591952	0.0619808	1.58146	2.77848e-10	4.78616e-09	1.41221	2
chr9:21489625-22474701.BeroukhimS2.9p21.3.del.CDKN2A.B	Gain	0.00326782	0.0130225	1.60711	0.000353089	0.00608223	1.64944	0.508855	0.918001	0.292633	0.0269567	0.154784	1.42712	4.30568e-07	2.83856e-06	1.21069	2
chr9:23819824-26891068.BeroukhimS5.del	Gain	0.00186963	0.00900222	1.92011	0.000887416	0.00996381	1.44853	0.177379	0.734266	0.612726	0.0320667	0.166249	1.38394	1.38666e-07	1.05782e-06	1.29606	2
chr9:26573226-29470065.BeroukhimS5.amp	Gain	0.00186963	0.00900222	1.92011	0.00105516	0.0102453	1.35753	0.108986	0.653915	0.741937	0.0269567	0.154784	1.42712	8.2593e-08	6.68252e-07	1.31455	2
chr9:34233377-35934224.BeroukhimS5.amp	Gain	0.00212474	0.00970459	1.89712	0.000839305	0.0098028	1.66371	0.0504202	0.565057	0.901902	0.0165249	0.114601	1.82863	1.7454e-08	1.55341e-07	1.493	2
chr9:36365710-37139941.BeroukhimS2.9p13.2.del.PAX5	Gain	0.00400756	0.015286	1.77934	0.00398494	0.0265995	1.26186	0.154966	0.734266	0.660357	0.0265947	0.154784	1.69487	8.7092e-07	5.22552e-06	1.2536	2
chr9:36988416-36998984.BeroukhimS5.amp	Gain	0.00400756	0.015286	1.77934	0.00398494	0.0265995	1.26186	0.215454	0.786883	0.577315	0.0265947	0.154784	1.69487	1.25878e-06	7.3064e-06	1.23272	2
chr9:37861914-38370450.BeroukhimS5.del	Gain	0.0202418	0.0557171	1.4432	0.00189968	0.0169072	1.3568	0.215454	0.786883	0.577315	0.0311383	0.166249	1.64866	3.87686e-06	1.93481e-05	1.18288	1
9.q.wholearm.chr9:51800000-140273252	Gain	0.975462	0.989975	0.016148	0.365781	0.516466	-0.375388	0.45343	0.901389	-0.484602	1	1	1.76124e-17	0.393919	0.497288	-0.219876	0
chr9:71280626-72167093.BeroukhimS5.amp	Gain	0.0202418	0.0557171	1.4432	0.325888	0.494387	0.426914	0.735761	0.995046	0.194156	0.929246	0.974314	-0.0494801	0.0383029	0.0774764	0.535144	0
chr9:97183463-97625342.BeroukhimS5.del	Gain	0.706855	0.881918	0.215018	0.94147	0.972428	-0.030378	0.735761	0.995046	0.194156	0.277931	0.516407	0.848902	0.452356	0.547751	0.201454	0
chr9:110661885-116923292.BeroukhimS5.del	Gain	0.706855	0.881918	0.215018	0.293401	0.458117	-0.440151	0.863123	0.995046	-0.103678	0.474638	0.690617	0.47614	0.835419	0.871316	-0.0547017	0
chr9:110838572-127593510.BeroukhimS5.amp	Gain	0.776632	0.923993	0.162734	0.838691	0.893934	-0.0847412	0.592349	0.970345	-0.295464	0.806124	0.924022	0.147636	0.895147	0.91223	-0.0336954	0
chr9:122980237-124410900.Basal.9q33.2-64.del	Gain	0.706855	0.881918	0.215018	0.966277	0.980973	-0.0182534	0.107232	0.650705	-0.868879	0.929246	0.974314	-0.0494801	0.50162	0.586353	-0.166826	0
chr9:130999928-132303780.BeroukhimS5.del	Gain	0.94839	0.989975	-0.0341009	0.444971	0.588104	-0.343963	0.0318487	0.531475	-1.36524	0.222875	0.476061	-0.725235	0.04207	0.0835144	-0.523394	0
chr9:137859478-140273252.BeroukhimS2.9q34.3.amp	Gain	0.393892	0.607914	0.437059	0.693435	0.779567	-0.148745	0.376935	0.901389	-0.441586	0.369281	0.604895	-0.521637	0.578978	0.646809	-0.128711	0
chr10:1-1042949.BeroukhimS2.1p15.3.del	Gain	0.000726626	0.00479035	1.24874	0.00949041	0.050177	0.779584	0.0563028	0.565057	0.823578	0.000105168	0.012424	1.87877	4.26303e-09	4.73666e-08	1.09546	2
10.p.wholearm.chr10:1-40300000	Gain	0.000591777	0.00475464	1.26975	0.0281383	0.098208	0.657322	0.00199299	0.377392	1.38629	0.000564115	0.0207961	1.60944	2.52406e-09	2.99522e-08	1.11292	2
chr10:101955-12088176.BeroukhimS5.amp	Gain	0.000726626	0.00479035	1.24874	0.0227412	0.0867414	0.684092	0.00484094	0.377392	1.27331	5.11391e-05	0.012424	1.96869	7.74508e-10	1.1178e-08	1.15537	2
chr10:170643-1769670.Basal.10p15.3-65.amp	Gain	0.000726626	0.00479035	1.24874	0.00949041	0.050177	0.779584	0.0619876	0.565057	0.806806	0.000105168	0.012424	1.87877	4.7015e-09	5.0212e-08	1.09257	2
chr10:3099740-3205003.Basal.10p15.2-66.amp	Gain	0.000726626	0.00479035	1.24874	0.0220728	0.0857274	0.686254	0.0136081	0.417085	1.08504	0.000105168	0.012424	1.87877	3.01836e-09	3.50392e-08	1.10756	2
chr10:3811260-5139878.LumB.10p15.1-143.del	Gain	0.000726626	0.00479035	1.24874	0.013224	0.062492	0.744828	0.0149272	0.417085	1.07614	0.00014345	0.012424	1.78637	2.28128e-09	2.76864e-08	1.11709	2
chr10:3811260-6662244.Basal.10p15.1-67.amp	Gain	0.000726626	0.00479035	1.24874	0.0227412	0.0867414	0.684092	0.00484094	0.377392	1.27331	0.00014345	0.012424	1.78637	1.73946e-09	2.16016e-08	1.12805	2
chr10:7244255-12332593.Basal.10p14-68.amp	Gain	0.000726626	0.00479035	1.24874	0.0166116	0.0727098	0.718283	0.00242385	0.377392	1.37492	0.000205216	0.0126662	1.74101	8.72386e-10	1.22593e-08	1.15107	2
chr10:12431738-17283687.Basal.10p13-69.amp	Gain	0.000726626	0.00479035	1.24874	0.0260833	0.0967255	0.665894	0.0225811	0.446605	0.995428	0.000564115	0.0207961	1.60944	2.12835e-08	1.86318e-07	1.04165	2
chr10:17311250-19896508.Basal.10p12.33-70.amp	Gain	0.000726626	0.00479035	1.24874	0.0735236	0.180929	0.534568	0.0362409	0.537574	0.908417	0.0019023	0.0321973	1.44238	3.15006e-07	2.27315e-06	0.947981	2
chr10:19022250-42889659.BeroukhimS5.del	Gain	0.000300884	0.00281881	1.3675	0.0464748	0.134149	0.596911	0.501119	0.918001	0.287682	0.0284545	0.158278	1.0116	1.13688e-05	5.18884e-05	0.812672	1
chr10:20145174-20609292.Basal.10p12.32-71.amp	Gain	0.000726626	0.00479035	1.24874	0.0572626	0.148438	0.569751	0.0203075	0.417085	1.0116	0.00433473	0.0538313	1.32176	2.46097e-07	1.85092e-06	0.960047	1
chr10:21110098-22746531.Basal.10p12.31-72.amp	Gain	0.000726626	0.00479035	1.24874	0.0572626	0.148438	0.569751	0.0764992	0.63829	0.76214	0.0117148	0.0992965	1.16519	1.68716e-06	9.2881e-06	0.887135	1
chr10:22863772-24876778.Basal.10p12.2-73.amp	Gain	0.000726626	0.00479035	1.24874	0.0572626	0.148438	0.569751	0.112102	0.659445	0.681718	0.0147652	0.114601	1.12659	2.9209e-06	1.52918e-05	0.865648	1
chr10:24604620-28074753.Basal.10p12.1-74.amp	Gain	0.000726626	0.00479035	1.24874	0.102604	0.226408	0.488677	0.201112	0.786883	0.550046	0.0230081	0.144545	1.04982	1.57091e-05	6.87594e-05	0.798782	1
chr10:28141103-31360860.Basal.10p11.23-75.amp	Gain	0.000726626	0.00479035	1.24874	0.12289	0.262566	0.461754	0.501119	0.918001	0.287682	0.0900764	0.28737	0.782759	0.000164477	0.000559432	0.695741	1
chr10:31648148-32903498.Basal.10p11.22-76.amp	Gain	0.000889284	0.00527642	1.22779	0.139366	0.287341	0.444206	0.331431	0.876158	0.422329	0.0900764	0.28737	0.782759	0.000131728	0.000453826	0.710739	1
chr10:35175415-37212810.BeroukhimS5.amp	Gain	0.00274102	0.0115252	1.16315	0.164887	0.323711	0.41736	0.909714	0.995046	0.0487902	0.10705	0.29619	0.74444	0.00137242	0.00398299	0.595787	1
chr10:38685321-38707438.LumB.10p11.21-144.del	Gain	0.00274102	0.0115252	1.16315	0.20601	0.362226	0.384674	0.976733	0.995046	0.0129034	0.0900764	0.28737	0.782759	0.00166776	0.00481396	0.591833	1
10.q.wholearm.chr10:40300000-135374737	Gain	0.736637	0.90243	-0.226773	0.563134	0.673799	0.311646	0.175498	0.734266	-0.832909	0.442229	0.686225	0.60811	0.888786	0.908214	-0.0423283	0
chr10:52313829-53768264.BeroukhimS2.1q11.23.del.PRKG1	Gain	0.295479	0.482768	0.495778	0.62729	0.726623	0.189242	0.104642	0.650705	-0.809558	0.504735	0.724539	0.362905	0.697927	0.753463	0.0867753	0
chr10:54201467-57779853.BeroukhimS5.del	Gain	0.295479	0.482768	0.495778	0.519403	0.651082	0.259181	0.512688	0.918709	-0.321584	0.717817	0.873482	0.198258	0.431879	0.531391	0.180751	0
chr10:61909390-66364553.BeroukhimS5.amp	Gain	0.275233	0.455029	0.611388	0.418115	0.568126	0.337643	0.409922	0.901389	-0.444996	0.886102	0.974314	0.0791373	0.458521	0.55396	0.18196	0
chr10:73394126-73443318.LumB.10q22.1-145.del	Gain	0.34354	0.544364	0.532575	0.274834	0.445151	0.472817	0.736347	0.995046	-0.174224	0.516327	0.727489	-0.34484	0.486057	0.575776	0.172012	0
chr10:74560456-82020637.BeroukhimS2.1q22.3.amp	Gain	0.14394	0.269697	1.1035	0.677444	0.764809	0.168679	0.736347	0.995046	-0.174224	0.516327	0.727489	-0.34484	0.604463	0.666908	0.128949	0
chr10:75957348-77987139.LumB.10q22.2-146.del	Gain	0.162277	0.297707	1.05682	0.485866	0.622188	0.291739	0.483777	0.909637	0.371942	0.516327	0.727489	-0.34484	0.255257	0.36252	0.29365	0
chr10:89467202-90419015.BeroukhimS2.1q23.31.del.PTEN	Gain	0.384188	0.598123	0.920629	0.34482	0.512081	0.55105	0.26232	0.786883	-1.00145	0.807611	0.924022	0.197826	0.501804	0.586353	0.243001	0
chr10:118946990-119027085.LumB.10q25.3-147.del	Gain	0.872432	0.980798	0.105361	0.484784	0.622188	0.324119	0.985407	0.995046	0.0101524	0.277931	0.516407	0.848902	0.318597	0.428541	0.285458	0
chr10:119032598-121691235.LumB.10q26.11-148.del	Gain	0.872432	0.980798	0.105361	0.176565	0.335536	0.652325	0.592349	0.970345	-0.295464	0.237859	0.484796	0.920826	0.229678	0.338806	0.341968	0
chr10:122206456-122883255.LumB.10q26.12-149.del	Gain	0.872432	0.980798	0.105361	0.485866	0.622188	0.291739	0.962823	0.995046	-0.0246926	0.474638	0.690617	0.47614	0.422402	0.522625	0.213723	0
chr10:123214869-123367187.BeroukhimS5.amp	Gain	0.512724	0.74199	0.421213	0.551096	0.667313	0.231512	0.915197	0.995046	-0.0542216	0.561881	0.774055	0.34484	0.388508	0.491619	0.214462	0
chr10:123223889-124739898.LumB.10q26.13-150.del	Gain	0.206439	0.365028	0.958175	0.62729	0.726623	0.189242	0.564841	0.966746	-0.303682	0.636618	0.815237	0.281851	0.412106	0.512988	0.206354	0
chr10:128584013-129240925.LumB.10q26.2-151.del	Gain	0.206439	0.365028	0.958175	0.595177	0.7016	0.214582	0.263039	0.786883	-0.571044	0.356178	0.586659	0.610355	0.444763	0.542246	0.193197	0
chr10:129812260-135374737.BeroukhimS2.1q26.3.del	Gain	0.1178	0.238277	1.62314	0.282947	0.449684	0.426329	0.409922	0.901389	-0.444996	0.976778	0.998685	0.016148	0.285015	0.396349	0.272065	0
chr11:1-1391954.BeroukhimS2.11p15.5.del	Gain	0.988267	0.989975	17.2274	0.149633	0.302667	0.748291	0.975191	0.995046	-0.0219789	0.203517	0.442594	0.989413	0.00396474	0.0103783	0.978026	0
11.p.wholearm.chr11:1-52900000	Gain	0.988861	0.989975	17.2093	0.0521541	0.141185	0.993252	0.66697	0.995046	0.264152	0.0777382	0.262735	1.84892	0.000554995	0.00171311	1.16971	0
chr11:26341787-27574592.BeroukhimS5.amp	Gain	0.0318599	0.0821892	1.60177	0.00451818	0.0282868	1.13248	0.538346	0.942546	-0.312375	0.0932661	0.292965	1.29372	0.000599047	0.00181756	0.867977	1
chr11:32027116-37799354.BeroukhimS2.11p13.amp	Gain	0.0258933	0.069135	1.38629	0.000561683	0.00789312	1.36709	0.699994	0.995046	-0.192372	0.0165249	0.114601	1.82863	1.43568e-05	6.38876e-05	1.06636	1
chr11:42387077-47453403.BeroukhimS5.amp	Gain	0.0145885	0.0447718	1.81645	0.00075472	0.0093423	1.55867	0.440322	0.901389	-0.464306	0.0155486	0.114601	2.51568	5.44481e-06	2.66746e-05	1.29542	2
11.q.wholearm.chr11:52900000-134452384	Gain	0.0228957	0.0623791	1.41496	0.0258369	0.0964818	0.987758	0.107232	0.650705	-0.868879	0.28394	0.516407	0.628609	0.0152007	0.0348377	0.594707	0
chr11:55503467-56066044.BeroukhimS5.amp	Gain	0.0162956	0.0488568	1.78733	0.00329358	0.0231418	1.36743	0.271799	0.786883	-0.583146	0.0808814	0.269942	1.0116	0.000399953	0.00127889	0.899951	2
chr11:57344931-58658339.BeroukhimS5.del	Gain	0.0145885	0.0447718	1.81645	0.000769778	0.0093423	1.8386	0.797997	0.995046	0.13961	0.112585	0.308309	0.921682	1.45056e-05	6.40165e-05	1.20861	2
chr11:57861150-58074632.BeroukhimS5.amp	Gain	0.0145885	0.0447718	1.81645	0.000961535	0.0102453	1.80568	0.775127	0.995046	-0.154151	0.0631545	0.242896	1.20397	2.43489e-05	0.00010158	1.17784	2
chr11:68230745-68388280.BeroukhimS5.amp	Gain	0.0163771	0.0488568	1.31749	0.0164313	0.0725721	0.896088	0.0981984	0.650705	-0.780159	0.0337746	0.170147	1.22465	0.00269385	0.00745346	0.656419	1
chr11:69098089-69278404.BeroukhimS2.11q13.2.amp.CCND1	Gain	0.0186577	0.0529959	1.29173	0.0190214	0.0787396	0.850936	0.274553	0.786883	-0.480478	0.0607198	0.242896	0.999963	0.00272631	0.00750438	0.638106	0
chr11:69588488-69842871.BeroukhimS5.amp	Gain	0.0274883	0.072667	1.21256	0.0217922	0.0857274	0.811286	0.274553	0.786883	-0.480478	0.050812	0.222407	1.04055	0.00355413	0.00948954	0.6168	0
chr11:73357303-74035012.BeroukhimS5.amp	Gain	0.0178925	0.0516464	1.47104	0.034452	0.109063	0.820528	0.23162	0.786883	-0.559616	0.0482777	0.218477	1.14117	0.00353642	0.00948954	0.66163	0
chr11:74085123-74337880.LumB.11q13.4-153.del	Gain	0.0178925	0.0516464	1.47104	0.0118569	0.0591736	1.0081	0.0981984	0.650705	-0.780159	0.0723069	0.25914	0.95895	0.00387768	0.0102241	0.647941	0
chr11:74091491-74180816.BeroukhimS5.amp	Gain	0.0178925	0.0516464	1.47104	0.0149635	0.0682952	0.976056	0.0981984	0.650705	-0.780159	0.0723069	0.25914	0.95895	0.00460972	0.0117799	0.635997	0
chr11:76699529-78005085.BeroukhimS2.11q14.1.amp	Gain	0.0178925	0.0516464	1.47104	0.0559063	0.148438	0.69799	0.163607	0.734266	-0.680099	0.0233754	0.145145	1.30625	0.00368073	0.00977866	0.649478	0
chr11:76710709-85146692.LumB.11q14.1-154.del	Gain	0.0178925	0.0516464	1.47104	0.0832505	0.199353	0.634307	0.360014	0.901389	-0.443686	0.0160265	0.114601	1.38629	0.00215158	0.00604708	0.692988	0
chr11:82612034-85091467.BeroukhimS2.11q14.1.del.DLG2	Gain	0.0178925	0.0516464	1.47104	0.15725	0.314595	0.537494	0.512688	0.918709	-0.321584	0.0281362	0.158155	1.26567	0.00388667	0.0102241	0.667995	0
chr11:85633463-87710586.LumB.11q14.2-155.del	Gain	0.0422868	0.104542	1.26689	0.262713	0.430334	0.428588	0.376935	0.901389	-0.441586	0.0337746	0.170147	1.22465	0.017748	0.0398212	0.552964	0
chr11:87881006-92269284.LumB.11q14.3-156.del	Gain	0.0422868	0.104542	1.26689	0.282947	0.449684	0.426329	0.169001	0.734266	-0.693147	0.0337746	0.170147	1.22465	0.032578	0.068217	0.500211	0
chr11:92342437-95765250.LumB.11q21-157.del	Gain	0.0292784	0.0762668	1.35718	0.216068	0.376071	0.509129	0.0625692	0.565057	-0.921406	0.0482777	0.218477	1.14117	0.0454657	0.0887994	0.463643	0
chr11:101433436-102134907.BeroukhimS2.11q22.2.amp.BIRC2.YAP1	Gain	0.037416	0.0946927	1.2975	0.0216204	0.0857274	1.16474	0.279171	0.786883	-0.601517	0.0955534	0.294945	0.967036	0.00423631	0.0109815	0.745303	0
chr11:104262627-109547776.LumB.11q22.3-158.del	Gain	0.257939	0.437268	0.576471	0.0419581	0.123108	1.03785	0.651437	0.995046	-0.280302	0.155021	0.367917	0.828322	0.0196716	0.0437693	0.622548	0
chr11:107086196-116175885.BeroukhimS2.11q23.1.del.ATM	Gain	0.195469	0.34883	0.722223	0.0521541	0.141185	0.993252	0.28462	0.786883	-0.628609	0.245179	0.49593	0.680408	0.0515838	0.0990855	0.514177	0
chr11:110631916-112776199.LumB.11q23.1-159.del	Gain	0.099078	0.208298	1.03522	0.0965881	0.216714	0.794401	0.28462	0.786883	-0.628609	0.28394	0.516407	0.628609	0.0536921	0.101672	0.509897	0
chr11:112785528-114880322.LumB.11q23.2-160.del	Gain	0.142096	0.26898	0.924388	0.113997	0.247456	0.711431	0.10397	0.650705	-0.982441	0.327776	0.550417	0.575364	0.134793	0.217517	0.384515	0
chr11:116803699-119605859.LumB.11q23.3-161.del	Gain	0.219348	0.386573	0.686179	0.551096	0.667313	0.231512	0.10397	0.650705	-0.982441	0.444835	0.686225	0.414705	0.493578	0.581833	0.162891	0
chr11:130280899-134452384.BeroukhimS2.11q25.del.OPCML.HNT	Gain	0.154725	0.286887	0.791882	0.0784507	0.190421	0.838999	0.440322	0.901389	-0.464306	0.886102	0.974314	0.0791373	0.110364	0.188289	0.415556	0
chr12:1-1311104.BeroukhimS2.12p13.33.amp	Gain	3.64356e-05	0.00055002	2.2465	0.000447172	0.00675822	1.12875	0.03938	0.557251	0.93018	0.00176836	0.0321973	1.65959	1.74963e-11	4.6715e-10	1.40151	3
12.p.wholearm.chr12:1-35400000	Gain	0.00015296	0.00157078	2.06104	0.000184944	0.00403977	1.38025	0.909714	0.995046	0.0487902	0.00563952	0.0619808	1.4689	1.07267e-08	1.02662e-07	1.21487	2
chr12:8398512-8740196.BeroukhimS5.amp	Gain	9.57385e-05	0.00106509	2.12312	0.00015801	0.00401797	1.35616	0.780184	0.995046	0.124752	0.00701129	0.0693339	1.43075	4.34637e-09	4.73666e-08	1.25883	2
chr12:10732932-10778896.BeroukhimS5.amp	Gain	9.57385e-05	0.00106509	2.12312	0.000184944	0.00403977	1.38025	0.824277	0.995046	0.0977423	0.013213	0.106905	1.31576	1.05227e-08	1.02662e-07	1.23023	2
chr12:11410696-12118386.BeroukhimS2.12p13.2.del.ETV6	Gain	0.00015296	0.00157078	2.06104	0.000598517	0.0079902	1.20332	0.637492	0.995046	0.209591	0.0107395	0.0940142	1.35421	2.39004e-08	2.05852e-07	1.18877	2
chr12:18393150-19784941.BeroukhimS5.amp	Gain	0.00081626	0.00501015	1.66524	0.00634104	0.0356433	1.01538	0.611747	0.992927	-0.219016	0.03521	0.175721	1.12059	2.4878e-05	0.000102983	0.886794	2
chr12:20728852-21227330.BeroukhimS5.del	Gain	0.000953245	0.00559376	1.64401	0.00943457	0.050177	0.939185	0.483621	0.909637	-0.303855	0.0132085	0.106905	1.42583	2.55451e-05	0.000103898	0.883857	1
chr12:25189655-25352305.BeroukhimS2.12p12.1.amp.KRAS	Gain	0.00236513	0.0103523	1.51459	0.00384467	0.0263212	1.07348	0.5942	0.970345	0.241162	0.00389053	0.0506718	1.65823	8.12374e-07	4.92963e-06	1.08563	2
chr12:27342867-29425476.BeroukhimS5.amp	Gain	0.0130826	0.0408544	1.24118	0.0190214	0.0787396	0.850936	0.570524	0.970255	-0.25643	0.00591952	0.0619808	1.58146	0.000163186	0.000558599	0.812748	1
chr12:29425476-31105002.BeroukhimS5.del	Gain	0.0196362	0.0546131	1.16861	0.00273456	0.0209636	1.19268	0.780184	0.995046	0.124752	0.00726736	0.0705595	1.54286	1.19291e-05	5.39844e-05	0.984461	1
chr12:30999223-32594050.BeroukhimS2.12p11.21.amp	Gain	0.0196362	0.0546131	1.16861	0.00419214	0.0269711	1.0993	0.82906	0.995046	-0.103236	0.016194	0.114601	1.27716	6.41415e-05	0.000237858	0.893199	1
chr12:33156845-33480710.BeroukhimS5.amp	Gain	0.0196362	0.0546131	1.16861	0.017675	0.0761165	0.916679	0.908796	0.995046	-0.0518718	0.0193916	0.127895	1.34645	0.000247124	0.000799782	0.81629	0
chr12:34188071-44391168.BeroukhimS5.del	Gain	0.484316	0.704699	0.333773	0.325888	0.494387	0.426914	0.253258	0.786883	-0.563689	0.718087	0.873482	0.216223	0.587285	0.653355	0.129093	0
12.q.wholearm.chr12:35400000-132349534	Gain	0.299453	0.482768	-0.640503	0.0195808	0.0804321	-1.37937	0.683816	0.995046	-0.273293	0.457483	0.686225	-0.663877	0.0157716	0.0359915	-0.796404	0
chr12:38788913-42596599.BeroukhimS2.12q12.amp	Gain	0.583177	0.779593	0.283456	0.643278	0.740325	0.195567	0.538346	0.942546	-0.312375	0.474638	0.690617	0.47614	0.580486	0.647139	0.137237	0
chr12:42034279-44588086.Basal.12q12-77.del	Gain	0.699914	0.881918	0.200021	0.966277	0.980973	-0.0182534	0.425611	0.901389	-0.451985	0.970903	0.998685	-0.025136	0.839233	0.873587	-0.0526547	0
chr12:44599181-47397048.Basal.12q13.11-78.del	Gain	0.545434	0.754368	-0.36179	0.34482	0.512081	0.55105	0.45343	0.901389	-0.484602	0.251689	0.495947	-0.875469	0.612107	0.671181	-0.159117	0
chr12:47446248-48387464.Basal.12q13.12-79.del	Gain	0.840806	0.965571	-0.134312	0.960293	0.980973	-0.0279225	0.078484	0.644777	-1.96611	0.203892	0.442594	-0.847298	0.127115	0.208219	-0.492073	0
chr12:48421630-53099317.Basal.12q13.13-80.del	Gain	0.421927	0.645585	-0.5614	0.533163	0.660555	-0.367882	0.758144	0.995046	-0.260283	0.0891603	0.28737	-1.20397	0.0915096	0.160744	-0.590074	0
chr12:50987234-51048711.BeroukhimS5.amp	Gain	0.524771	0.74975	-0.438255	0.674464	0.764678	-0.242982	0.914962	0.995046	-0.0689929	0.251689	0.495947	-0.875469	0.291301	0.399884	-0.352472	0
chr12:53136012-55168448.Basal.12q13.2-81.del	Gain	0.325145	0.521404	-0.700265	0.071855	0.177641	-1.03946	0.464565	0.901389	-0.686367	0.599018	0.793039	-0.375006	0.0327033	0.068217	-0.740093	0
chr12:55201993-55269875.Basal.12q13.3-82.del	Gain	0.524771	0.74975	-0.438255	0.0904141	0.210806	-1.05779	0.464565	0.901389	-0.686367	0.474575	0.690617	-0.518794	0.0484072	0.0936574	-0.696427	0
chr12:56419524-56488685.BeroukhimS2.12q14.1.amp.CDK4	Gain	0.736637	0.90243	-0.226773	0.0569578	0.148438	-1.02892	0.147742	0.734266	-1.25276	0.281643	0.516407	-0.70351	0.013436	0.0312978	-0.778043	0
chr12:56621627-57600529.Basal.12q14.1-83.del	Gain	0.840806	0.965571	-0.134312	0.089884	0.210806	-0.888317	0.286094	0.786883	-0.729252	0.281643	0.516407	-0.70351	0.0357841	0.0734951	-0.636985	0
chr12:63329154-63614508.BeroukhimS5.amp	Gain	0.941415	0.989975	-0.0487902	0.220455	0.38098	-0.707332	0.27884	0.786883	-0.826679	0.680287	0.862882	-0.255933	0.159332	0.250983	-0.440387	0
chr12:64149851-66323376.BeroukhimS5.del	Gain	0.624435	0.825367	0.381368	0.172129	0.332752	-0.737691	0.463806	0.901389	-0.517943	0.712843	0.873482	0.248461	0.486283	0.575776	-0.217919	0
chr12:64461446-64607139.BeroukhimS2.12q14.3.amp.HMGA2	Gain	0.5522	0.754368	0.460985	0.172129	0.332752	-0.737691	0.286094	0.786883	-0.729252	0.809817	0.924022	0.163424	0.380163	0.483351	-0.269972	0
chr12:67440273-67566002.BeroukhimS2.12q15.amp.MDM2	Gain	0.624435	0.825367	0.381368	0.0355059	0.110878	-1.02165	0.27884	0.786883	-0.826679	1	1	-4.72344e-16	0.125341	0.206591	-0.44874	0
chr12:68249634-68327233.BeroukhimS2.12q15.amp	Gain	0.5522	0.754368	0.460985	0.0826596	0.19883	-0.806592	0.286094	0.786883	-0.729252	0.900326	0.974314	0.0757118	0.2282	0.338497	-0.341876	0
chr12:70849987-70966467.BeroukhimS2.12q21.1.amp	Gain	0.872432	0.980798	0.105361	0.35606	0.513311	-0.420391	0.683816	0.995046	-0.273293	0.809817	0.924022	0.163424	0.568613	0.63924	-0.164734	0
chr12:76852527-77064746.BeroukhimS2.12q21.2.amp	Gain	0.872432	0.980798	0.105361	0.433574	0.584668	-0.397731	0.651437	0.995046	-0.280302	0.599977	0.793039	0.41955	0.708607	0.758309	-0.113289	0
chr12:85072329-85674601.BeroukhimS2.12q21.32.amp	Gain	0.872432	0.980798	0.105361	0.782923	0.858483	-0.13459	0.789553	0.995046	0.182322	0.324647	0.548612	0.77319	0.616595	0.674716	0.154258	0
chr12:94480961-96479233.BeroukhimS5.del	Gain	0.962732	0.989975	0.0308275	0.109664	0.240003	-0.644246	0.469204	0.901389	-0.575364	0.599977	0.793039	0.41955	0.248188	0.355315	-0.326481	0
chr12:95089777-95350380.BeroukhimS2.12q23.1.amp	Gain	0.962732	0.989975	0.0308275	0.138799	0.287341	-0.613683	0.758144	0.995046	-0.260283	0.599977	0.793039	0.41955	0.36992	0.478298	-0.261353	0
chr12:97551177-99047626.BeroukhimS2.12q23.1.del.ANKS1B	Gain	0.962732	0.989975	0.0308275	0.010304	0.0539446	-1.04244	0.651437	0.995046	-0.280302	0.515454	0.727489	0.517257	0.100012	0.174531	-0.442544	0
chr12:131913408-132349534.BeroukhimS2.12q24.33.del	Gain	0.409334	0.628116	0.528018	0.0505307	0.141185	-0.843628	0.789553	0.995046	0.182322	0.900326	0.974314	0.0757118	0.54203	0.615839	-0.164608	0
chr13:1-23902184.BeroukhimS2.13q12.11.del	Gain	0.263558	0.443975	0.851371	0.653536	0.747298	-0.208788	0.914962	0.995046	-0.0689929	0.277931	0.516407	0.848902	0.448782	0.544658	0.225278	0
chr13:1-40829685.BeroukhimS2.13q12.2.amp	Gain	0.106068	0.219537	1.67542	0.976924	0.986158	0.0138669	0.66697	0.995046	0.264152	0.324647	0.548612	0.77319	0.123991	0.205625	0.475527	0
13.q.wholearm.chr13:16000000-114142980	Gain	0.0797313	0.173782	1.31568	0.709303	0.794062	0.145852	0.17703	0.734266	-0.77814	0.718087	0.873482	0.216223	0.470808	0.56497	0.179836	0
chr13:27611014-27767472.LumB.13q12.2-162.del	Gain	0.0782354	0.17122	1.82075	0.755897	0.833985	0.146802	0.629191	0.995046	0.259613	0.237859	0.484796	0.920826	0.0569965	0.10713	0.558728	0
chr13:27774389-30804409.LumB.13q12.3-163.del	Gain	0.0782354	0.17122	1.82075	0.793747	0.868567	0.116921	0.735761	0.995046	0.194156	0.277931	0.516407	0.848902	0.0795797	0.141652	0.512282	0
chr13:31211674-31275009.LumB.13q13.1-164.del	Gain	0.0782354	0.17122	1.82075	0.993268	0.993268	-0.0038241	0.797997	0.995046	0.13961	0.237859	0.484796	0.920826	0.107148	0.183978	0.463085	0
chr13:46362859-48209064.BeroukhimS2.13q14.2.del.RB1	Gain	0.0533814	0.127828	1.99298	0.089884	0.210806	-0.888317	0.789553	0.995046	0.182322	0.357049	0.586659	-0.683097	0.848607	0.881627	0.0592192	0
chr13:72212826-74986423.BeroukhimS5.del	Gain	0.022117	0.0605665	2.35138	0.441275	0.587633	-0.295445	0.914962	0.995046	-0.0689929	0.900326	0.974314	0.0757118	0.288294	0.397801	0.274065	0
chr13:89500014-93206506.BeroukhimS2.13q31.3.amp	Gain	0.0106583	0.0336776	2.61844	0.663572	0.753931	0.143101	0.263039	0.786883	-0.571044	0.119579	0.314852	0.832909	0.0335595	0.0697306	0.464223	1
chr13:92308911-94031607.BeroukhimS2.13q31.3.del.GPC6	Gain	0.00722181	0.0242544	2.75213	0.736159	0.817275	0.111059	0.376935	0.901389	-0.441586	0.119579	0.314852	0.832909	0.0207676	0.0460162	0.50293	1
chr13:104916365-104941384.Basal.13q33.2-84.amp	Gain	0.00489828	0.0176477	2.08612	0.0506883	0.141185	0.62194	0.870827	0.995046	-0.0800427	0.105349	0.29619	0.813775	0.000484154	0.00152081	0.744303	1
chr13:106620319-107317084.Basal.13q33.3-85.amp	Gain	0.00489828	0.0176477	2.08612	0.0412491	0.123108	0.649279	0.79234	0.995046	0.126752	0.105349	0.29619	0.813775	0.000221857	0.000731308	0.787552	1
chr13:108477140-110084607.BeroukhimS2.13q34.amp	Gain	0.00489828	0.0176477	2.08612	0.026837	0.0980611	0.703682	0.951383	0.995046	-0.0281709	0.0748753	0.259633	0.893818	0.000193766	0.000642678	0.783347	1
chr13:109973420-114110898.Basal.13q34-86.amp	Gain	0.00489828	0.0176477	2.08612	0.0057937	0.0334135	0.8868	0.734925	0.995046	0.154151	0.0627289	0.242896	0.933349	2.10257e-05	8.92465e-05	0.901738	2
chr13:111767404-114142980.BeroukhimS2.13q34.del	Gain	0.00489828	0.0176477	2.08612	0.0122208	0.0593266	0.805888	0.734925	0.995046	0.154151	0.0627289	0.242896	0.933349	4.23775e-05	0.00016164	0.866951	1
chr13:112030830-113770959.BeroukhimS5.amp	Gain	0.00489828	0.0176477	2.08612	0.0122208	0.0593266	0.805888	0.734925	0.995046	0.154151	0.0627289	0.242896	0.933349	4.23775e-05	0.00016164	0.866951	1
chr14:1-23145193.BeroukhimS2.14q11.2.amp	Gain	0.54178	0.753413	-0.268785	0.159721	0.314727	0.603075	0.621106	0.995046	-0.287682	0.572782	0.776309	-0.35364	0.870251	0.898866	0.0405714	0
chr14:1-29140968.BeroukhimS2.14q11.2.del	Gain	0.54178	0.753413	-0.268785	0.418115	0.568126	0.337643	0.279171	0.786883	-0.601517	0.572782	0.776309	-0.35364	0.609531	0.669731	-0.123702	0
14.q.wholearm.chr14:15600000-106368585	Gain	0.00281095	0.0117269	-1.55262	0.102135	0.226308	-0.685712	0.286094	0.786883	-0.729252	0.281643	0.516407	-0.70351	0.00067832	0.00203496	-0.920497	1
chr14:21961377-23608756.Basal.14q11.2-87.del	Gain	0.54178	0.753413	-0.268785	0.357588	0.513311	0.382241	0.817041	0.995046	-0.131161	0.895879	0.974314	-0.0800427	0.917282	0.933007	0.0254248	0
chr14:23609961-31698685.Basal.14q12-88.del	Gain	0.54178	0.753413	-0.268785	0.595177	0.7016	0.214582	0.279171	0.786883	-0.601517	0.572782	0.776309	-0.35364	0.497518	0.5839	-0.162804	0
chr14:28763785-29367842.BeroukhimS5.amp	Gain	0.54178	0.753413	-0.268785	0.388029	0.539602	0.34484	0.863876	0.995046	0.107631	0.222875	0.476061	-0.725235	0.881301	0.908214	-0.0367493	0
chr14:31868274-34078694.Basal.14q13.1-89.del	Gain	0.54178	0.753413	-0.268785	0.801527	0.86995	-0.0973283	0.683816	0.995046	-0.273293	0.115306	0.312555	-0.969213	0.218303	0.324718	-0.302223	0
chr14:34100051-35410919.Basal.14q13.2-90.del	Gain	0.54178	0.753413	-0.268785	0.625322	0.726623	-0.19807	0.914962	0.995046	-0.0689929	0.115306	0.312555	-0.969213	0.201449	0.307171	-0.318341	0
chr14:35708407-36097605.BeroukhimS2.14q13.3.amp.NKX2-1	Gain	0.426934	0.647678	-0.352221	0.838691	0.893934	-0.0847412	0.863123	0.995046	-0.103678	0.163882	0.382153	-0.841067	0.244758	0.352294	-0.289596	0
chr14:35837522-37090214.Basal.14q13.3-91.del	Gain	0.426934	0.647678	-0.352221	0.838691	0.893934	-0.0847412	0.863123	0.995046	-0.103678	0.163882	0.382153	-0.841067	0.244758	0.352294	-0.289596	0
chr14:37128947-38971371.Basal.14q21.1-92.del	Gain	0.426934	0.647678	-0.352221	0.928835	0.963937	0.0383189	0.651437	0.995046	-0.280302	0.291699	0.528025	-0.619343	0.321307	0.430072	-0.248631	0
chr14:49113809-52311409.Basal.14q22.1-93.del	Gain	0.552342	0.754368	-0.295374	0.527215	0.657786	-0.249067	0.863123	0.995046	-0.103678	0.78871	0.924022	-0.16508	0.379312	0.483351	-0.221172	0
chr14:50062686-50445987.BeroukhimS5.amp	Gain	0.552342	0.754368	-0.295374	0.367523	0.516466	-0.360003	0.928245	0.995046	0.0528425	0.78871	0.924022	-0.16508	0.353387	0.463017	-0.234036	0
chr14:52311662-54325595.Basal.14q22.2-94.del	Gain	0.552356	0.754368	-0.320422	0.533012	0.660555	-0.254642	0.975191	0.995046	-0.0219789	0.572782	0.776309	-0.35364	0.343708	0.454308	-0.254745	0
chr14:54378476-55837783.Basal.14q22.3-95.del	Gain	0.271561	0.453168	-0.610909	0.625322	0.726623	-0.19807	0.718973	0.995046	-0.266629	0.468697	0.690617	-0.459532	0.201904	0.307171	-0.348735	0
chr14:56307190-56415610.BeroukhimS5.amp	Gain	0.12244	0.245801	-0.889622	0.367523	0.516466	-0.360003	0.718973	0.995046	-0.266629	0.37074	0.605429	-0.575364	0.0702413	0.125869	-0.498224	0
chr14:57736586-58085299.Basal.14q23.1-96.del	Gain	0.0445582	0.108649	-1.09861	0.446034	0.588104	-0.313658	0.951386	0.995046	0.0484524	0.281643	0.516407	-0.70351	0.0607991	0.112342	-0.525215	0
chr14:65275722-67085224.BeroukhimS2.14q23.3.del	Gain	0.0192386	0.0543566	-1.33251	0.653536	0.747298	-0.208788	0.951386	0.995046	0.0484524	0.203892	0.442594	-0.847298	0.054282	0.102426	-0.575894	0
chr14:69312342-69568836.Basal.14q24.2-97.del	Gain	0.0298863	0.0774722	-1.20936	0.544274	0.662056	-0.303447	0.975191	0.995046	-0.0219789	0.0771493	0.262406	-1.113	0.0260517	0.0556465	-0.661901	0
chr14:77311255-79682157.BeroukhimS5.del	Gain	0.0445582	0.108649	-1.09861	0.064681	0.16297	-0.825636	0.463806	0.901389	-0.517943	0.850589	0.954232	-0.131028	0.0111347	0.0265591	-0.71861	0
chr14:77945724-77992686.BeroukhimS5.amp	Gain	0.0445582	0.108649	-1.09861	0.0931731	0.210806	-0.738268	0.463806	0.901389	-0.517943	0.850589	0.954232	-0.131028	0.0151203	0.0348028	-0.684319	0
chr14:80741860-106368585.BeroukhimS2.14q32.12.del	Gain	0.0243381	0.0656391	-1.01943	0.109664	0.240003	-0.644246	0.45343	0.901389	-0.484602	0.545484	0.762535	0.404216	0.0286013	0.0608489	-0.546479	0
chr14:92049878-92765306.Basal.14q32.12-98.del	Gain	0.142549	0.26898	-0.710961	0.0505307	0.141185	-0.843628	0.27884	0.786883	-0.826679	1	1	1.09652e-16	0.0172955	0.0389697	-0.624357	0
chr14:92773649-95250286.Basal.14q32.13-99.del	Gain	0.178253	0.31942	-0.648169	0.175154	0.334044	-0.580352	0.286094	0.786883	-0.729252	0.900326	0.974314	0.0757118	0.059262	0.109882	-0.486875	0
chr14:93528266-103946058.BeroukhimS5.amp	Gain	0.033177	0.0851756	-0.956642	0.183545	0.342946	-0.545511	0.45343	0.901389	-0.484602	0.900326	0.974314	0.0757118	0.0306936	0.0647841	-0.538298	0
chr14:95740950-100105884.Basal.14q32.2-100.del	Gain	0.0579555	0.136939	-0.839918	0.236661	0.402475	-0.480748	0.45343	0.901389	-0.484602	1	1	2.47183e-16	0.0430458	0.0851351	-0.501096	0
chr15:1-24740084.BeroukhimS2.15q11.2.del	Gain	0.928068	0.989975	0.100083	0.0997832	0.222018	0.933332	0.175498	0.734266	-0.832909	0.324647	0.548612	0.77319	0.353766	0.463017	0.29719	0
15.q.wholearm.chr15:17000000-100338915	Gain	0.840806	0.965571	-0.134312	0.0997832	0.222018	0.933332	0.0924169	0.650705	-1.22199	0.697019	0.863592	0.313658	0.690944	0.749927	0.123725	0
chr15:28193434-29022600.Basal.15q13.2-101.del	Gain	0.928068	0.989975	0.100083	0.441168	0.587633	0.515164	0.27884	0.786883	-0.826679	0.93235	0.974314	0.0696799	0.998957	0.998957	0.000494643	0
chr15:29020705-31945591.Basal.15q13.3-102.del	Gain	0.928068	0.989975	0.100083	0.800621	0.86995	0.175204	0.27884	0.786883	-0.826679	0.251689	0.495947	-0.875469	0.346978	0.45637	-0.360717	0
chr15:31945721-37862331.Basal.15q14-103.del	Gain	0.928068	0.989975	0.100083	0.357523	0.513311	1.0033	0.0836924	0.650705	-1.46407	0.618529	0.807566	-0.430783	0.437595	0.535931	-0.324454	0
chr15:35140533-43473382.BeroukhimS2.15q15.1.del	Gain	0.928068	0.989975	0.100083	0.357523	0.513311	1.0033	0.132256	0.728089	-1.7148	0.457483	0.686225	-0.663877	0.535607	0.612052	-0.281181	0
chr15:37880223-38115089.Basal.15q15.1-104.del	Gain	0.928068	0.989975	0.100083	0.357523	0.513311	1.0033	0.132256	0.728089	-1.7148	0.457483	0.686225	-0.663877	0.535607	0.612052	-0.281181	0
chr15:49136093-51017946.Basal.15q21.2-105.del	Gain	0.337008	0.537201	0.734647	0.441168	0.587633	0.515164	0.170719	0.734266	-0.913256	0.778016	0.924022	-0.238411	0.886703	0.908214	0.0475645	0
chr15:51593230-55368004.Basal.15q21.3-106.del	Gain	0.638287	0.835186	0.304489	0.441168	0.587633	0.515164	0.16172	0.734266	-1.03799	0.93235	0.974314	0.0696799	0.959642	0.968713	0.0167774	0
chr15:56490060-57176541.Basal.15q22.1-107.del	Gain	0.458427	0.678116	0.475734	0.34482	0.512081	0.55105	0.170719	0.734266	-0.913256	0.697019	0.863592	0.313658	0.645877	0.705314	0.141747	0
chr15:57184612-61461128.Basal.15q22.2-108.del	Gain	0.458427	0.678116	0.475734	0.188956	0.346743	0.854733	0.0566985	0.565057	-1.22709	0.697019	0.863592	0.313658	0.742635	0.788404	0.0995977	0
chr15:61583863-61913200.Basal.15q22.31-109.del	Gain	0.458427	0.678116	0.475734	0.1877	0.346743	0.756014	0.17703	0.734266	-0.77814	0.442229	0.686225	0.60811	0.42595	0.525306	0.233036	0
chr15:65899096-66370691.Basal.15q23-110.del	Gain	0.160203	0.296016	0.885519	0.0646996	0.16297	0.947348	0.062189	0.565057	-1.0455	0.545484	0.762535	0.404216	0.216644	0.323151	0.327412	0
chr15:75011134-75564998.Basal.15q24.3-111.del	Gain	0.121991	0.245801	0.858608	0.0270116	0.0980611	1.12351	0.440322	0.901389	-0.464306	0.307345	0.533603	0.673345	0.0186919	0.0417636	0.641218	0
chr15:88253886-88997242.BeroukhimS5.amp	Gain	0.0456821	0.110883	1.10196	0.00645472	0.0359044	1.19647	0.907909	0.995046	0.0581076	0.142443	0.354654	0.957113	0.00061947	0.00186891	0.859432	1
chr15:96891354-97698742.BeroukhimS2.15q26.3.amp.IGF1R	Gain	0.0354814	0.0906558	1.15804	0.00202925	0.0173461	1.43281	0.962823	0.995046	-0.0246926	0.0451598	0.211538	1.29554	8.10529e-05	0.000292448	1.01396	1
chr16:1-359092.BeroukhimS2.16p13.3.del	Gain	0.60874	0.808625	0.209904	0.0290905	0.100872	-0.727049	0.741021	0.995046	0.164126	0.100732	0.29619	-0.723919	0.101267	0.175005	-0.328598	0
16.p.wholearm.chr16:1-38200000	Gain	0.829684	0.962799	-0.0895237	0.0526972	0.141409	-0.621235	0.564841	0.966746	-0.303682	0.0377584	0.186578	-0.928713	0.0127553	0.0300059	-0.502118	0
chr16:5062786-7709383.BeroukhimS2.16p13.3.del.A2BP1	Gain	0.768856	0.922627	-0.122541	0.0530186	0.14156	-0.612885	0.928245	0.995046	0.0528425	0.0835559	0.273735	-0.781077	0.0317444	0.0667383	-0.439489	0
chr16:11352227-11658331.BeroukhimS5.amp	Gain	0.988909	0.989975	0.00575541	0.183675	0.342946	-0.4071	0.775127	0.995046	-0.154151	0.161448	0.381475	-0.625554	0.113753	0.191622	-0.314123	0
chr16:31854743-53525739.BeroukhimS2.16q11.2.del	Gain	0.750337	0.908572	0.153279	0.565285	0.673799	0.204605	0.106527	0.650705	-0.834461	0.895879	0.974314	-0.0800427	0.806225	0.847488	-0.0553959	0
16.q.wholearm.chr16:38200000-88827254	Gain	0.531199	0.752415	0.299333	0.222606	0.383457	0.465569	0.263039	0.786883	-0.571044	0.245179	0.49593	0.680408	0.27623	0.385777	0.24903	0
chr16:45393460-45522699.LumA.16q11.2-119.del	Gain	0.95069	0.989975	-0.0282704	0.565285	0.673799	0.204605	0.0632431	0.565057	-0.990982	0.806124	0.924022	0.147636	0.700372	0.753463	-0.0858858	0
chr16:45546775-51138307.LumA.16q12.1-120.del	Gain	0.750337	0.908572	0.153279	0.565285	0.673799	0.204605	0.169001	0.734266	-0.693147	0.806124	0.924022	0.147636	0.998658	0.998957	-0.000377886	0
chr16:51646446-54466783.LumA.16q12.2-121.del	Gain	0.530405	0.752415	0.3234	0.412016	0.564559	0.297762	0.0633232	0.565057	-0.950871	0.356178	0.586659	0.610355	0.728977	0.776994	0.0790776	0
chr16:54782803-56638303.LumA.16q13-122.del	Gain	0.639684	0.835186	0.242359	0.538385	0.660555	0.224492	0.425611	0.901389	-0.451985	0.411732	0.658278	0.544727	0.524883	0.606683	0.152614	0
chr16:56705000-65205296.LumA.16q21-123.del	Gain	0.639684	0.835186	0.242359	0.510345	0.649017	0.246995	0.592349	0.970345	-0.295464	0.561881	0.774055	0.34484	0.503735	0.587325	0.160118	0
chr16:56791457-72871981.BeroukhimS5.del	Gain	0.393892	0.607914	0.437059	0.538385	0.660555	0.224492	0.409922	0.901389	-0.444996	0.718087	0.873482	0.216223	0.536405	0.612052	0.144398	0
chr16:65206155-69392572.LumA.16q22.1-124.del	Gain	0.393892	0.607914	0.437059	0.386296	0.539602	0.323227	0.409922	0.901389	-0.444996	0.636618	0.815237	0.281851	0.409573	0.512206	0.194182	0
chr16:69398793-73198518.LumA.16q22.3-125.del	Gain	0.257939	0.437268	0.576471	0.333059	0.502411	0.360209	0.39362	0.901389	-0.441833	0.194877	0.44095	0.849039	0.172727	0.268911	0.318054	0
chr16:73739922-78192112.LumA.16q23.1-126.del	Gain	0.231064	0.400426	0.609489	0.262713	0.430334	0.428588	0.699994	0.995046	-0.192372	0.16676	0.387173	0.903868	0.085744	0.152117	0.404468	0
chr16:76685816-78205652.BeroukhimS2.16q23.1.del.WWOX	Gain	0.164618	0.297987	0.704768	0.239554	0.403165	0.465684	0.538346	0.942546	-0.312375	0.12146	0.314852	1.00891	0.0641574	0.116928	0.439223	0
chr16:79132355-80549399.LumA.16q23.2-127.del	Gain	0.164618	0.297987	0.704768	0.18071	0.342195	0.549389	0.409922	0.901389	-0.444996	0.12146	0.314852	1.00891	0.0577975	0.107916	0.46109	0
chr16:80588753-82633263.LumA.16q23.3-128.del	Gain	0.130403	0.254143	0.765468	0.124535	0.262852	0.627255	0.736347	0.995046	-0.174224	0.12146	0.314852	1.00891	0.0234941	0.050588	0.548685	0
chr16:80759878-82408573.BeroukhimS2.16q23.3.del.CDH13	Gain	0.130403	0.254143	0.765468	0.124535	0.262852	0.627255	0.736347	0.995046	-0.174224	0.12146	0.314852	1.00891	0.0234941	0.050588	0.548685	0
chr16:82644872-85172804.LumA.16q24.1-129.del	Gain	0.115837	0.236095	0.795058	0.282947	0.449684	0.426329	0.538346	0.942546	-0.312375	0.103394	0.29619	1.05939	0.0527056	0.100517	0.458551	0
chr16:85920445-87225756.LumA.16q24.2-130.del	Gain	0.171915	0.3091	0.643854	0.581154	0.689635	0.207639	0.915197	0.995046	-0.0542216	0.0745542	0.259633	1.15683	0.0692907	0.125004	0.419092	0
chr16:87232502-87749670.LumA.16q24.3-131.del	Gain	0.171915	0.3091	0.643854	0.941067	0.972428	0.0274164	0.915197	0.995046	-0.0542216	0.0631545	0.242896	1.20397	0.113278	0.191426	0.362073	0
chr16:88436931-88827254.BeroukhimS2.16q24.3.del	Gain	0.0850469	0.183867	0.807558	0.386296	0.539602	0.323227	0.736347	0.995046	-0.174224	0.0380843	0.186578	1.3401	0.0228907	0.0500968	0.52042	0
17.p.wholearm.chr17:1-22200000	Gain	0.98698	0.989975	16.1399	0.982545	0.989786	15.8285	0.436506	0.901389	-0.967584	0.93235	0.974314	0.0696799	0.0356928	0.0734951	1.13292	0
chr17:7471230-7717938.BeroukhimS2.17p13.1.del.TP53	Gain	0.986575	0.989975	16.1455	0.984226	0.989786	15.8141	0.862087	0.995046	-0.248461	0.807611	0.924022	0.197826	0.0255113	0.054711	1.36657	0
chr17:10675416-12635879.BeroukhimS2.17p12.del.MAP2K4	Gain	0.985423	0.989975	16.1625	0.118867	0.256985	1.64503	0.436506	0.901389	-0.967584	0.457483	0.686225	-0.663877	0.0689184	0.124754	0.893599	0
chr17:18837023-19933105.BeroukhimS2.17p11.2.amp	Gain	0.233207	0.400426	0.905892	0.858475	0.905126	0.108951	0.803751	0.995046	-0.254234	0.807611	0.924022	0.197826	0.387123	0.491031	0.319366	0
chr17:20027154-20122158.BeroukhimS5.amp	Gain	0.233207	0.400426	0.905892	0.83867	0.893934	-0.128478	0.436506	0.901389	-0.967584	0.807611	0.924022	0.197826	0.600034	0.663392	0.195205	0
17.q.wholearm.chr17:22200000-78774742	Gain	0.583177	0.779593	0.283456	0.303827	0.467844	0.354005	0.665565	0.995046	-0.209254	0.570211	0.776309	0.309661	0.334707	0.444611	0.214297	0
chr17:22479313-22877776.BeroukhimS2.17q11.1.amp	Gain	0.850884	0.97296	0.108214	0.537966	0.660555	-0.262059	0.590493	0.970345	0.480586	0.712843	0.873482	0.248461	0.966277	0.97357	0.0121199	0
chr17:24112056-24310787.BeroukhimS2.17q11.2.amp	Gain	0.850884	0.97296	0.108214	0.29811	0.462764	-0.419018	0.854676	0.995046	0.17185	0.237859	0.484796	0.920826	0.988762	0.992479	0.0039538	0
chr17:24936541-25468309.BeroukhimS5.amp	Gain	0.297409	0.482768	-0.529412	0.229712	0.39316	-0.508322	0.854676	0.995046	0.17185	0.62477	0.811745	0.328504	0.301004	0.410041	-0.287147	0
chr17:26185485-27216066.BeroukhimS2.17q11.2.del.NF1	Gain	0.634644	0.835186	-0.282172	0.286484	0.449948	-0.467023	0.700854	0.995046	0.293102	0.915466	0.974314	0.0725707	0.473472	0.565924	-0.207507	0
chr17:28881201-29652449.BeroukhimS5.amp	Gain	0.271561	0.453168	-0.610909	0.755897	0.833985	0.146802	0.567555	0.968289	0.323614	0.697019	0.863592	0.313658	0.889506	0.908214	0.0399878	0
chr17:31895171-33758810.BeroukhimS5.del	Gain	0.48811	0.70829	0.535518	0.696373	0.781226	0.173494	0.502121	0.918001	0.497403	0.970903	0.998685	-0.025136	0.402268	0.50542	0.256211	0
chr17:33754231-34162198.BeroukhimS5.amp	Gain	0.962732	0.989975	0.0308275	0.519403	0.651082	0.259181	0.700854	0.995046	0.293102	0.442229	0.686225	0.60811	0.3452	0.455153	0.274852	0
chr17:35067383-35272328.BeroukhimS2.17q12.amp.ERBB2	Gain	0.337008	0.537201	0.734647	0.445369	0.588104	0.285506	0.502121	0.918001	0.497403	0.442229	0.686225	0.60811	0.127955	0.208955	0.429512	0
chr17:36989609-37319012.BeroukhimS5.amp	Gain	0.163349	0.297707	1.45189	0.418115	0.568126	0.337643	0.975191	0.995046	-0.0219789	0.442229	0.686225	0.60811	0.125347	0.206591	0.461389	0
chr17:37319013-37988602.BeroukhimS2.17q21.2.del	Gain	0.163349	0.297707	1.45189	0.159721	0.314727	0.603075	0.758144	0.995046	-0.260283	0.515454	0.727489	0.517257	0.0635121	0.116387	0.586696	0
chr17:39354620-40542083.BeroukhimS5.del	Gain	0.131083	0.254539	1.56862	0.348528	0.512081	0.43084	0.469204	0.901389	-0.575364	0.599977	0.793039	0.41955	0.164544	0.25843	0.441576	0
chr17:41015664-41353348.BeroukhimS5.amp	Gain	0.233207	0.400426	0.905892	0.828006	0.893934	0.0926821	0.16172	0.734266	-1.03799	0.599977	0.793039	0.41955	0.701507	0.753463	0.109783	0
chr17:44673157-45060263.BeroukhimS2.17q21.33.amp	Gain	0.14394	0.269697	1.1035	0.928282	0.963937	-0.0294506	0.651437	0.995046	-0.280302	0.49385	0.712745	0.405465	0.468779	0.563802	0.171139	0
chr17:45731662-46009941.BeroukhimS5.amp	Gain	0.34354	0.544364	0.532575	0.988053	0.989906	-0.00481929	0.863123	0.995046	-0.103678	0.777865	0.924022	-0.147636	0.805456	0.847488	0.0553481	0
chr17:51748757-53292386.BeroukhimS5.amp	Gain	0.275233	0.455029	0.611388	0.206973	0.362372	0.442416	0.538346	0.942546	-0.312375	0.390396	0.629823	0.465184	0.150352	0.23911	0.325914	0
chr17:55144989-55540417.BeroukhimS2.17q23.1.amp	Gain	0.153482	0.285573	0.672094	0.361573	0.516466	0.297732	0.79234	0.995046	0.126752	0.572428	0.776309	0.273889	0.100933	0.174994	0.342135	0
chr17:58249995-58447640.BeroukhimS5.amp	Gain	0.0883224	0.190178	0.753406	0.530493	0.660334	0.197247	0.679621	0.995046	-0.182322	0.201946	0.442594	0.613104	0.103701	0.178633	0.320073	0
chr17:59852249-60135967.BeroukhimS5.amp	Gain	0.0609945	0.141511	0.826679	0.36593	0.516466	0.283403	0.37055	0.901389	-0.390866	0.0748753	0.259633	0.893818	0.0571762	0.10713	0.371792	0
chr17:62318152-63890591.BeroukhimS2.17q24.2.amp	Gain	0.0160095	0.0482997	1.05779	0.148375	0.302667	0.450927	0.39317	0.901389	-0.377294	0.0193998	0.127895	1.11766	0.00461049	0.0117799	0.54921	1
chr17:63942109-65847254.BeroukhimS5.amp	Gain	0.0104784	0.033319	1.07044	0.265045	0.432827	0.341938	0.274553	0.786883	-0.480478	0.0427458	0.205642	0.935339	0.0131897	0.0308918	0.469226	1
chr17:70767943-71305641.BeroukhimS2.17q25.1.amp	Gain	0.00474839	0.0176477	1.13364	0.216206	0.376071	0.373744	0.257605	0.786883	-0.492476	0.00129955	0.0307731	1.54392	0.00121313	0.00353996	0.605258	2
chr17:75915141-77213225.BeroukhimS5.del	Gain	0.00341867	0.0135227	1.17499	0.149038	0.302667	0.438663	0.74176	0.995046	0.139304	0.00198972	0.0321973	1.54818	7.76892e-05	0.000282218	0.745428	2
chr17:77653047-78605474.BeroukhimS5.amp	Gain	0.00289628	0.0118803	1.1956	0.20601	0.362226	0.384674	0.885522	0.995046	0.0608627	0.00256431	0.0360353	1.50958	0.000166715	0.000563456	0.708993	2
chr17:78087533-78774742.BeroukhimS2.17q25.3.del	Gain	0.00289628	0.0118803	1.1956	0.20601	0.362226	0.384674	0.703128	0.995046	0.16145	0.00198972	0.0321973	1.54818	9.63678e-05	0.000340797	0.73627	2
chr18:1-587750.BeroukhimS2.18p11.32.del	Gain	0.00216263	0.00970459	3.13549	0.0569448	0.148438	0.614366	0.483777	0.909637	0.371942	0.0682805	0.254978	1.05544	9.03508e-06	4.19542e-05	1.00275	1
18.p.wholearm.chr18:1-16100000	Gain	0.00216263	0.00970459	3.13549	0.0752014	0.184209	0.566935	0.699994	0.995046	-0.192372	0.0269567	0.154784	1.42712	3.44911e-05	0.000135428	0.908561	1
chr18:3200634-3858775.BeroukhimS5.amp	Gain	0.00216263	0.00970459	3.13549	0.0244647	0.0926536	0.7244	0.538067	0.942546	0.313658	0.0320667	0.166249	1.38394	2.03048e-06	1.10641e-05	1.07469	1
chr18:3240326-5937123.BeroukhimS5.del	Gain	0.00216263	0.00970459	3.13549	0.0276591	0.0980611	0.719833	0.79234	0.995046	0.126752	0.0320667	0.166249	1.38394	4.72783e-06	2.33765e-05	1.0231	1
chr18:13905410-14018535.BeroukhimS5.amp	Gain	0.00216263	0.00970459	3.13549	0.0310181	0.103882	0.717162	0.538346	0.942546	-0.312375	0.140423	0.352046	0.789737	7.14881e-05	0.00026147	0.877746	1
chr18:14720419-16909449.BeroukhimS5.amp	Gain	0.00216263	0.00970459	3.13549	0.0190214	0.0787396	0.850936	0.735761	0.995046	0.194156	0.0451598	0.211538	1.29554	2.68695e-06	1.42062e-05	1.17578	1
18.q.wholearm.chr18:16100000-76117153	Gain	0.00457225	0.0173162	2.90255	0.000196693	0.00403977	2.02749	0.907909	0.995046	0.0581076	0.0932661	0.292965	1.29372	3.53528e-07	2.45174e-06	1.45056	2
chr18:17749667-22797232.BeroukhimS2.18q11.2.amp	Gain	0.00165884	0.0083568	2.32728	0.0049474	0.0300217	1.04455	0.271799	0.786883	-0.583146	0.019375	0.127895	1.78479	1.20749e-05	5.41849e-05	1.04966	2
chr18:32113759-32649538.BeroukhimS5.del	Gain	0.0053197	0.0189381	2.85347	0.00045561	0.00675822	1.61949	0.686813	0.995046	0.207639	0.0426447	0.205642	1.55335	3.65479e-07	2.47685e-06	1.41116	2
chr18:44506813-45038631.BeroukhimS5.amp	Gain	0.00619493	0.0212057	2.80336	0.00171561	0.0157954	1.56628	0.31414	0.838754	0.555946	0.0583449	0.242896	1.4536	7.93738e-07	4.87191e-06	1.48087	2
chr18:46172638-49935241.BeroukhimS2.18q21.2.del.SMAD4.DCC	Gain	0.00573996	0.0201654	2.82855	0.00274804	0.0209636	1.49897	0.31414	0.838754	0.555946	0.0797739	0.26792	1.34855	1.44355e-06	8.25774e-06	1.44698	2
chr18:75796373-76117153.BeroukhimS2.18q23.del	Gain	0.00573996	0.0201654	2.82855	0.00135332	0.0129049	1.5992	0.363284	0.901389	0.477961	0.307345	0.533603	0.673345	3.084e-06	1.58351e-05	1.33347	2
chr19:1-526082.BeroukhimS2.19p13.3.del	Gain	0.37615	0.59252	-0.539773	0.541339	0.660555	0.412634	0.0993509	0.650705	-1.07756	0.222875	0.476061	-0.725235	0.115903	0.19463	-0.478901	0
19.p.wholearm.chr19:1-28500000	Gain	0.484316	0.704699	0.333773	0.412318	0.564559	0.378483	0.629191	0.995046	0.259613	0.119579	0.314852	0.832909	0.0716641	0.127989	0.44855	0
chr19:1818912-2004994.BeroukhimS5.del	Gain	0.271561	0.453168	-0.610909	0.541339	0.660555	0.412634	0.26232	0.786883	-1.00145	0.78871	0.924022	-0.16508	0.395639	0.498281	-0.271726	0
chr19:7321723-7480918.BeroukhimS5.del	Gain	0.300148	0.482768	0.462304	0.0272662	0.0980611	1.39426	0.501252	0.918001	0.405465	0.229992	0.484796	0.606136	0.0079776	0.0195415	0.693994	0
chr19:8920808-8939190.BeroukhimS5.amp	Gain	0.300148	0.482768	0.462304	0.0337528	0.108803	1.34373	0.775127	0.995046	-0.154151	0.173585	0.39613	0.653301	0.0227523	0.0499989	0.564467	0
chr19:10895846-11164554.BeroukhimS5.del	Gain	0.14133	0.26898	0.652074	0.0271698	0.0980611	1.23266	0.629191	0.995046	0.259613	0.0607198	0.242896	0.999963	0.0017082	0.0049042	0.788449	0
chr19:15641747-15670750.BeroukhimS5.amp	Gain	0.0268677	0.07138	1.03219	0.036618	0.113686	0.843358	0.957409	0.995046	0.0259755	0.0291544	0.158526	1.16012	0.000552829	0.00171311	0.782734	0
chr19:21788507-34401877.BeroukhimS2.19p12.del	Gain	0.0243096	0.0656391	0.990271	0.0031201	0.0225153	1.2939	0.665565	0.995046	-0.209254	0.0634058	0.242896	0.888317	0.000246768	0.000799782	0.810788	1
19.q.wholearm.chr19:28500000-63811651	Gain	0.00850173	0.0281983	1.63049	0.262713	0.430334	0.428588	0.951383	0.995046	-0.0281709	0.0627289	0.242896	0.933349	0.00313631	0.00845853	0.663461	1
chr19:32764651-33569283.BeroukhimS5.amp	Gain	0.0284671	0.0745167	0.918305	0.158476	0.314595	0.464551	0.469262	0.901389	0.326001	0.016194	0.114601	1.27716	0.00071594	0.00213582	0.688142	0
chr19:34975531-35098303.BeroukhimS2.19q12.amp.CCNE1	Gain	0.00262971	0.0112341	1.31694	0.193651	0.347289	0.410637	0.466238	0.901389	0.314115	0.00138306	0.0307731	1.69791	3.04619e-05	0.000120494	0.823172	2
chr19:37265855-38702029.BeroukhimS5.amp	Gain	0.000883377	0.00527642	1.54045	0.0157218	0.0711479	0.833449	0.780184	0.995046	0.124752	0.000687235	0.0215873	2.17742	5.01344e-07	3.26485e-06	1.06179	2
chr19:39664720-39962225.Basal.19q13.11-112.amp	Gain	0.000327608	0.00296513	1.9566	0.0469765	0.134868	0.688719	0.828037	0.995046	-0.0953102	0.000687235	0.0215873	2.17742	1.45361e-06	8.25774e-06	1.02277	2
chr19:39677306-41155075.BeroukhimS5.amp	Gain	0.000509137	0.00418276	1.72849	0.0417936	0.123108	0.722246	0.645273	0.995046	-0.200671	0.000552576	0.0207961	2.21557	3.06177e-06	1.58351e-05	0.984626	2
chr19:43177306-45393020.BeroukhimS2.19q13.2.amp	Gain	0.000864159	0.00524388	2.46282	0.0417936	0.123108	0.722246	0.688304	0.995046	0.186641	0.00252355	0.0360353	1.7346	1.18038e-06	7.00358e-06	1.09238	2
chr19:44889764-44995371.BeroukhimS5.del	Gain	0.000774767	0.00498465	2.48491	0.0296852	0.100967	0.790728	0.389024	0.901389	0.405465	0.00591952	0.0619808	1.58146	5.75488e-07	3.65846e-06	1.14953	1
chr19:47121673-49919582.BeroukhimS5.del	Gain	0.00939258	0.0309607	1.92864	0.192355	0.347289	0.560806	0.995851	0.995851	-0.00246003	0.0132085	0.106905	1.42583	0.00056441	0.00173216	0.845726	1
chr19:49818193-50114786.BeroukhimS5.amp	Gain	0.00841747	0.0280933	1.95571	0.274834	0.445151	0.472817	0.665565	0.995046	-0.209254	0.0193916	0.127895	1.34645	0.00173632	0.00495827	0.768027	1
chr19:52031294-53331283.BeroukhimS2.19q13.32.del	Gain	0.0104824	0.033319	1.90119	0.524283	0.65566	0.280214	0.564841	0.966746	-0.303682	0.0574905	0.242896	1.09861	0.00923589	0.022418	0.658917	1
chr19:53372336-53572212.BeroukhimS5.del	Gain	0.0104824	0.033319	1.90119	0.348528	0.512081	0.43084	0.564841	0.966746	-0.303682	0.0482777	0.218477	1.14117	0.00504847	0.0128375	0.720803	1
chr19:59066340-59471027.BeroukhimS2.19q13.42.amp	Gain	0.0959931	0.20261	0.781171	0.132004	0.27752	0.644304	0.915197	0.995046	-0.0542216	0.233847	0.484796	0.572519	0.0230707	0.0502848	0.522437	0
chr19:63402921-63811651.BeroukhimS2.19q13.43.del	Gain	0.0752403	0.166715	0.833623	0.450344	0.592325	0.302571	0.775127	0.995046	-0.154151	0.938637	0.97706	0.0377403	0.172592	0.268911	0.311696	0
chr20:1-325978.BeroukhimS2.2p13.del	Gain	0.0625404	0.141511	0.782759	0.158476	0.314595	0.464551	0.43954	0.901389	-0.352821	0.453862	0.686225	0.362293	0.0650998	0.118243	0.368715	0
20.p.wholearm.chr20:1-27100000	Gain	0.0625404	0.141511	0.782759	0.193651	0.347289	0.410637	0.483621	0.909637	-0.303855	0.309203	0.533603	0.490022	0.0586814	0.109184	0.367368	0
chr20:14210829-15988895.BeroukhimS2.2p12.1.del.MACROD2	Gain	0.0625404	0.141511	0.782759	0.133509	0.278492	0.493714	0.976733	0.995046	0.0129034	0.233847	0.484796	0.572519	0.0160797	0.0365386	0.480605	0
chr20:20585029-20740450.BeroukhimS5.amp	Gain	0.0625404	0.141511	0.782759	0.0578845	0.148607	0.632186	0.637492	0.995046	0.209591	0.269527	0.513569	0.531506	0.00515546	0.0130475	0.564725	0
chr20:22719364-23648289.BeroukhimS5.amp	Gain	0.0625404	0.141511	0.782759	0.0199186	0.0811948	0.772971	0.508855	0.918001	0.292633	0.309203	0.533603	0.490022	0.0018942	0.00535187	0.627445	0
20.q.wholearm.chr20:27100000-62435964	Gain	0.160937	0.296346	0.532322	0.193806	0.347289	0.390509	0.298077	0.807986	0.444686	0.255857	0.502307	0.492476	0.0145665	0.0336731	0.454146	0
chr20:29526118-29834552.BeroukhimS2.2q11.21.amp.BCL2L1	Gain	0.0625404	0.141511	0.782759	0.149038	0.302667	0.438663	0.087577	0.650705	0.77269	0.0104837	0.0933049	1.28023	0.000226987	0.000743627	0.724585	0
chr20:33386980-33969561.BeroukhimS5.amp	Gain	0.0625404	0.141511	0.782759	0.760469	0.837155	0.0920092	0.200493	0.786883	0.571044	0.270249	0.513569	0.510826	0.0306628	0.0647841	0.415584	0
chr20:34179462-45265004.BeroukhimS5.del	Gain	0.0915262	0.1955	0.681798	0.216931	0.376107	0.381935	0.114847	0.659445	0.691667	0.448622	0.686225	0.341749	0.00869831	0.0212096	0.506593	0
chr20:40134806-41603948.LumB.20q13.11-165.amp	Gain	0.0801347	0.173951	0.736239	0.350254	0.512427	0.286932	0.224197	0.786883	0.534177	0.234585	0.484796	0.550356	0.0125311	0.0296088	0.484846	0
chr20:41621022-45719023.LumB.20q13.12-166.amp	Gain	0.129985	0.254143	0.591747	0.319521	0.487498	0.303186	0.114847	0.659445	0.691667	0.307325	0.533603	0.459532	0.0125138	0.0296088	0.4755	0
chr20:45719063-49181611.LumB.20q13.13-167.amp	Gain	0.0489563	0.118293	0.767043	0.0167611	0.0727678	0.723882	0.0684489	0.599208	0.787079	0.142791	0.354654	0.644945	0.000106257	0.000370857	0.731793	0
chr20:49438571-52269898.LumB.20q13.2-168.amp	Gain	0.141856	0.26898	0.543615	0.0488161	0.138658	0.58915	0.0764992	0.63829	0.76214	0.120676	0.314852	0.683097	0.000743431	0.00219333	0.627075	0
chr20:51603033-51989829.BeroukhimS2.2q13.2.amp	Gain	0.141856	0.26898	0.543615	0.0892438	0.210806	0.507408	0.0764992	0.63829	0.76214	0.101333	0.29619	0.721318	0.00116967	0.0034319	0.602499	0
chr20:56249879-56298730.BeroukhimS5.amp	Gain	0.195972	0.34883	0.479077	0.12289	0.262566	0.461754	0.0931458	0.650705	0.721968	0.101333	0.29619	0.721318	0.00252048	0.00704678	0.561796	0
chr20:59868877-61137250.BeroukhimS5.amp	Gain	0.112986	0.232056	0.586175	0.111086	0.242122	0.481273	0.0931458	0.650705	0.721968	0.284314	0.516407	0.459532	0.00306712	0.00831391	0.548733	0
chr20:61329497-62435964.BeroukhimS2.2q13.33.amp	Gain	0.112986	0.232056	0.586175	0.202713	0.360829	0.381148	0.191358	0.768309	0.557346	0.136749	0.346086	0.645613	0.00531147	0.0133789	0.514094	0
21.p.wholearm.chr21:1-12300000	Gain	0.00122291	0.00666361	1.76371	0.0523496	0.141185	0.658883	0.0507987	0.565057	1.04145	0.938637	0.97706	0.0377403	9.08242e-05	0.000323334	0.864262	1
21.q.wholearm.chr21:12300000-46944323	Gain	0.00203796	0.00970459	1.53642	0.0578845	0.148607	0.632186	0.933111	0.995046	0.0377403	0.270249	0.513569	0.510826	0.000736907	0.00218616	0.685972	1
chr21:16248572-25859193.BeroukhimS5.del	Gain	0.00122291	0.00666361	1.76371	0.0523496	0.141185	0.658883	0.688304	0.995046	0.186641	0.401249	0.643444	0.405465	0.000365396	0.00117543	0.75171	1
chr21:35022364-36008600.BeroukhimS5.del	Gain	0.00122291	0.00666361	1.76371	0.173853	0.332752	0.456337	0.933111	0.995046	0.0377403	0.510934	0.727489	0.318454	0.00262546	0.00730206	0.623082	1
chr21:38584860-42033506.BeroukhimS2.21q22.2.del.DSCAM.TMPRSS2.ERG	Gain	0.00122291	0.00666361	1.76371	0.133509	0.278492	0.493714	0.508855	0.918001	0.292633	0.269527	0.513569	0.531506	0.000473552	0.00149631	0.718176	1
chr21:44316476-46902240.BeroukhimS5.amp	Gain	0.00313149	0.0126099	1.37077	0.0377559	0.115478	0.669617	0.789381	0.995046	-0.115832	0.10705	0.29619	0.74444	0.000568748	0.00173549	0.676746	1
chr21:46690655-46902240.BeroukhimS5.del	Gain	0.00492417	0.0176477	1.23214	0.0221543	0.0857274	0.747394	0.980862	0.995046	-0.0104713	0.148809	0.355006	0.667395	0.000440208	0.00139923	0.692623	1
22.q.wholearm.chr22:11800000-49691432	Gain	0.0958353	0.20261	0.922722	0.190408	0.347024	0.470183	0.735761	0.995046	0.194156	0.636618	0.815237	0.281851	0.0407222	0.0817506	0.491838	0
chr22:15272143-16594738.BeroukhimS5.del	Gain	0.257939	0.437268	0.576471	0.314641	0.481427	0.327687	0.592349	0.970345	-0.295464	0.78871	0.924022	-0.16508	0.337205	0.446818	0.216337	0
chr22:18689393-20139185.BeroukhimS5.del	Gain	0.137451	0.264025	0.82559	0.17021	0.331724	0.444868	0.855033	0.995046	0.0953102	0.474638	0.690617	0.47614	0.0455637	0.0887994	0.455256	0
chr22:19172385-19746441.BeroukhimS2.22q11.21.amp.CRKL	Gain	0.137451	0.264025	0.82559	0.17021	0.331724	0.444868	0.855033	0.995046	0.0953102	0.474638	0.690617	0.47614	0.0455637	0.0887994	0.455256	0
chr22:20517661-21169423.BeroukhimS2.22q11.22.del	Gain	0.137451	0.264025	0.82559	0.510462	0.649017	0.209442	0.962823	0.995046	-0.0246926	0.474638	0.690617	0.47614	0.154393	0.243923	0.319402	0
chr22:22437934-22507511.BeroukhimS5.del	Gain	0.0750358	0.166715	0.984499	0.432903	0.584668	0.252567	0.564841	0.966746	-0.303682	0.545484	0.762535	0.404216	0.151527	0.240106	0.32026	0
chr22:23139372-23249329.BeroukhimS5.amp	Gain	0.0750358	0.166715	0.984499	0.28395	0.449939	0.377027	0.564841	0.966746	-0.303682	0.806124	0.924022	0.147636	0.135093	0.217517	0.344607	0
chr22:31596415-33790650.BeroukhimS5.del	Gain	0.0586596	0.137387	1.04418	0.224734	0.385878	0.436783	0.797997	0.995046	0.13961	0.636618	0.815237	0.281851	0.0373421	0.07582	0.492888	0
chr22:36048950-38681384.BeroukhimS5.amp	Gain	0.0586596	0.137387	1.04418	0.173815	0.332752	0.501609	0.564841	0.966746	-0.303682	0.327776	0.550417	0.575364	0.0418863	0.0835144	0.474682	0
chr22:37740208-38258806.Basal.22q13.1-113.amp	Gain	0.0517834	0.12456	1.07329	0.412016	0.564559	0.297762	0.592349	0.970345	-0.295464	0.181144	0.41162	0.780159	0.0526506	0.100517	0.451194	0
chr22:45488286-49691432.BeroukhimS2.22q13.33.del	Gain	0.130403	0.254143	0.765468	0.565285	0.673799	0.204605	0.226297	0.786883	0.661964	0.504735	0.724539	0.362905	0.0536311	0.101672	0.445214	0
chrX:1-3243111.BeroukhimS2.Xp22.33.del	Gain	0.581113	0.779593	0.313658	0.541803	0.660555	-0.271934	0.863876	0.995046	0.107631	0.641276	0.817394	0.254831	0.813245	0.853189	0.0624663	0
X.pwholearm.chrX:1-60000000	Gain	0.92937	0.989975	0.0512223	0.966277	0.980973	-0.0182534	0.440322	0.901389	-0.464306	0.324647	0.548612	0.77319	0.924232	0.938289	0.0258764	0
chrX:6695466-8345492.BeroukhimS5.del	Gain	0.473531	0.694685	0.405465	0.859391	0.905126	0.0725067	0.279171	0.786883	-0.601517	0.148916	0.355006	1.11803	0.532108	0.612052	0.158913	0
chrX:8707411-9925292.BeroukhimS5.del	Gain	0.473531	0.694685	0.405465	0.859391	0.905126	0.0725067	0.28462	0.786883	-0.628609	0.148916	0.355006	1.11803	0.508351	0.590977	0.170384	0
chrX:14236816-19468566.BeroukhimS5.amp	Gain	0.525106	0.74975	0.360345	0.635084	0.732472	-0.200329	0.863123	0.995046	-0.103678	0.203517	0.442594	0.989413	0.589793	0.654781	0.144234	0
chrX:31041721-34564697.BeroukhimS2.Xp21.2.del.DMD	Gain	0.581113	0.779593	0.313658	0.65671	0.749323	0.208532	0.287345	0.786883	-0.668606	0.324647	0.548612	0.77319	0.607121	0.668459	0.143258	0
chrX:43505580-46847125.BeroukhimS5.amp	Gain	0.776632	0.923993	0.162734	0.606384	0.711668	0.227857	0.775127	0.995046	-0.154151	0.277931	0.516407	0.848902	0.437801	0.535931	0.208909	0
X.qwholearm.chrX:60000000-154913754	Gain	0.365074	0.576773	0.578267	0.946088	0.975311	-0.024511	0.870827	0.995046	-0.0800427	0.900326	0.974314	0.0757118	0.742349	0.788404	0.0784838	0
chrX:66436234-67090514.BeroukhimS2.Xq12.amp.AR	Gain	0.572574	0.779593	0.364222	0.896723	0.938922	-0.0500104	0.736347	0.995046	-0.174224	0.442229	0.686225	0.60811	0.770536	0.813175	0.0748478	0
chrX:69545961-73353657.BeroukhimS5.amp	Gain	0.297977	0.482768	0.79438	0.796602	0.869909	0.101254	0.429686	0.901389	0.515466	0.379034	0.613346	0.693147	0.180414	0.27925	0.377694	0
chrX:139424793-139908341.BeroukhimS5.del	Gain	0.525106	0.74975	0.360345	0.739624	0.819418	0.116194	0.957409	0.995046	0.0259755	0.561881	0.774055	0.34484	0.448241	0.544658	0.175164	0
chrX:148267454-148753845.BeroukhimS5.amp	Gain	0.525106	0.74975	0.360345	0.591156	0.69995	0.186857	0.951383	0.995046	-0.0281709	0.432354	0.686225	0.463961	0.359192	0.465554	0.207997	0
chrX:152729030-154913754.BeroukhimS2.Xq28.amp	Gain	0.473531	0.694685	0.405465	0.688433	0.775577	0.136966	0.504926	0.918001	0.315853	0.79129	0.924022	0.136132	0.3221	0.430072	0.221172	0
1.p.wholearm.chr1:1-124300000	Loss	0.840806	0.899899	-0.134312	0.595177	0.723974	0.214582	0.183574	0.308659	1.10616	0.680287	0.834611	-0.255933	0.506299	0.605288	0.190862	0
chr1:3756302-6867390.BeroukhimS2.1p36.31.del	Loss	0.00196789	0.0058926	1.43502	0.0147474	0.0574827	0.76577	0.0596411	0.129222	1.07044	0.562422	0.760086	0.261707	2.65205e-05	7.6967e-05	0.866479	1
chr1:26377344-27532551.BeroukhimS2.1p36.11.del	Loss	0.00375036	0.00994499	1.58412	0.0417936	0.122668	0.722246	0.0260325	0.0715221	1.25276	0.401249	0.611098	0.405465	3.76633e-05	0.000106414	0.938205	1
chr1:27351829-27460967.BeroukhimS5.amp	Loss	0.00430139	0.0109447	1.56095	0.0238164	0.0804933	0.820981	0.0260325	0.0715221	1.25276	0.353061	0.560615	0.448025	2.05118e-05	6.1883e-05	0.980843	1
chr1:39907605-40263248.BeroukhimS2.1p34.2.amp.MYCL1	Loss	0.941415	0.989096	-0.0487902	0.696373	0.81016	0.173494	0.352677	0.510807	0.674026	0.281643	0.487813	-0.70351	0.833413	0.881272	0.0625334	0
chr1:41717036-43943775.Basal.1p34.2-1.amp	Loss	0.796294	0.862652	0.203384	0.537966	0.6911	-0.262059	0.40174	0.557623	0.725235	0.139398	0.329826	-1.0116	0.556411	0.657352	-0.179701	0
chr1:43945805-44960161.Basal.1p34.1-2.amp	Loss	0.705575	0.802532	0.295845	0.635084	0.755311	-0.200329	0.271709	0.417351	0.929536	0.139398	0.329826	-1.0116	0.77155	0.83912	-0.0878412	0
chr1:46541957-46555032.Basal.1p33-3.amp	Loss	0.5522	0.655222	0.460985	0.721406	0.812806	-0.143707	0.0515697	0.116965	1.33365	0.281643	0.487813	-0.70351	0.5538	0.655718	0.1684	0
chr1:58658784-60221344.BeroukhimS2.1p32.1.amp.JUN	Loss	0.710101	0.802532	0.241697	0.983835	0.993144	0.00803217	0.40174	0.557623	0.725235	0.291699	0.489243	-0.619343	0.97569	0.985552	0.00845709	0
chr1:71284749-74440273.BeroukhimS2.1p31.1.del.NEGR1	Loss	0.630897	0.73421	-0.25763	0.513788	0.677439	-0.241901	0.589836	0.723524	0.358945	0.291463	0.489243	-0.572519	0.367387	0.461611	-0.224152	0
chr1:110339388-119426489.BeroukhimS2.1p13.2.del	Loss	0.525106	0.626133	0.360345	0.202549	0.365408	-0.449577	0.855033	0.935866	0.0953102	0.688683	0.839085	-0.210625	0.53745	0.639195	-0.141601	0
chr1:114889793-115149999.BeroukhimS5.amp	Loss	0.525106	0.626133	0.360345	0.248606	0.42423	-0.404979	0.483777	0.635106	0.371942	0.415124	0.625044	-0.411296	0.622177	0.712966	-0.112863	0
chr1:118282114-118807006.BeroukhimS5.amp	Loss	0.9883	0.989096	-0.00851069	0.721406	0.812806	-0.143707	0.914962	0.979266	-0.0689929	0.833034	0.931303	-0.118067	0.706055	0.79543	-0.0981574	0
chr1:119996566-120303234.BeroukhimS2.1p12.amp	Loss	0.634644	0.736961	-0.282172	0.544117	0.692914	-0.285216	0.502121	0.648495	0.497403	0.454184	0.6595	-0.430783	0.502999	0.603599	-0.193634	0
1.q.wholearm.chr1:124300000-247249719	Loss	NA	NA	NA	0.984403	0.993144	-16.4269	0.991589	0.993453	15.3429	NA	NA	NA	0.120757	0.171045	-1.81151	0
chr1:144078052-144943150.BeroukhimS5.amp	Loss	0.126833	0.194819	-1.54912	0.0135088	0.0536492	-2.69463	0.590493	0.723524	0.480586	0.844436	0.931303	-0.230524	0.0253953	0.0415984	-1.02495	0
chr1:148661965-149063439.BeroukhimS2.1q21.2.amp.MCL1	Loss	0.989096	0.989096	14.0646	0.076666	0.191307	-1.55645	0.803751	0.911488	-0.254234	NA	NA	NA	0.203949	0.276419	-0.761762	0
chr1:151026302-152973244.BeroukhimS5.amp	Loss	0.986641	0.989096	14.0698	0.0240294	0.0807027	-2.49578	0.70849	0.83361	0.464889	NA	NA	NA	0.14772	0.206499	-0.868605	0
chr1:158317017-159953843.BeroukhimS2.1q23.3.amp	Loss	0.282708	0.373904	-1.53019	0.981973	0.993144	-16.4429	0.988089	0.993453	15.3631	NA	NA	NA	0.0621762	0.0946658	-1.40609	0
chr1:162199047-163197517.BeroukhimS5.amp	Loss	0.282708	0.373904	-1.53019	0.113434	0.245238	-1.089	0.988089	0.993453	15.3631	0.990722	0.997126	-16.9242	0.103765	0.148953	-0.900255	0
chr1:163619952-164752515.BeroukhimS5.amp	Loss	0.282708	0.373904	-1.53019	0.0636625	0.167673	-1.38356	0.988089	0.993453	15.3631	0.990722	0.997126	-16.9242	0.0639251	0.0967026	-1.06557	0
chr1:166729757-167532460.BeroukhimS5.amp	Loss	0.282708	0.373904	-1.53019	0.861057	0.91231	-0.126563	0.991589	0.993453	15.3429	0.0946654	0.255042	-2.07944	0.291423	0.380757	-0.574302	0
chr1:168438419-168880930.BeroukhimS5.amp	Loss	0.282708	0.373904	-1.53019	0.960932	0.983023	0.0346055	0.862087	0.935866	-0.248461	0.603607	0.786024	-0.645745	0.560977	0.661284	-0.305425	0
chr1:169549478-170484405.BeroukhimS2.1q24.3.amp	Loss	0.718192	0.807587	-0.421213	0.960932	0.983023	0.0346055	0.991589	0.993453	15.3429	0.603607	0.786024	-0.645745	0.940522	0.956645	-0.040486	0
chr1:174611641-175371076.BeroukhimS5.amp	Loss	0.718192	0.807587	-0.421213	0.83867	0.902923	-0.128478	0.862087	0.935866	-0.248461	0.953078	0.996315	0.0670107	0.749062	0.823043	-0.150534	0
chr1:201678483-203358272.BeroukhimS2.1q32.1.amp.MDM4	Loss	0.928068	0.983398	0.100083	0.722663	0.812806	0.294651	0.991589	0.993453	15.3429	0.953078	0.996315	0.0670107	0.585108	0.679459	0.313102	0
chr1:223876038-247249719.BeroukhimS2.1q43.del.RYR2	Loss	0.986641	0.989096	14.0698	0.141727	0.293343	-1.14415	0.862087	0.935866	-0.248461	0.953078	0.996315	0.0670107	0.441118	0.540269	-0.405158	0
chr1:241364021-247249719.BeroukhimS2.1q44.amp	Loss	0.986641	0.989096	14.0698	0.671905	0.792047	-0.315853	0.292128	0.441089	1.19971	0.953078	0.996315	0.0670107	0.536136	0.639055	0.32892	0
chr2:1-15244284.BeroukhimS2.2p25.3.del	Loss	0.263558	0.359275	0.851371	0.0642529	0.168191	1.18044	0.990678	0.993453	17.4708	0.280773	0.487813	1.15044	0.00228773	0.00468064	1.34994	0
2.p.wholearm.chr2:1-93300000	Loss	0.336826	0.426433	1.01309	0.458652	0.629615	0.596418	NA	NA	NA	0.844436	0.931303	-0.230524	0.292341	0.380757	0.584405	0
chr2:15977811-16073001.BeroukhimS2.2p24.3.amp.MYCN	Loss	0.263558	0.359275	0.851371	0.0418083	0.122668	1.29138	0.134519	0.239795	1.64866	0.850589	0.935295	-0.131028	0.0139404	0.0242481	0.920683	0
chr2:32460827-55039898.BeroukhimS5.del	Loss	0.336826	0.426433	1.01309	0.289892	0.476315	0.696817	0.988089	0.993453	15.3631	0.953078	0.996315	0.0670107	0.10154	0.146547	0.812545	0
chr2:53680282-53845245.BeroukhimS5.amp	Loss	0.296238	0.390829	1.09861	0.282519	0.471453	0.62308	0.862087	0.935866	-0.248461	0.305865	0.504312	-0.961411	0.33137	0.424344	0.399531	0
chr2:61834240-63151654.BeroukhimS5.amp	Loss	0.384188	0.477324	0.920629	0.358124	0.556356	0.609448	0.195925	0.320331	1.44436	0.990722	0.997126	-16.9242	0.15213	0.211556	0.670338	0
chr2:79257340-80427237.BeroukhimS5.del	Loss	0.233207	0.324541	0.905892	0.1877	0.345627	0.756014	0.991319	0.993453	-15.8343	0.93235	0.988291	0.0696799	0.143128	0.201133	0.557183	0
2.q.wholearm.chr2:93300000-242951149	Loss	0.987154	0.989096	17.2647	0.203642	0.366143	0.577539	0.0487304	0.115708	2.12312	0.148916	0.337289	1.11803	0.000165514	0.000416908	1.31408	0
chr2:121187279-122198612.BeroukhimS5.amp	Loss	0.0123444	0.0261093	1.55228	0.168567	0.324533	0.623443	0.501252	0.648495	0.405465	0.886102	0.961863	0.0791373	0.00791058	0.0145163	0.70496	1
chr2:135029078-135167772.BeroukhimS5.amp	Loss	0.0123444	0.0261093	1.55228	0.0559936	0.15178	0.773883	0.567555	0.711781	0.323614	0.717817	0.858735	0.198258	0.00270183	0.00544444	0.751717	1
chr2:138479322-143365272.BeroukhimS2.2q22.1.del.LRP1B	Loss	0.0066231	0.0154153	1.68114	0.262713	0.442303	0.428588	0.215051	0.344856	0.786238	0.641276	0.805394	0.254831	0.00286764	0.00569263	0.745353	1
chr2:154436672-155018734.HER2-enriched.2q23.3-114.amp	Loss	0.00676323	0.0155379	2.00882	0.18071	0.338593	0.549389	0.0487304	0.115708	2.12312	0.327776	0.532888	0.575364	0.00023453	0.000566692	1.05155	1
chr2:156889194-159797412.HER2-enriched.2q24.1-115.amp	Loss	0.0106583	0.0230929	2.61844	0.417265	0.605488	0.313	0.0487304	0.115708	2.12312	0.16676	0.363413	0.903868	0.00032045	0.000760534	1.03104	1
chr2:159800558-163403274.HER2-enriched.2q24.2-116.amp	Loss	0.985628	0.989096	17.3233	0.825453	0.892292	0.0838815	0.990678	0.993453	17.4708	0.194877	0.390957	0.849039	0.000838107	0.00188046	0.985635	0
chr2:164158152-168812365.HER2-enriched.2q24.3-117.amp	Loss	0.986458	0.989096	17.2903	0.262713	0.442303	0.428588	0.0673732	0.141378	1.9818	0.227304	0.425692	0.792465	0.000343108	0.000807134	1.05747	0
chr2:173927807-175001974.HER2-enriched.2q31.1-118.amp	Loss	0.986977	0.989096	17.271	0.124535	0.262852	0.627255	0.0944496	0.182397	1.82528	0.264595	0.467451	0.733969	0.00028192	0.00067509	1.13707	0
chr2:204533830-206266883.BeroukhimS2.2q33.2.del.PARD3B	Loss	0.0106583	0.0230929	2.61844	0.0385404	0.114975	0.873421	0.045746	0.110329	1.22536	0.0878692	0.242529	1.10866	1.00449e-05	3.17396e-05	1.26134	1
chr2:241477619-242951149.BeroukhimS2.2q37.3.del	Loss	0.000499557	0.00175174	2.57203	0.112983	0.245238	0.540679	0.135241	0.240279	0.767838	0.0110357	0.0546629	1.63476	8.27417e-07	2.98997e-06	1.14353	1
chr3:1-2121282.BeroukhimS2.3p26.3.del	Loss	0.0378935	0.0691687	1.04261	0.190016	0.348689	0.44895	0.31414	0.465102	0.555946	0.19159	0.390549	0.701333	0.00399118	0.00775015	0.64786	0
3.p.wholearm.chr3:1-91700000	Loss	0.00571336	0.0137172	1.28364	0.148375	0.29899	0.450927	0.000624041	0.0046847	1.66255	0.0434723	0.152585	1.0116	2.69548e-06	9.34666e-06	0.965512	2
chr3:41866-18694914.BeroukhimS5.amp	Loss	0.0332907	0.0618256	1.06837	0.112097	0.245238	0.567614	0.0229404	0.0657378	1.54044	0.112585	0.285502	0.921682	0.000202848	0.000499174	0.895456	0
chr3:36286137-40063081.BeroukhimS5.amp	Loss	0.00175427	0.00537372	1.55814	0.36593	0.557916	0.283403	0.000886115	0.00583085	1.66838	0.0758963	0.218614	0.849716	7.79651e-06	2.49302e-05	0.921568	2
chr3:43362938-44130419.BeroukhimS5.del	Loss	0.00136888	0.00439526	1.40061	0.216206	0.384846	0.373744	0.00110465	0.00676758	1.583	0.0184898	0.0816633	1.08814	1.04127e-06	3.65814e-06	0.95608	2
chr3:58626894-61524607.BeroukhimS2.3p14.2.del.FHIT	Loss	0.00230151	0.00666687	1.18367	0.363527	0.557826	0.269281	0.000767272	0.00531112	1.59344	0.0268316	0.108556	0.99611	4.8124e-06	1.56696e-05	0.856881	2
chr3:66644057-68118027.BeroukhimS5.del	Loss	0.00403331	0.0105899	1.15433	0.409765	0.601139	0.246772	0.0110027	0.0393919	1.19754	0.0734078	0.217353	0.804373	0.000104623	0.000275215	0.737358	2
chr3:70107050-74383584.BeroukhimS5.del	Loss	0.0216898	0.0421923	0.923671	0.680964	0.797445	-0.122841	0.00404805	0.017988	1.35455	0.200619	0.393545	0.575364	0.0059234	0.011177	0.52122	2
chr3:86250885-95164178.BeroukhimS2.3p11.1.amp	Loss	0.0490098	0.0876584	0.793618	0.59464	0.723974	0.174742	0.112843	0.211883	0.780159	0.140423	0.330774	0.789737	0.00738823	0.013699	0.553885	0
3.q.wholearm.chr3:91700000-199501827	Loss	0.987713	0.989096	15.0855	0.608709	0.735018	0.305766	0.991589	0.993453	15.3429	0.457483	0.662475	-0.663877	0.458873	0.556905	0.351602	0
chr3:116900556-120107320.BeroukhimS2.3q13.31.del	Loss	0.275233	0.369519	0.611388	0.445369	0.617602	0.285506	0.987787	0.993453	16.4263	0.636618	0.804725	0.281851	0.0667706	0.100438	0.495891	0
chr3:170024984-173604597.BeroukhimS2.3q26.2.amp.PRKCI	Loss	0.986724	0.989096	15.0908	0.995396	0.995396	-0.00357782	0.70849	0.83361	0.464889	0.305865	0.504312	-0.961411	0.781888	0.845199	0.125568	0
chr3:175446835-178263192.BeroukhimS2.3q26.31.del.NAALADL2	Loss	0.988788	0.989096	15.0802	0.960293	0.983023	-0.0279225	0.991589	0.993453	15.3429	0.305865	0.504312	-0.961411	0.889854	0.919114	0.0632475	0
chr3:178149984-199501827.BeroukhimS2.3q28.amp.PIK3CA	Loss	0.336826	0.426433	1.01309	0.3955	0.59325	0.451847	0.40174	0.557623	0.725235	0.928989	0.988291	-0.074108	0.178128	0.244525	0.499346	0
chr4:1-435793.BeroukhimS2.4p16.3.del	Loss	0.000152477	0.000694615	1.47264	0.0249526	0.0822511	0.671845	6.26458e-06	0.000269516	2.26176	0.00097653	0.00887119	1.58412	1.36399e-11	7.3573e-11	1.3031	3
4.p.wholearm.chr4:1-50700000	Loss	3.23917e-05	0.000181735	1.67089	0.00109852	0.00888804	0.991192	2.97495e-06	0.000176183	2.35815	0.0019023	0.0144031	1.44238	4.58306e-14	4.01205e-13	1.47261	4
chr4:1234177-1683843.Basal.4p16.3-4.del	Loss	0.000152477	0.000694615	1.47264	0.03145	0.0982122	0.644155	6.26458e-06	0.000269516	2.26176	0.000213476	0.00269386	1.97137	4.37605e-12	2.5127e-11	1.34649	3
chr4:3220565-5553626.Basal.4p16.2-5.del	Loss	5.05154e-05	0.000266581	1.57806	0.00695091	0.0309315	0.812629	7.07922e-06	0.000269516	2.20862	0.000395336	0.00445804	1.7072	3.74173e-13	2.49761e-12	1.40191	4
chr4:4349500-4427489.BeroukhimS5.amp	Loss	5.05154e-05	0.000266581	1.57806	0.00524927	0.0243749	0.841343	1.7038e-05	0.000412783	2.07047	0.000395336	0.00445804	1.7072	4.87394e-13	3.09843e-12	1.39224	4
chr4:5577784-10295484.Basal.4p16.1-6.del	Loss	4.01184e-05	0.000218195	1.59939	0.00214414	0.0121805	0.928849	1.38529e-06	0.000135186	2.45893	0.00207241	0.0150463	1.3978	8.68872e-14	7.13811e-13	1.43877	4
chr4:10979549-15266111.Basal.4p15.33-7.del	Loss	2.50525e-05	0.000150033	1.64231	0.000374718	0.00435285	1.08875	2.7345e-06	0.000176183	2.42607	0.00111857	0.00898243	1.48353	5.81771e-15	7.06058e-14	1.52259	4
chr4:13238819-37565122.BeroukhimS5.del	Loss	2.50525e-05	0.000150033	1.64231	0.00019069	0.00384247	1.14311	2.773e-07	0.000107476	2.72925	0.000579469	0.00579469	1.57194	2.22187e-16	7.40416e-15	1.6054	4
chr4:15313739-17632477.Basal.4p15.32-8.del	Loss	2.50525e-05	0.000150033	1.64231	0.000188208	0.00384247	1.14413	6.0493e-07	0.000107476	2.62323	0.00111857	0.00898243	1.48353	8.09977e-16	1.58074e-14	1.5745	4
chr4:19864333-22430289.Basal.4p15.31-9.del	Loss	1.54309e-05	0.000102808	1.68565	3.97885e-05	0.00384247	1.26952	2.97495e-06	0.000176183	2.35815	0.000579469	0.00579469	1.57194	1.66804e-16	6.36236e-15	1.61399	4
chr4:23402742-26636101.Basal.4p15.2-10.del	Loss	1.54309e-05	0.000102808	1.68565	0.00027678	0.00385286	1.11339	1.52179e-06	0.000135186	2.41542	0.000579469	0.00579469	1.57194	8.28851e-16	1.58074e-14	1.56167	4
chr4:30331135-30753569.Basal.4p15.1-11.del	Loss	5.41278e-06	4.37123e-05	1.90279	0.00057477	0.00551048	1.05209	1.52179e-06	0.000135186	2.41542	0.000809395	0.00752595	1.52737	6.98221e-16	1.43404e-14	1.57724	4
chr4:37121738-38804810.Basal.4p14-12.del	Loss	5.41278e-06	4.37123e-05	1.90279	0.00159701	0.010304	0.956972	6.0493e-07	0.000107476	2.62323	0.00207241	0.0150463	1.3978	3.01926e-15	4.13407e-14	1.54133	4
chr4:41057559-42353879.Basal.4p13-13.del	Loss	4.39707e-05	0.000236731	1.89098	0.00829852	0.0351699	0.797246	5.28675e-06	0.000269516	2.42775	0.00722717	0.0414161	1.24297	2.73612e-12	1.60559e-11	1.39457	4
4.q.wholearm.chr4:50700000-191273063	Loss	0.000382917	0.00139791	1.64436	0.00463623	0.0219746	0.937408	0.00152768	0.00848178	1.58982	0.400922	0.611098	0.390198	7.44228e-08	2.87984e-07	1.12901	3
chr4:54471680-55980061.BeroukhimS2.4q12.amp.PDGFRA.KIT	Loss	0.00274208	0.00773295	1.49263	0.147527	0.298407	0.506099	0.00182397	0.00981998	2.07405	0.509928	0.710788	0.335845	2.41294e-05	7.07973e-05	0.972972	2
chr4:71492582-75938920.Basal.4q13.3-15.del	Loss	0.00317594	0.00863662	1.47055	0.101033	0.231552	0.530413	0.00131827	0.00766769	1.92097	0.170418	0.363413	0.690693	4.80436e-06	1.56696e-05	0.996818	2
chr4:73526461-75252649.BeroukhimS5.amp	Loss	0.00317594	0.00863662	1.47055	0.101033	0.231552	0.530413	0.00131827	0.00766769	1.92097	0.170418	0.363413	0.690693	4.80436e-06	1.56696e-05	0.996818	2
chr4:76623381-79684447.Basal.4q21.1-16.del	Loss	0.00236513	0.00681414	1.51459	0.10898	0.243494	0.511417	0.000496203	0.0040529	2.07944	0.353293	0.560615	0.430783	5.08392e-06	1.64534e-05	0.967063	2
chr4:79691766-80079606.Basal.4q21.21-17.del	Loss	0.00364646	0.00976665	1.34915	0.0720549	0.181497	0.560113	0.000340209	0.00302219	1.98513	0.350472	0.560615	0.42053	3.96817e-06	1.32438e-05	0.942696	2
chr4:83634873-83961360.BeroukhimS5.del	Loss	0.00775414	0.0175125	1.16761	0.0423137	0.122802	0.626008	0.000504628	0.0040529	1.74731	0.172127	0.363413	0.613683	2.3946e-06	8.35762e-06	0.942779	2
chr4:91089383-93486891.BeroukhimS2.4q22.1.del	Loss	0.00190348	0.00573195	1.3589	0.0219015	0.0758358	0.70657	0.00110465	0.00676758	1.583	0.307325	0.504312	0.459532	1.02706e-06	3.63214e-06	0.969596	2
chr4:104889590-106814504.BeroukhimS5.del	Loss	0.00885022	0.0197371	1.21698	0.416587	0.605488	0.254892	0.017863	0.0550346	1.19392	0.638224	0.804725	0.228534	0.00178835	0.00373038	0.642345	1
chr4:112023722-118112513.BeroukhimS5.del	Loss	0.000227811	0.000919873	1.70622	0.0154914	0.0587158	0.778803	0.00542737	0.0229271	1.34707	0.0753862	0.218332	0.820981	5.90383e-08	2.32239e-07	1.10827	2
chr4:114219937-114355024.Basal.4q26-18.del	Loss	0.000227811	0.000919873	1.70622	0.021455	0.0748823	0.730767	0.00325657	0.0150935	1.42552	0.0753862	0.218332	0.820981	5.9147e-08	2.32239e-07	1.10153	2
chr4:143168636-143603331.Basal.4q31.21-19.del	Loss	6.91782e-05	0.000341407	1.97685	0.00984503	0.0407539	0.855666	0.000710802	0.00505143	1.77382	0.0519367	0.172089	0.897243	1.37648e-09	6.50478e-09	1.28595	3
chr4:147085600-153449318.BeroukhimS5.del	Loss	3.41633e-05	0.000189677	1.81241	0.00218089	0.0122589	0.972848	0.000232273	0.00233587	1.93131	0.0147652	0.0686453	1.12659	1.93126e-11	1.03129e-10	1.36925	3
chr4:151218876-154929678.Basal.4q31.3-20.del	Loss	1.83144e-05	0.00011761	1.87461	0.000121775	0.00384247	1.23726	0.000154606	0.00179245	1.90727	0.00433473	0.028363	1.32176	9.48659e-14	7.46122e-13	1.52521	4
chr4:155375138-160500747.Basal.4q32.1-21.del	Loss	2.66283e-05	0.000157699	1.75462	0.000170225	0.00384247	1.21002	2.25815e-05	0.000523302	2.15673	0.00824492	0.0455188	1.19253	9.50118e-14	7.46122e-13	1.50825	4
chr4:162524501-164492534.Basal.4q32.2-22.del	Loss	2.13855e-05	0.000135696	1.77556	0.000186021	0.00384247	1.18948	1.48198e-05	0.000394948	2.11223	0.0105979	0.0542751	1.15268	8.5403e-14	7.12581e-13	1.49521	3
chr4:164612456-170167997.Basal.4q32.3-23.del	Loss	1.71287e-05	0.000112711	1.79658	9.39895e-05	0.00384247	1.24448	1.48198e-05	0.000394948	2.11223	0.0105979	0.0542751	1.15268	3.26085e-14	2.90216e-13	1.5211	3
chr4:170251982-170915637.Basal.4q33-24.del	Loss	5.41278e-06	4.37123e-05	1.90279	0.000303141	0.00394823	1.1286	1.48198e-05	0.000394948	2.11223	0.00252314	0.0175985	1.4018	8.30338e-15	9.43406e-14	1.54718	4
chr4:174326479-176135905.Basal.4q34.1-25.del	Loss	5.41278e-06	4.37123e-05	1.90279	0.000303141	0.00394823	1.1286	7.07922e-06	0.000269516	2.20862	0.0010545	0.00887119	1.52488	2.04988e-15	3.04066e-14	1.58602	4
chr4:175486008-184028292.BeroukhimS5.del	Loss	5.41278e-06	4.37123e-05	1.90279	0.000421271	0.00449917	1.10091	1.48198e-05	0.000394948	2.11223	0.0010545	0.00887119	1.52488	5.22234e-15	6.48542e-14	1.55891	4
chr4:176791083-177486490.Basal.4q34.2-26.del	Loss	5.41278e-06	4.37123e-05	1.90279	0.000421271	0.00449917	1.10091	1.48198e-05	0.000394948	2.11223	0.0010545	0.00887119	1.52488	5.22234e-15	6.48542e-14	1.55891	4
chr4:186684565-191273063.BeroukhimS2.4q35.2.del	Loss	3.30121e-06	3.14205e-05	1.8186	0.0019591	0.0114454	0.964167	8.32866e-05	0.00138724	1.84487	0.00433473	0.028363	1.32176	4.04493e-13	2.6024e-12	1.41639	4
5.p.wholearm.chr5:1-47700000	Loss	0.0399583	0.0726887	1.53504	0.677444	0.795066	0.168679	0.0944496	0.182397	1.82528	0.0797739	0.226097	1.34855	0.00402575	0.00778895	0.854841	0
chr5:1212750-1378766.BeroukhimS2.5p15.33.amp.TERT	Loss	0.0447792	0.0806327	1.5006	0.102652	0.233547	0.664976	0.990678	0.993453	17.4708	0.148916	0.337289	1.11803	0.000446685	0.0010326	1.10249	0
chr5:1473801-6790134.BeroukhimS5.amp	Loss	0.0447792	0.0806327	1.5006	0.304011	0.490459	0.425631	0.990021	0.993453	17.4937	0.174102	0.363413	1.05504	0.00130404	0.0028079	1.01126	0
chr5:9224578-10673735.BeroukhimS5.amp	Loss	0.0447792	0.0806327	1.5006	0.796602	0.871692	0.101254	0.990021	0.993453	17.4937	0.148916	0.337289	1.11803	0.00507824	0.00968493	0.835055	0
chr5:18240864-21565169.BeroukhimS5.amp	Loss	0.624435	0.729877	0.381368	0.522182	0.68011	0.31776	0.429686	0.585736	0.515466	0.953078	0.996315	0.0670107	0.283047	0.372284	0.363413	0
chr5:36750649-37111693.BeroukhimS5.amp	Loss	0.0162956	0.0330248	1.78733	0.565285	0.698755	0.204605	0.0767743	0.155357	1.22132	0.0364456	0.136029	1.60151	0.000745481	0.00168681	0.872925	1
chr5:39149695-41885012.BeroukhimS5.amp	Loss	0.00780095	0.0175439	2.72607	0.445369	0.617602	0.285506	0.0767743	0.155357	1.22132	0.0583449	0.188554	1.4536	0.000139691	0.000356914	1.03967	1
chr5:43612947-44998256.BeroukhimS5.amp	Loss	0.00187125	0.0056669	1.69745	0.852615	0.910593	0.0686451	0.113693	0.211883	1.10132	0.0498859	0.171863	1.50408	0.000431907	0.00100278	0.889081	1
chr5:45312870-49697231.BeroukhimS2.5p11.amp	Loss	0.000369581	0.00135853	1.77032	0.686257	0.800134	0.14826	0.113693	0.211883	1.10132	0.0364456	0.136029	1.60151	6.09849e-05	0.000166153	0.993875	1
5.q.wholearm.chr5:47700000-180857866	Loss	7.59191e-07	1.03756e-05	1.99929	0.000263878	0.00384247	1.11816	4.07718e-05	0.000804865	1.94126	0.00014345	0.00194945	1.78637	1.54362e-16	6.3407e-15	1.60655	4
chr5:49730236-50173926.Basal.5q11.1-27.del	Loss	0.000369581	0.00135853	1.77032	0.0173572	0.0639223	0.733421	0.03938	0.0987658	0.93018	0.00014345	0.00194945	1.78637	3.08189e-09	1.39468e-08	1.18499	2
chr5:52119531-58183162.Basal.5q11.2-28.del	Loss	3.63091e-05	0.000199513	1.91153	0.00300229	0.0153787	0.896764	0.0013235	0.00766769	1.45343	6.07912e-05	0.00149592	1.85857	7.42026e-13	4.60747e-12	1.3962	4
chr5:56146657-56594666.LumB.5q11.2-132.amp	Loss	7.15897e-08	2.78107e-06	2.18867	0.0031391	0.0153787	0.898353	0.000829284	0.00566678	1.51365	8.10874e-05	0.00153487	1.80418	2.95684e-15	4.13407e-14	1.49934	4
chr5:57754754-59053198.BeroukhimS2.5q11.2.del.PDE4D	Loss	9.52011e-08	2.78107e-06	2.10304	0.0031391	0.0153787	0.898353	0.00049143	0.0040529	1.5909	3.32303e-05	0.00111461	1.91558	1.4815e-15	2.39734e-14	1.51567	4
chr5:58300629-59320301.LumB.5q12.1-133.amp	Loss	9.52011e-08	2.78107e-06	2.10304	0.00227081	0.0123736	0.930395	0.000945748	0.006001	1.49451	2.07449e-05	0.000845753	1.97408	1.20178e-15	2.07016e-14	1.52153	4
chr5:58300629-62108926.Basal.5q12.1-29.del	Loss	9.52011e-08	2.78107e-06	2.10304	0.000804377	0.00692802	1.02918	0.000133895	0.00179245	1.80181	7.66613e-06	0.000507881	2.09769	2.18847e-17	1.56886e-15	1.63474	4
chr5:63292034-63701397.Basal.5q12.2-30.del	Loss	9.52011e-08	2.78107e-06	2.10304	0.000804377	0.00692802	1.02918	0.000144985	0.00179245	1.81645	7.66613e-06	0.000507881	2.09769	2.35036e-17	1.56886e-15	1.63649	4
chr5:63838208-66501179.Basal.5q12.3-31.del	Loss	2.48012e-08	1.65238e-06	2.20552	0.000266238	0.00384247	1.12383	0.000154696	0.00179245	1.84273	7.66613e-06	0.000507881	2.09769	1.71622e-18	1.52744e-16	1.70529	4
chr5:66513872-67633403.Basal.5q13.1-32.del	Loss	2.48012e-08	1.65238e-06	2.20552	0.000256575	0.00384247	1.13257	3.26183e-05	0.000695422	2.08722	7.66613e-06	0.000507881	2.09769	3.5601e-19	6.33697e-17	1.74842	4
chr5:68425638-71536822.LumB.5q13.2-134.amp	Loss	1.22167e-08	1.62787e-06	2.25863	7.80619e-05	0.00384247	1.22894	0.000687151	0.00501714	1.61166	7.66613e-06	0.000507881	2.09769	7.91528e-19	1.05669e-16	1.72489	4
chr5:68425638-72913540.Basal.5q13.2-33.del	Loss	8.49359e-09	1.50903e-06	2.28571	0.000118948	0.00384247	1.1933	0.000154696	0.00179245	1.84273	7.66613e-06	0.000507881	2.09769	2.23487e-19	5.96711e-17	1.75568	4
chr5:73958991-76396789.Basal.5q13.3-34.del	Loss	4.02517e-09	1.07271e-06	2.34099	0.00017107	0.00384247	1.16821	7.38081e-05	0.00131132	1.98404	1.33181e-06	0.000507881	2.32275	1.84411e-20	9.84757e-18	1.82229	4
chr5:76408288-81082828.Basal.5q14.1-35.del	Loss	4.02517e-09	1.07271e-06	2.34099	0.000784402	0.00692802	1.03692	0.000320202	0.00294255	1.71327	3.8235e-06	0.000507881	2.19413	1.31688e-18	1.40643e-16	1.70498	4
chr5:81303630-82685333.Basal.5q14.2-36.del	Loss	2.31005e-08	1.65238e-06	2.15963	0.00313822	0.0153787	0.902239	0.000298935	0.0027953	1.69645	1.27253e-05	0.000613128	2.03471	1.53174e-16	6.3407e-15	1.57595	4
chr5:82803339-90714877.Basal.5q14.3-37.del	Loss	1.59644e-08	1.65238e-06	2.18707	0.00112913	0.00889828	1.00247	0.000647843	0.00479584	1.59327	1.27253e-05	0.000613128	2.03471	5.20886e-17	3.09059e-15	1.60693	4
chr5:85837489-133480433.BeroukhimS2.5q21.1.del.APC	Loss	3.50164e-08	1.86637e-06	2.17946	0.00159701	0.010304	0.956972	0.000298935	0.0027953	1.69645	1.0255e-05	0.000603906	2.07501	6.69246e-17	3.39405e-15	1.60268	4
chr5:92250850-96544700.Basal.5q15-38.del	Loss	3.32038e-08	1.86637e-06	2.13255	0.00160604	0.010304	0.968559	0.000298935	0.0027953	1.69645	5.23351e-05	0.00138688	1.85901	2.35713e-16	7.40416e-15	1.56564	4
chr5:98132900-102642260.Basal.5q21.1-39.del	Loss	2.5685e-07	5.47605e-06	1.97696	0.00225787	0.0123736	0.935159	0.000144985	0.00179245	1.81645	8.10874e-05	0.00153487	1.80418	1.68756e-15	2.65046e-14	1.51922	4
chr5:101597589-102642260.LumB.5q21.1-135.amp	Loss	3.53923e-07	5.89504e-06	1.95204	0.00225787	0.0123736	0.935159	0.000144985	0.00179245	1.81645	0.000123676	0.00187281	1.75094	3.16766e-15	4.22883e-14	1.50305	4
chr5:102912456-102926389.Basal.5q21.2-40.del	Loss	3.53923e-07	5.89504e-06	1.95204	0.000391267	0.00435285	1.08992	0.000144985	0.00179245	1.81645	0.000123676	0.00187281	1.75094	3.48775e-16	9.31229e-15	1.56269	4
chr5:102912456-102926389.LumB.5q21.2-136.amp	Loss	3.53923e-07	5.89504e-06	1.95204	0.000391267	0.00435285	1.08992	0.000144985	0.00179245	1.81645	0.000123676	0.00187281	1.75094	3.48775e-16	9.31229e-15	1.56269	4
chr5:106744250-109231328.Basal.5q21.3-41.del	Loss	3.53923e-07	5.89504e-06	1.95204	0.00778503	0.0335259	0.804544	5.83086e-05	0.00107167	1.91002	8.10874e-05	0.00153487	1.80418	6.96644e-15	8.08713e-14	1.47531	4
chr5:109877429-111137815.Basal.5q22.1-42.del	Loss	3.53923e-07	5.89504e-06	1.95204	0.00778503	0.0335259	0.804544	0.000133895	0.00179245	1.80181	0.000123676	0.00187281	1.75094	1.93767e-14	1.8813e-13	1.44822	4
chr5:111507433-112958878.Basal.5q22.2-43.del	Loss	4.85038e-07	7.38644e-06	1.92738	0.00778503	0.0335259	0.804544	0.000121724	0.00179245	1.79769	3.98554e-05	0.00111643	1.91037	8.93269e-15	9.93762e-14	1.46853	4
chr5:113725565-115180304.Basal.5q22.3-44.del	Loss	4.53114e-07	7.10323e-06	1.98089	0.013563	0.0536492	0.743721	5.24847e-05	0.000999083	1.90954	2.00757e-05	0.000845753	2.02764	4.64909e-15	6.05516e-14	1.49096	3
chr5:115193714-121517156.Basal.5q23.1-45.del	Loss	4.53114e-07	7.10323e-06	1.98089	0.00156219	0.010304	0.958523	0.000220308	0.00225816	1.70275	9.14193e-05	0.00167077	1.80809	2.83767e-15	4.09545e-14	1.50619	4
chr5:121675719-127022221.Basal.5q23.2-46.del	Loss	1.32792e-07	2.94909e-06	2.14007	0.0029159	0.0151174	0.899438	8.32866e-05	0.00138724	1.84487	6.77398e-05	0.00149592	1.87973	5.88136e-16	1.25626e-14	1.5548	4
chr5:125787000-126200608.LumB.5q23.2-137.amp	Loss	1.32792e-07	2.94909e-06	2.14007	0.00151631	0.010304	0.961781	0.000192612	0.00205325	1.72277	6.77398e-05	0.00149592	1.87973	5.07431e-16	1.12903e-14	1.55961	4
chr5:127447382-129549383.Basal.5q23.3-47.del	Loss	1.32792e-07	2.94909e-06	2.14007	0.00151631	0.010304	0.961781	9.59315e-05	0.00154944	1.81916	9.91549e-05	0.00175174	1.83258	3.89569e-16	9.90617e-15	1.56798	4
chr5:128458341-128477620.LumB.5q23.3-138.amp	Loss	1.32792e-07	2.94909e-06	2.14007	0.00151631	0.010304	0.961781	0.000192612	0.00205325	1.72277	6.77398e-05	0.00149592	1.87973	5.07431e-16	1.12903e-14	1.55961	4
chr5:130522776-135427403.Basal.5q31.1-48.del	Loss	3.23858e-07	5.89504e-06	2.0688	0.00146062	0.010304	0.966745	1.7038e-05	0.000412783	2.07047	0.000135621	0.00194945	1.75882	2.92431e-16	8.67544e-15	1.58203	4
chr5:135493104-138988200.Basal.5q31.2-49.del	Loss	2.23358e-06	2.28942e-05	1.90895	0.00829852	0.0351699	0.797246	1.29152e-05	0.000394948	2.16905	0.00111857	0.00898243	1.48353	9.81912e-14	7.59914e-13	1.43695	4
chr5:139008130-142795270.Basal.5q31.3-50.del	Loss	1.22796e-06	1.45445e-05	2.03351	0.000581145	0.00551048	1.07335	3.03367e-05	0.000673728	2.01952	0.000382568	0.00445804	1.78479	1.13678e-15	2.02346e-14	1.61103	4
chr5:143171919-147191453.Basal.5q32-51.del	Loss	6.40296e-07	8.98099e-06	2.31088	0.000281389	0.00385286	1.14412	3.8124e-05	0.000781542	2.17286	0.000148552	0.00196831	1.83493	6.9915e-17	3.39405e-15	1.72369	4
chr5:147238467-151765017.Basal.5q33.1-52.del	Loss	5.05152e-07	7.47906e-06	2.33272	0.00053688	0.00530915	1.08934	0.000624041	0.0046847	1.66255	0.000105168	0.00179804	1.87877	1.01551e-15	1.86994e-14	1.63321	4
chr5:152850499-154326721.Basal.5q33.2-53.del	Loss	6.40296e-07	8.98099e-06	2.31088	0.00108222	0.00888804	1.01857	0.00110465	0.00676758	1.583	4.00229e-05	0.00111643	2.07944	1.97722e-15	3.01668e-14	1.61539	4
chr5:155686345-159845035.Basal.5q33.3-54.del	Loss	8.09321e-07	1.05212e-05	2.28916	0.00053688	0.00530915	1.08934	0.000186988	0.00205325	1.82455	4.00229e-05	0.00111643	2.07944	2.3128e-16	7.40416e-15	1.6843	4
chr5:159922707-167623739.Basal.5q34-55.del	Loss	1.02017e-06	1.25808e-05	2.26755	0.000170225	0.00384247	1.21002	0.000624041	0.0046847	1.66255	7.95445e-05	0.00153487	1.99243	4.33778e-16	1.0529e-14	1.68819	4
chr5:167651670-171366482.Basal.5q35.1-56.del	Loss	8.09321e-07	1.05212e-05	2.28916	0.00640408	0.0292104	0.865435	0.000504628	0.0040529	1.74731	3.36486e-05	0.00111461	2.2192	1.04463e-14	1.10923e-13	1.61438	4
chr5:172591744-174888201.Basal.5q35.2-57.del	Loss	1.52682e-06	1.62759e-05	2.61902	0.00520289	0.0243714	0.910687	0.0113076	0.0393919	1.27434	0.000159656	0.00206385	2.01156	3.24782e-13	2.19536e-12	1.56862	4
chr5:174477192-180857866.BeroukhimS2.5q35.3.amp	Loss	3.87715e-06	3.56297e-05	2.51427	0.00183304	0.0109982	1.09413	0.0113076	0.0393919	1.27434	0.000630855	0.00619173	1.96361	8.92114e-13	5.47574e-12	1.62306	4
chr5:176660805-180009206.Basal.5q35.3-58.del	Loss	3.87715e-06	3.56297e-05	2.51427	0.00465005	0.0219746	0.973413	0.0522314	0.117963	0.948039	0.000802719	0.00752595	1.92529	1.35698e-11	7.3573e-11	1.50097	3
chr5:177541057-180857866.BeroukhimS2.5q35.3.del	Loss	4.64806e-06	4.19901e-05	2.49349	0.000248559	0.00384247	1.35301	0.0223669	0.0644409	1.11004	0.00101719	0.00887119	1.88707	3.95002e-13	2.57233e-12	1.66983	3
chr6:1-23628840.BeroukhimS2.6p24.1.amp	Loss	0.203349	0.294524	0.804478	0.755897	0.839187	0.146802	0.40174	0.557623	0.725235	1	1	1.16784e-15	0.229107	0.306625	0.358801	0
6.p.wholearm.chr6:1-60500000	Loss	0.630568	0.73421	-0.327504	0.263394	0.442303	-0.548357	0.195925	0.320331	1.44436	0.618529	0.799562	-0.430783	0.546218	0.648179	-0.206309	0
chr6:110391-1254918.BeroukhimS5.del	Loss	0.245858	0.338611	0.649253	0.941067	0.970134	0.0274164	0.863123	0.935866	-0.103678	0.28394	0.489243	0.628609	0.291862	0.380757	0.256205	0
chr6:1543157-2570302.BeroukhimS2.6p25.3.del	Loss	0.245858	0.338611	0.649253	0.896723	0.937085	-0.0500104	0.589836	0.723524	0.358945	0.245179	0.446546	0.680408	0.203746	0.276419	0.321532	0
chr6:4058046-25852810.BeroukhimS5.del	Loss	0.325268	0.421179	0.626657	0.766589	0.849292	-0.136759	0.40174	0.557623	0.725235	0.680287	0.834611	-0.255933	0.62583	0.714089	0.144616	0
chr6:13729714-14088212.Basal.6p23-59.amp	Loss	0.180536	0.265817	0.845575	0.880641	0.925714	-0.0685871	0.700854	0.83361	0.293102	0.895879	0.965073	-0.0800427	0.447541	0.545633	0.218014	0
chr6:30420923-31893702.LumB.6p21.33-139.del	Loss	0.710101	0.802532	0.241697	0.537966	0.6911	-0.262059	0.502121	0.648495	0.497403	0.229867	0.427473	-0.657556	0.60533	0.698156	-0.142363	0
chr6:31910383-31915520.LumB.6p21.32-140.del	Loss	0.572574	0.676679	0.364222	0.635084	0.755311	-0.200329	0.502121	0.648495	0.497403	0.291699	0.489243	-0.619343	0.822263	0.873945	-0.0625617	0
chr6:38787570-41935171.BeroukhimS5.amp	Loss	0.37615	0.471737	-0.539773	0.755897	0.839187	0.146802	0.987787	0.993453	16.4263	0.00900996	0.0487273	-2.0003	0.567925	0.668	-0.182713	1
chr6:42772314-43039595.Basal.6p21.1-60.amp	Loss	0.299453	0.392105	-0.640503	0.713473	0.812806	0.184825	0.292128	0.441089	1.19971	0.0526007	0.172089	-1.82132	0.607012	0.698587	-0.175321	0
chr6:43556800-44361368.BeroukhimS2.6p21.1.amp	Loss	0.164888	0.246869	-0.788892	0.473426	0.641648	0.383676	0.448152	0.600163	0.890973	0.163594	0.363413	-1.10856	0.619431	0.711347	-0.167515	0
chr6:54352087-55392731.BeroukhimS5.amp	Loss	0.552356	0.655222	-0.320422	0.782923	0.862023	-0.13459	0.758144	0.876552	-0.260283	0.618529	0.799562	-0.430783	0.423501	0.521082	-0.249553	0
6.q.wholearm.chr6:60500000-170899992	Loss	0.68019	0.779659	-0.190518	0.063741	0.167673	-0.630677	0.538346	0.683186	-0.312375	0.636618	0.804725	0.281851	0.140102	0.1974	-0.324158	0
chr6:63255006-65243766.BeroukhimS2.6q12.amp	Loss	0.710685	0.802532	-0.197897	0.446432	0.617602	-0.326822	0.789553	0.90626	0.182322	0.357049	0.564883	-0.683097	0.370069	0.46389	-0.251217	0
chr6:76630464-105342994.BeroukhimS2.6q16.1.del	Loss	0.424674	0.523442	-0.374391	0.0320049	0.0985725	-0.772315	0.629191	0.76566	0.259613	0.516327	0.710788	-0.34484	0.0725772	0.107956	-0.40901	0
chr6:101000242-121511318.BeroukhimS2.6q22.1.del	Loss	0.982542	0.989096	-0.00947874	0.0958717	0.224542	-0.61371	0.263039	0.409793	-0.571044	0.411732	0.621703	0.544727	0.232993	0.308731	-0.266642	0
chr6:106604408-107782614.BeroukhimS5.amp	Loss	0.982542	0.989096	-0.00947874	0.072044	0.181497	-0.668074	0.39362	0.556498	-0.441833	0.718087	0.858735	0.216223	0.186299	0.254433	-0.295797	0
chr6:116369389-117096650.LumB.6q22.1-141.del	Loss	0.835233	0.895733	0.0896122	0.362051	0.557162	-0.324152	0.512688	0.655306	-0.321584	0.307345	0.504312	0.673345	0.741066	0.817105	-0.0726725	0
chr6:117109043-117359993.LumB.6q22.2-142.del	Loss	0.835233	0.895733	0.0896122	0.427713	0.613975	-0.280762	0.512688	0.655306	-0.321584	0.307345	0.504312	0.673345	0.793686	0.856219	-0.0574502	0
chr6:119295855-120272161.BeroukhimS5.amp	Loss	0.829684	0.893377	-0.0895237	0.302184	0.490459	-0.36875	0.665565	0.800782	-0.209254	0.636618	0.804725	0.281851	0.456547	0.555345	-0.162065	0
chr6:129217882-131730157.BeroukhimS5.amp	Loss	0.929893	0.983398	0.0363676	0.422034	0.610748	-0.27809	0.855033	0.935866	0.0953102	0.806124	0.92448	0.147636	0.777772	0.842455	-0.0618439	0
chr6:135561194-135665525.BeroukhimS2.6q23.3.amp.MYB	Loss	0.815736	0.880136	0.0960457	0.248606	0.42423	-0.404979	0.640106	0.771892	0.223144	0.561881	0.760086	0.34484	0.902156	0.928312	-0.0264868	0
chr6:137619861-138589104.BeroukhimS5.amp	Loss	0.518118	0.620577	0.264425	0.553109	0.69825	-0.200021	0.688304	0.822569	0.186641	0.49385	0.701717	0.405465	0.668266	0.757652	0.090085	0
chr6:139381116-139689363.BeroukhimS5.amp	Loss	0.476284	0.575645	0.291148	0.409426	0.601139	-0.275142	0.550044	0.696374	0.276253	0.49385	0.701717	0.405465	0.681121	0.770591	0.0858103	0
chr6:143157329-144194971.BeroukhimS5.amp	Loss	0.476284	0.575645	0.291148	0.661727	0.781917	-0.140099	0.133395	0.239393	0.715466	0.504735	0.709574	0.362905	0.305672	0.39715	0.210494	0
chr6:149442557-149779188.BeroukhimS5.amp	Loss	0.476284	0.575645	0.291148	0.968149	0.986652	-0.0126852	0.243778	0.382802	0.531146	0.708109	0.858735	0.182322	0.314794	0.40506	0.201289	0
chr6:157695838-157823719.BeroukhimS5.amp	Loss	0.0557532	0.094338	0.771534	0.874292	0.922672	-0.0479544	0.721928	0.84755	0.154151	0.401249	0.611098	0.405465	0.157624	0.21806	0.268828	0
chr6:161612277-163134099.BeroukhimS2.6q26.del.PARK2	Loss	0.0328963	0.0618256	0.859132	0.856302	0.91231	-0.0545474	0.980862	0.993453	-0.0104713	0.568659	0.76301	0.265703	0.209473	0.282472	0.236412	0
7.p.wholearm.chr7:1-59100000	Loss	0.986458	0.989096	17.2903	0.0522968	0.145805	1.09058	0.215051	0.344856	0.786238	0.109033	0.277825	1.23715	6.45902e-05	0.000175082	1.39443	0
chr7:3046420-4279470.BeroukhimS2.7p22.2.del.SDK1	Loss	0.0053197	0.0131879	2.85347	0.088981	0.211181	0.723919	0.427069	0.585736	0.443617	0.194877	0.390957	0.849039	0.000114299	0.000296289	1.05445	1
chr7:3516940-6019790.BeroukhimS5.amp	Loss	0.00573996	0.0137193	2.82855	0.0331706	0.101218	1.00615	0.363284	0.519116	0.477961	0.109033	0.277825	1.23715	2.38048e-05	7.02308e-05	1.21321	1
chr7:16017926-18944036.BeroukhimS5.amp	Loss	0.0091115	0.0202351	2.67296	0.18071	0.338593	0.549389	0.148644	0.261477	0.90624	0.109033	0.277825	1.23715	0.000129578	0.000332666	1.09719	1
chr7:54899301-55275419.BeroukhimS2.7p11.2.amp.EGFR	Loss	0.987334	0.989096	17.2584	0.152366	0.302467	0.817745	0.124202	0.225937	1.26268	0.0887746	0.242529	1.78593	0.000173342	0.000432546	1.53206	0
7.q.wholearm.chr7:59100000-158821424	Loss	0.962732	0.989096	0.0308275	0.0705447	0.179866	-0.898591	0.988089	0.993453	15.3631	0.0966778	0.258784	-1.4061	0.117583	0.167438	-0.532604	0
chr7:65877239-79629882.BeroukhimS2.7q21.11.del.MAGI2	Loss	0.0709051	0.116284	1.86587	0.183197	0.340862	0.693928	0.0841868	0.166809	1.40399	0.807611	0.92448	0.197826	0.00597225	0.0112295	0.98296	0
chr7:83246850-83689170.BeroukhimS5.amp	Loss	0.426217	0.523442	0.44914	0.522182	0.68011	0.31776	0.989091	0.993453	16.4048	0.599018	0.786024	-0.375006	0.228322	0.306342	0.392821	0
chr7:86091574-88424037.BeroukhimS5.amp	Loss	0.581113	0.685251	0.313658	0.713473	0.812806	0.184825	0.990564	0.993453	16.3837	0.807611	0.92448	0.197826	0.283774	0.372323	0.362746	0
chr7:87797038-89779004.BeroukhimS5.del	Loss	0.706855	0.802532	0.215018	0.824082	0.892292	0.112795	0.990564	0.993453	16.3837	0.93235	0.988291	0.0696799	0.411141	0.509395	0.280288	0
chr7:89924533-98997268.BeroukhimS2.7q21.3.amp.CDK6	Loss	0.9883	0.989096	-0.00851069	0.433574	0.614134	-0.397731	0.990564	0.993453	16.3837	0.93235	0.988291	0.0696799	0.979548	0.985552	-0.00866814	0
chr7:92829306-132566935.BeroukhimS5.del	Loss	0.7248	0.813302	-0.207639	0.444971	0.617602	-0.343963	0.991589	0.993453	15.3429	0.778016	0.902294	-0.238411	0.480166	0.58011	-0.230712	0
chr7:102988499-103837783.BeroukhimS5.amp	Loss	0.9883	0.989096	-0.00851069	0.625322	0.748704	-0.19807	0.987787	0.993453	16.4263	0.725647	0.862317	-0.24686	0.878824	0.911247	0.0448744	0
chr7:115981465-116676953.BeroukhimS2.7q31.2.amp.MET	Loss	0.975462	0.989096	0.016148	0.446034	0.617602	-0.313658	0.448152	0.600163	0.890973	0.0771493	0.221022	-1.113	0.318824	0.409259	-0.276477	0
chr7:129281946-131188950.BeroukhimS5.amp	Loss	0.641676	0.743507	0.265267	0.0627882	0.166811	-0.737402	0.70849	0.83361	0.464889	0.0163958	0.0742219	-1.70277	0.0591148	0.0907107	-0.521475	0
chr7:137042370-158819393.BeroukhimS5.amp	Loss	0.382963	0.476914	0.491478	0.151975	0.302467	-0.551894	0.124202	0.225937	1.26268	0.229867	0.427473	-0.657556	0.72136	0.80587	-0.09054	0
chr7:141592807-142264966.BeroukhimS2.7q34.del.TRB	Loss	0.473531	0.575645	0.405465	0.366797	0.557916	-0.338074	0.124202	0.225937	1.26268	0.291699	0.489243	-0.619343	0.969034	0.981906	-0.00998459	0
chr7:144118814-148066271.BeroukhimS2.7q35.del.CNTNAP2	Loss	0.219348	0.309914	0.686179	0.366797	0.557916	-0.338074	0.167294	0.288568	0.971861	0.454184	0.6595	-0.430783	0.727259	0.809086	0.0872334	0
chr7:156893473-158821424.BeroukhimS2.7q36.3.del.PTPRN2	Loss	0.121991	0.188467	0.858608	0.615342	0.738411	-0.19671	0.215051	0.344856	0.786238	0.688683	0.839085	-0.210625	0.372729	0.465385	0.219923	0
chr8:1-392555.BeroukhimS2.8p23.3.del	Loss	6.17781e-06	4.63771e-05	1.97936	0.328212	0.520075	0.28981	0.039891	0.0988926	0.895293	0.180668	0.369976	0.575364	3.65621e-06	1.23571e-05	0.853103	1
8.p.wholearm.chr8:1-45200000	Loss	0.00223912	0.00655743	1.33795	0.481191	0.648879	-0.208545	0.02999	0.0799235	0.965081	0.653828	0.815362	0.192372	0.018667	0.0315448	0.434234	1
chr8:2053441-6259545.BeroukhimS2.8p23.2.del.CSMD1	Loss	6.17781e-06	4.63771e-05	1.97936	0.285031	0.474163	0.317054	0.0506895	0.115708	0.84372	0.271746	0.475331	0.469785	5.4922e-06	1.76677e-05	0.834429	1
chr8:11575198-11708771.BeroukhimS5.amp	Loss	6.17781e-06	4.63771e-05	1.97936	0.452053	0.622155	0.223144	0.0506895	0.115708	0.84372	0.200057	0.393545	0.548566	9.03557e-06	2.87202e-05	0.812678	1
chr8:22125332-30139123.BeroukhimS2.8p21.2.del	Loss	9.6127e-06	7.01859e-05	1.93727	0.359537	0.556356	0.272931	0.00716326	0.0274677	1.18822	0.0656196	0.197605	0.793688	5.13758e-07	1.89205e-06	0.926815	2
chr8:29285985-30473918.BeroukhimS5.amp	Loss	6.24672e-05	0.000323253	1.75055	0.317547	0.507695	0.296302	0.028997	0.0776652	0.949081	0.0346977	0.132301	0.920826	2.89401e-06	9.90642e-06	0.868565	1
chr8:38252951-38460772.BeroukhimS2.8p12.amp.FGFR1	Loss	0.0278546	0.0532133	0.967451	0.190873	0.349062	-0.407543	0.0260325	0.0715221	1.25276	0.510934	0.710788	0.318454	0.111539	0.159684	0.322173	0
chr8:39008109-41238710.BeroukhimS2.8p11.22.del	Loss	0.17691	0.264126	0.599621	0.200921	0.363701	-0.41871	0.0396546	0.0987658	1.16315	0.71415	0.858735	0.187932	0.337402	0.430007	0.203756	0
chr8:41004735-41425303.BeroukhimS5.amp	Loss	0.239188	0.331135	0.556478	0.0827101	0.201677	-0.587287	0.226297	0.358977	0.661964	0.872352	0.955261	0.0828877	0.903206	0.928312	0.0263931	0
chr8:42006632-42404492.BeroukhimS2.8p11.21.amp	Loss	0.382963	0.476914	0.491478	0.0958717	0.224542	-0.61371	0.0885131	0.174087	0.97405	0.688683	0.839085	-0.210625	0.988393	0.988393	0.00344674	0
chr8:42971602-72924037.BeroukhimS2.8q11.22.del.SNTG1	Loss	0.469984	0.57323	-0.617161	0.676553	0.795066	-0.269077	0.991319	0.993453	-15.8343	0.844436	0.931303	-0.230524	0.309469	0.401108	-0.462554	0
8.q.wholearm.chr8:45200000-146274826	Loss	0.985447	0.989096	-16.1014	0.987277	0.993144	-16.4111	0.988089	0.993453	15.3631	0.345865	0.557168	-1.34855	0.122709	0.17335	-1.22011	0
chr8:62174237-62716885.BeroukhimS5.amp	Loss	0.469984	0.57323	-0.617161	0.726045	0.812806	0.211482	0.803751	0.911488	-0.254234	0.329427	0.533934	1.04454	0.713521	0.802148	0.147292	0
chr8:81242335-81979194.BeroukhimS2.8q21.13.amp	Loss	0.22037	0.309914	-1.13846	0.232005	0.404871	0.936377	0.436506	0.590501	-0.967584	0.844436	0.931303	-0.230524	0.979779	0.985552	0.0117387	0
chr8:82099049-82634968.BeroukhimS5.amp	Loss	0.22037	0.309914	-1.13846	0.232005	0.404871	0.936377	0.436506	0.590501	-0.967584	0.953078	0.996315	0.0670107	0.903974	0.928312	0.0554456	0
chr8:84799647-85622331.BeroukhimS5.amp	Loss	0.22037	0.309914	-1.13846	0.901357	0.940087	0.105361	0.436506	0.590501	-0.967584	0.844436	0.931303	-0.230524	0.344776	0.437317	-0.467697	0
chr8:94587173-100685605.BeroukhimS5.amp	Loss	0.0691845	0.113813	-2.24743	0.987565	0.993144	13.7585	0.987704	0.993453	-15.8603	0.844436	0.931303	-0.230524	0.0809236	0.119045	-1.15071	0
chr8:101163387-103693879.BeroukhimS2.8q22.3.amp	Loss	0.0691845	0.113813	-2.24743	0.562838	0.698755	-0.822825	0.862087	0.935866	-0.248461	0.603607	0.786024	-0.645745	0.0972989	0.140807	-1.08986	0
chr8:108043446-108683856.BeroukhimS5.amp	Loss	0.282708	0.373904	-1.53019	0.562838	0.698755	-0.822825	0.988089	0.993453	15.3631	0.844436	0.931303	-0.230524	0.82321	0.873945	-0.159705	0
chr8:116186189-120600761.BeroukhimS2.8q24.11.amp	Loss	0.985447	0.989096	-16.1014	0.987277	0.993144	-16.4111	0.988089	0.993453	15.3631	0.988942	0.997126	14.2635	0.446354	0.54543	-0.60259	0
chr8:128414451-128718816.BeroukhimS5.amp	Loss	0.501105	0.60291	-0.831873	0.562838	0.698755	-0.822825	0.862087	0.935866	-0.248461	0.991204	0.997126	15.2733	0.805535	0.862036	-0.175974	0
chr8:128774432-128849112.BeroukhimS2.8q24.21.amp.MYC	Loss	0.501105	0.60291	-0.831873	0.562838	0.698755	-0.822825	0.862087	0.935866	-0.248461	0.991204	0.997126	15.2733	0.805535	0.862036	-0.175974	0
chr8:128823745-146264218.BeroukhimS5.del	Loss	0.679584	0.779659	0.447138	0.186789	0.34514	-0.858939	0.590493	0.723524	0.480586	0.788129	0.910041	0.300105	0.803406	0.862036	-0.10416	0
chr8:133698327-133914560.BeroukhimS5.amp	Loss	0.909671	0.96971	-0.128309	0.175725	0.333941	-1.25276	0.464565	0.617489	-0.686367	0.547143	0.745465	0.65678	0.413317	0.510905	-0.377053	0
chr8:140458177-146274826.BeroukhimS2.8q24.3.amp	Loss	0.506598	0.608146	0.709148	0.186789	0.34514	-0.858939	0.951386	0.993453	0.0484524	0.547143	0.745465	0.65678	0.885108	0.915984	-0.0570305	0
chr9:1-708871.BeroukhimS2.9p24.3.del	Loss	0.239188	0.331135	0.556478	8.7241e-05	0.00384247	-1.25657	0.173272	0.296006	-0.712358	0.00445694	0.028807	-1.35644	0.000223819	0.00054327	-0.741135	2
9.p.wholearm.chr9:1-51800000	Loss	0.300148	0.392105	0.462304	0.000345787	0.00429419	-1.12023	0.376935	0.53575	-0.441586	0.0278306	0.111744	-1.0116	0.0021371	0.00440622	-0.602216	1
chr9:235706-8362053.BeroukhimS5.amp	Loss	0.271087	0.36551	0.490544	0.00425469	0.0204685	-0.881108	0.163607	0.283125	-0.680099	0.0651271	0.197242	-0.835907	0.00837011	0.015307	-0.51126	1
chr9:831690-1047552.Basal.9p24.3-61.amp	Loss	0.271087	0.36551	0.490544	0.00157242	0.010304	-0.976294	0.0632431	0.13482	-0.990982	0.0499375	0.171863	-0.89248	0.00219271	0.00450348	-0.598615	1
chr9:7161607-12713130.BeroukhimS2.9p24.1.del.PTPRD	Loss	0.271087	0.36551	0.490544	0.00105523	0.00880455	-1.02251	0.0633232	0.13482	-0.950871	0.0499375	0.171863	-0.89248	0.00172359	0.00363793	-0.611855	1
chr9:12683435-13935586.Basal.9p23-62.amp	Loss	0.271087	0.36551	0.490544	0.000452751	0.00474057	-1.11412	0.0362174	0.0919231	-1.10739	0.0835559	0.235557	-0.781077	0.0010749	0.00233333	-0.642073	1
chr9:14071847-14900353.Basal.9p22.3-63.amp	Loss	0.33165	0.422893	0.433636	1.65316e-05	0.00384247	-1.37793	0.0353701	0.0902022	-1.16761	0.0634575	0.194407	-0.823669	8.14281e-05	0.000216331	-0.773793	1
chr9:21489625-22474701.BeroukhimS2.9p21.3.del.CDKN2A.B	Loss	0.219829	0.309914	0.545822	0.000127504	0.00384247	-1.17878	0.24272	0.382751	-0.560097	0.258584	0.463005	-0.492476	0.00458435	0.00880591	-0.537079	1
chr9:23819824-26891068.BeroukhimS5.del	Loss	0.219829	0.309914	0.545822	0.000256575	0.00384247	-1.13257	0.163607	0.283125	-0.680099	0.151934	0.341208	-0.628609	0.00353515	0.00694032	-0.557866	1
chr9:26573226-29470065.BeroukhimS5.amp	Loss	0.219829	0.309914	0.545822	0.00036484	0.00435285	-1.10758	0.342957	0.502186	-0.447767	0.151934	0.341208	-0.628609	0.00767518	0.0141329	-0.509636	1
chr9:34233377-35934224.BeroukhimS5.amp	Loss	0.219829	0.309914	0.545822	0.000721082	0.0065264	-1.05949	0.487734	0.638728	-0.331357	0.137004	0.327082	-0.683438	0.014832	0.0256321	-0.474401	1
chr9:36365710-37139941.BeroukhimS2.9p13.2.del.PAX5	Loss	0.300148	0.392105	0.462304	0.00146103	0.010304	-0.998529	0.590104	0.723524	0.264902	0.207164	0.399262	-0.575364	0.0686429	0.102964	-0.358689	1
chr9:36988416-36998984.BeroukhimS5.amp	Loss	0.33165	0.422893	0.433636	0.00146103	0.010304	-0.998529	0.411546	0.566807	0.414434	0.207164	0.399262	-0.575364	0.0798374	0.117771	-0.346708	1
chr9:37861914-38370450.BeroukhimS5.del	Loss	0.108189	0.169105	0.754448	0.000211946	0.00384247	-1.17508	0.538067	0.683186	0.313658	0.249459	0.452785	-0.523565	0.0763459	0.112933	-0.35009	1
9.q.wholearm.chr9:51800000-140273252	Loss	0.0516608	0.0919308	0.910036	0.10289	0.233547	0.568267	0.0775326	0.155357	0.864997	0.126462	0.310301	0.732678	0.000644214	0.00147013	0.736865	0
chr9:71280626-72167093.BeroukhimS5.amp	Loss	0.108189	0.169105	0.754448	0.432903	0.614134	0.252567	0.0507987	0.115708	1.04145	0.233847	0.428855	0.572519	0.00855292	0.0154822	0.556335	0
chr9:97183463-97625342.BeroukhimS5.del	Loss	0.0160095	0.0328194	1.05779	0.297088	0.486641	0.345257	0.504926	0.648495	0.315853	0.679881	0.834611	0.182322	0.0168344	0.0286292	0.48108	1
chr9:110661885-116923292.BeroukhimS5.del	Loss	0.0248117	0.0477423	0.940388	0.0853832	0.20446	0.574541	0.00542737	0.0229271	1.34707	0.232533	0.428855	0.536919	8.66512e-05	0.000229068	0.803901	2
chr9:110838572-127593510.BeroukhimS5.amp	Loss	0.0248117	0.0477423	0.940388	0.0157218	0.0587158	0.833449	0.0142215	0.0473755	1.18958	0.0904086	0.245726	0.81093	1.10249e-05	3.46312e-05	0.925116	2
chr9:122980237-124410900.Basal.9q33.2-64.del	Loss	0.0162541	0.0330248	1.0059	0.0247268	0.0820131	0.776225	0.0631418	0.13482	0.880088	0.0634058	0.194407	0.888317	2.62001e-05	7.64527e-05	0.876636	1
chr9:130999928-132303780.BeroukhimS5.del	Loss	0.0042194	0.0109447	1.25347	0.00530066	0.0244013	0.940007	0.000886115	0.00583085	1.66838	0.0239414	0.10233	1.07956	2.53656e-08	1.04194e-07	1.1803	3
chr9:137859478-140273252.BeroukhimS2.9q34.3.amp	Loss	0.00765857	0.0173703	1.23934	0.0124437	0.0503405	0.86177	0.0260325	0.0715221	1.25276	0.062747	0.194407	0.859132	3.33927e-06	1.13578e-05	1.01111	1
chr10:1-1042949.BeroukhimS2.1p15.3.del	Loss	0.792488	0.860277	0.287682	0.563134	0.698755	0.311646	0.862087	0.935866	-0.248461	0.176221	0.363413	-0.74841	0.742127	0.817105	-0.114466	0
10.p.wholearm.chr10:1-40300000	Loss	0.792488	0.860277	0.287682	0.40082	0.596206	-0.508481	0.448152	0.600163	0.890973	0.115306	0.285571	-0.969213	0.310977	0.402087	-0.379358	0
chr10:101955-12088176.BeroukhimS5.amp	Loss	0.792488	0.860277	0.287682	0.358124	0.556356	0.609448	0.862087	0.935866	-0.248461	0.115306	0.285571	-0.969213	0.838889	0.883564	-0.0791153	0
chr10:170643-1769670.Basal.10p15.3-65.amp	Loss	0.792488	0.860277	0.287682	0.563134	0.698755	0.311646	0.70849	0.83361	0.464889	0.176221	0.363413	-0.74841	0.864529	0.899919	-0.0590771	0
chr10:3099740-3205003.Basal.10p15.2-66.amp	Loss	0.792488	0.860277	0.287682	0.289892	0.476315	0.696817	0.862087	0.935866	-0.248461	0.369281	0.577342	-0.521637	0.811897	0.867106	0.090947	0
chr10:3811260-5139878.LumB.10p15.1-143.del	Loss	0.792488	0.860277	0.287682	0.358124	0.556356	0.609448	0.70849	0.83361	0.464889	0.0645042	0.196478	-1.06784	0.803428	0.862036	-0.0931324	0
chr10:3811260-6662244.Basal.10p15.1-67.amp	Loss	0.792488	0.860277	0.287682	0.358124	0.556356	0.609448	0.862087	0.935866	-0.248461	0.115306	0.285571	-0.969213	0.838889	0.883564	-0.0791153	0
chr10:7244255-12332593.Basal.10p14-68.amp	Loss	0.792488	0.860277	0.287682	0.995396	0.995396	-0.00357782	0.448152	0.600163	0.890973	0.115306	0.285571	-0.969213	0.624342	0.713916	-0.185922	0
chr10:12431738-17283687.Basal.10p13-69.amp	Loss	0.792488	0.860277	0.287682	0.858475	0.91231	0.108951	0.292128	0.441089	1.19971	0.163882	0.363413	-0.841067	0.912215	0.934977	-0.0412495	0
chr10:17311250-19896508.Basal.10p12.33-70.amp	Loss	0.792488	0.860277	0.287682	0.541339	0.691567	0.412634	0.292128	0.441089	1.19971	0.222875	0.420369	-0.725235	0.817126	0.870949	0.0890482	0
chr10:19022250-42889659.BeroukhimS5.del	Loss	0.928068	0.983398	0.100083	0.726045	0.812806	0.211482	0.195925	0.320331	1.44436	0.222875	0.420369	-0.725235	0.859073	0.895986	0.0659457	0
chr10:20145174-20609292.Basal.10p12.32-71.amp	Loss	0.792488	0.860277	0.287682	0.726045	0.812806	0.211482	0.292128	0.441089	1.19971	0.291699	0.489243	-0.619343	0.873455	0.907442	0.0588936	0
chr10:21110098-22746531.Basal.10p12.31-72.amp	Loss	0.792488	0.860277	0.287682	0.726045	0.812806	0.211482	0.40174	0.557623	0.725235	0.369281	0.577342	-0.521637	0.852979	0.892275	0.0661823	0
chr10:22863772-24876778.Basal.10p12.2-73.amp	Loss	0.792488	0.860277	0.287682	0.726045	0.812806	0.211482	0.134519	0.239795	1.64866	0.369281	0.577342	-0.521637	0.59088	0.684046	0.196959	0
chr10:24604620-28074753.Basal.10p12.1-74.amp	Loss	0.792488	0.860277	0.287682	0.726045	0.812806	0.211482	0.0673732	0.141378	1.9818	0.454184	0.6595	-0.430783	0.373005	0.465385	0.324145	0
chr10:28141103-31360860.Basal.10p11.23-75.amp	Loss	0.792488	0.860277	0.287682	0.782923	0.862023	-0.13459	0.0944496	0.182397	1.82528	0.454184	0.6595	-0.430783	0.740442	0.817105	0.110017	0
chr10:31648148-32903498.Basal.10p11.22-76.amp	Loss	0.679584	0.779659	0.447138	0.661847	0.781917	-0.216078	0.0673732	0.141378	1.9818	0.639225	0.804725	-0.265703	0.576718	0.675367	0.184017	0
chr10:35175415-37212810.BeroukhimS5.amp	Loss	0.585425	0.687294	0.586003	0.541235	0.691567	-0.329304	0.124202	0.225937	1.26268	0.544751	0.745465	-0.345746	0.76005	0.83081	0.101772	0
chr10:38685321-38707438.LumB.10p11.21-144.del	Loss	0.585425	0.687294	0.586003	0.943376	0.970641	0.0363676	0.306611	0.460348	0.65678	0.895879	0.965073	-0.0800427	0.483792	0.581858	0.224999	0
10.q.wholearm.chr10:40300000-135374737	Loss	0.00565977	0.01365	1.38081	0.173853	0.332752	0.456337	0.79234	0.90626	0.126752	0.503609	0.709574	0.301903	0.00585772	0.0111318	0.56946	1
chr10:52313829-53768264.BeroukhimS2.1q11.23.del.PRKG1	Loss	0.0331008	0.0618256	1.32759	0.145725	0.29815	0.535518	0.0596411	0.129222	1.07044	0.265499	0.467491	0.562964	0.00104255	0.00227234	0.786544	0
chr10:54201467-57779853.BeroukhimS5.del	Loss	0.0331008	0.0618256	1.32759	0.0683882	0.176422	0.666349	0.129514	0.234003	0.873273	0.170418	0.363413	0.690693	0.000555244	0.00127253	0.826549	0
chr10:61909390-66364553.BeroukhimS5.amp	Loss	0.0212432	0.0414748	1.26567	0.147527	0.298407	0.506099	0.307617	0.460561	0.510826	0.085806	0.24062	0.917467	0.00102231	0.00223734	0.738561	1
chr10:73394126-73443318.LumB.10q22.1-145.del	Loss	0.00493026	0.0122796	1.5376	0.112983	0.245238	0.540679	0.0260325	0.0715221	1.25276	0.0523316	0.172089	0.972599	2.02065e-05	6.13082e-05	0.959137	1
chr10:74560456-82020637.BeroukhimS2.1q22.3.amp	Loss	0.00565977	0.01365	1.38081	0.175223	0.333941	0.474458	0.0260325	0.0715221	1.25276	0.0627289	0.194407	0.933349	4.69629e-05	0.000129939	0.915252	1
chr10:75957348-77987139.LumB.10q22.2-146.del	Loss	0.00317594	0.00863662	1.47055	0.0575942	0.15533	0.659045	0.0168807	0.0542014	1.33977	0.0523316	0.172089	0.972599	4.54321e-06	1.50688e-05	1.0274	1
chr10:89467202-90419015.BeroukhimS2.1q23.31.del.PTEN	Loss	0.00115797	0.0037865	1.42139	0.111637	0.245238	0.491121	0.0420934	0.102446	0.960509	0.255857	0.461238	0.492476	4.64614e-05	0.000129221	0.791009	1
chr10:118946990-119027085.LumB.10q25.3-147.del	Loss	0.000635043	0.00216973	1.58216	0.181943	0.339711	0.426971	0.841213	0.935866	0.0939318	0.928055	0.988291	0.038786	0.0039162	0.0076323	0.564089	1
chr10:119032598-121691235.LumB.10q26.11-148.del	Loss	0.000635043	0.00216973	1.58216	0.248659	0.42423	0.369747	0.504926	0.648495	0.315853	0.928055	0.988291	0.038786	0.00306248	0.00605691	0.582114	1
chr10:122206456-122883255.LumB.10q26.12-149.del	Loss	0.000635043	0.00216973	1.58216	0.133509	0.279584	0.493714	0.79234	0.90626	0.126752	0.441936	0.656095	0.338891	0.000932072	0.00207386	0.665492	1
chr10:123214869-123367187.BeroukhimS5.amp	Loss	0.00308349	0.00851555	1.29586	0.158476	0.311125	0.464551	0.741021	0.862367	0.164126	0.441936	0.656095	0.338891	0.00284484	0.00566845	0.601349	1
chr10:123223889-124739898.LumB.10q26.13-150.del	Loss	0.00308349	0.00851555	1.29586	0.158476	0.311125	0.464551	0.640106	0.771892	0.223144	0.26805	0.47042	0.498318	0.00151931	0.00323231	0.638195	1
chr10:128584013-129240925.LumB.10q26.2-151.del	Loss	0.00308349	0.00851555	1.29586	0.11184	0.245238	0.522645	0.160962	0.280369	0.693147	0.196216	0.390957	0.568738	0.000201691	0.000498625	0.752531	1
chr10:129812260-135374737.BeroukhimS2.1q26.3.del	Loss	0.00654017	0.0152891	1.09214	0.234126	0.407241	0.386773	0.187785	0.309874	0.630627	0.0293896	0.115382	1.04145	0.000218288	0.000533202	0.742196	1
chr11:1-1391954.BeroukhimS2.11p15.5.del	Loss	0.0375313	0.06898	0.80978	0.166677	0.322484	0.423679	0.88803	0.958138	0.0645385	0.787253	0.910041	0.115832	0.0329268	0.0528015	0.402365	0
11.p.wholearm.chr11:1-52900000	Loss	0.179898	0.265817	0.566784	0.848023	0.909326	-0.0628505	0.590104	0.723524	0.264902	0.905314	0.973258	0.0540672	0.386538	0.480026	0.175545	0
chr11:26341787-27574592.BeroukhimS5.amp	Loss	0.161197	0.242023	0.591704	0.386296	0.581076	0.323227	0.483777	0.635106	0.371942	1	1	1.55266e-16	0.117956	0.167522	0.340994	0
chr11:32027116-37799354.BeroukhimS2.11p13.amp	Loss	0.0554984	0.0942058	0.963437	0.968176	0.986652	-0.0148534	0.567555	0.711781	0.323614	0.393425	0.606149	-0.411507	0.357291	0.452117	0.209209	0
chr11:42387077-47453403.BeroukhimS5.amp	Loss	0.257939	0.353423	0.576471	0.594946	0.723974	-0.195998	0.2668	0.412187	0.578737	0.331783	0.536114	-0.470004	0.735151	0.814462	0.0765823	0
11.q.wholearm.chr11:52900000-134452384	Loss	0.0777643	0.127142	1.10488	0.432881	0.614134	-0.284409	0.429686	0.585736	0.515466	0.601082	0.786024	-0.276253	0.591815	0.684046	0.129472	0
chr11:55503467-56066044.BeroukhimS5.amp	Loss	0.121991	0.188467	0.858608	0.432881	0.614134	-0.284409	0.264482	0.409793	0.654926	0.176221	0.363413	-0.74841	0.759595	0.83081	0.0726087	0
chr11:57344931-58658339.BeroukhimS5.del	Loss	0.099078	0.155778	1.03522	0.594946	0.723974	-0.195998	0.0390808	0.0987206	1.65345	0.833034	0.931303	-0.118067	0.180522	0.247177	0.339312	0
chr11:57861150-58074632.BeroukhimS5.amp	Loss	0.099078	0.155778	1.03522	0.432881	0.614134	-0.284409	0.0267328	0.0726969	1.76578	0.601082	0.786024	-0.276253	0.260469	0.343434	0.277442	0
chr11:68230745-68388280.BeroukhimS5.amp	Loss	0.0632023	0.105271	1.39241	0.520762	0.68011	-0.244917	0.863876	0.935866	0.107631	0.1808	0.369976	-0.693147	0.920007	0.939357	0.0248566	0
chr11:69098089-69278404.BeroukhimS2.11q13.2.amp.CCND1	Loss	0.0632023	0.105271	1.39241	0.819635	0.890839	-0.0913498	0.914962	0.979266	-0.0689929	0.639225	0.804725	-0.265703	0.506673	0.605288	0.173099	0
chr11:69588488-69842871.BeroukhimS5.amp	Loss	0.0563158	0.0949883	1.42934	0.533012	0.690846	-0.254642	0.914962	0.979266	-0.0689929	0.639225	0.804725	-0.265703	0.629596	0.716854	0.126092	0
chr11:73357303-74035012.BeroukhimS5.amp	Loss	0.0539856	0.0919308	1.20397	0.721406	0.812806	-0.143707	0.186632	0.309874	0.767255	0.516327	0.710788	-0.34484	0.231788	0.307898	0.29936	0
chr11:74085123-74337880.LumB.11q13.4-153.del	Loss	0.0539856	0.0919308	1.20397	0.721406	0.812806	-0.143707	0.186632	0.309874	0.767255	0.516327	0.710788	-0.34484	0.231788	0.307898	0.29936	0
chr11:74091491-74180816.BeroukhimS5.amp	Loss	0.0539856	0.0919308	1.20397	0.721406	0.812806	-0.143707	0.186632	0.309874	0.767255	0.516327	0.710788	-0.34484	0.231788	0.307898	0.29936	0
chr11:76699529-78005085.BeroukhimS2.11q14.1.amp	Loss	0.0539856	0.0919308	1.20397	0.983835	0.993144	0.00803217	0.31414	0.465102	0.555946	0.360367	0.568436	-0.492476	0.242134	0.320049	0.289064	0
chr11:76710709-85146692.LumB.11q14.1-154.del	Loss	0.0539856	0.0919308	1.20397	0.915557	0.949335	0.0404914	0.567555	0.711781	0.323614	0.285307	0.489243	-0.545511	0.359527	0.452801	0.220107	0
chr11:82612034-85091467.BeroukhimS2.11q14.1.del.DLG2	Loss	0.0539856	0.0919308	1.20397	0.472421	0.641648	0.261474	0.186632	0.309874	0.767255	0.777865	0.902294	-0.147636	0.0567848	0.0875841	0.458051	0
chr11:85633463-87710586.LumB.11q14.2-155.del	Loss	0.00750471	0.0170941	1.65596	0.436947	0.617274	0.275268	0.31414	0.465102	0.555946	0.487988	0.697126	-0.348307	0.028856	0.0469789	0.501329	1
chr11:87881006-92269284.LumB.11q14.3-156.del	Loss	0.00584366	0.0139048	1.70606	0.403633	0.597064	0.288616	0.538067	0.683186	0.313658	0.565045	0.760086	-0.287682	0.0307774	0.0498034	0.480011	1
chr11:92342437-95765250.LumB.11q21-157.del	Loss	0.00400756	0.0105744	1.77934	0.912172	0.947665	0.0359379	0.0596411	0.129222	1.07044	0.760442	0.88774	-0.144581	0.0169871	0.0287972	0.517373	1
chr11:101433436-102134907.BeroukhimS2.11q22.2.amp.BIRC2.YAP1	Loss	0.00212474	0.0062916	1.89712	0.877534	0.924267	0.0487902	0.458772	0.611314	0.361294	0.845201	0.931303	0.0915672	0.0225049	0.0373218	0.470543	1
chr11:104262627-109547776.LumB.11q22.3-158.del	Loss	0.00186963	0.0056669	1.92011	0.844219	0.907068	0.0608131	0.389024	0.551462	0.405465	0.759745	0.88774	0.138625	0.0162166	0.0276667	0.482579	1
chr11:107086196-116175885.BeroukhimS2.11q23.1.del.ATM	Loss	0.00141021	0.00447405	1.74175	0.416587	0.605488	0.254892	0.908796	0.978562	-0.0518718	0.88927	0.961863	0.0616936	0.0197268	0.0331701	0.458873	1
chr11:110631916-112776199.LumB.11q23.1-159.del	Loss	0.00122291	0.00397445	1.76371	0.319541	0.509358	0.311724	0.933111	0.993453	0.0377403	0.88927	0.961863	0.0616936	0.010792	0.0192098	0.50146	1
chr11:112785528-114880322.LumB.11q23.2-160.del	Loss	0.00162502	0.00500658	1.71967	0.398536	0.595199	0.268016	0.951383	0.993453	-0.0281709	0.554003	0.752876	0.261102	0.0110526	0.0195433	0.505192	1
chr11:116803699-119605859.LumB.11q23.3-161.del	Loss	0.00105971	0.00353017	1.78554	0.288151	0.476315	0.340816	0.637492	0.771892	0.209591	0.448622	0.6595	0.341749	0.00237925	0.00484931	0.607323	1
chr11:130280899-134452384.BeroukhimS2.11q25.del.OPCML.HNT	Loss	0.00141021	0.00447405	1.74175	0.0977107	0.227849	0.521697	0.224197	0.357775	0.534177	0.0519367	0.172089	0.897243	3.64647e-05	0.000103575	0.827176	1
chr12:1-1311104.BeroukhimS2.12p13.33.amp	Loss	0.435861	0.534055	0.400134	0.928835	0.961236	0.0383189	0.863876	0.935866	0.107631	0.291463	0.489243	-0.572519	0.923244	0.940863	0.0245632	0
12.p.wholearm.chr12:1-35400000	Loss	0.319866	0.416843	0.508322	0.605204	0.732832	-0.196063	0.863123	0.935866	-0.103678	0.291463	0.489243	-0.572519	0.775134	0.841305	-0.0683	0
chr12:8398512-8740196.BeroukhimS5.amp	Loss	0.35528	0.44767	0.473104	0.941067	0.970134	0.0274164	0.817041	0.924593	-0.131161	0.285307	0.489243	-0.545511	0.980016	0.985552	-0.00581897	0
chr12:10732932-10778896.BeroukhimS5.amp	Loss	0.35528	0.44767	0.473104	0.794184	0.87083	0.0936148	0.621106	0.759287	-0.287682	0.565045	0.760086	-0.287682	0.850407	0.892176	0.0431296	0
chr12:11410696-12118386.BeroukhimS2.12p13.2.del.ETV6	Loss	0.231064	0.322401	0.609489	0.837849	0.902923	-0.0726626	0.797997	0.90883	0.13961	0.645347	0.808305	-0.229186	0.693035	0.782412	0.0889003	0
chr12:18393150-19784941.BeroukhimS5.amp	Loss	0.130403	0.198585	0.765468	0.885264	0.928745	-0.048974	0.101453	0.193814	1.01857	0.777865	0.902294	-0.147636	0.210039	0.282522	0.285005	0
chr12:20728852-21227330.BeroukhimS5.del	Loss	0.130403	0.198585	0.765468	0.8197	0.890839	0.0799066	0.148644	0.261477	0.90624	0.867413	0.951819	-0.0870114	0.146833	0.205797	0.336207	0
chr12:25189655-25352305.BeroukhimS2.12p12.1.amp.KRAS	Loss	0.0664025	0.109915	1.01459	0.510345	0.676239	0.246995	0.567555	0.711781	0.323614	0.601082	0.786024	-0.276253	0.150832	0.210298	0.341874	0
chr12:27342867-29425476.BeroukhimS5.amp	Loss	0.0331008	0.0618256	1.32759	0.386296	0.581076	0.323227	0.0767743	0.155357	1.22132	0.976778	0.997126	0.016148	0.0141669	0.0245621	0.620161	0
chr12:29425476-31105002.BeroukhimS5.del	Loss	0.0202418	0.0399588	1.4432	0.609762	0.735018	0.186771	0.113693	0.211883	1.10132	0.833034	0.931303	-0.118067	0.0274488	0.0448247	0.549703	1
chr12:30999223-32594050.BeroukhimS2.12p11.21.amp	Loss	0.0202418	0.0399588	1.4432	0.794184	0.87083	0.0936148	0.0066	0.02665	1.81916	0.735866	0.868617	-0.189991	0.00894824	0.0160348	0.642716	2
chr12:33156845-33480710.BeroukhimS5.amp	Loss	0.0202418	0.0399588	1.4432	0.686257	0.800134	0.14826	0.0767743	0.155357	1.22132	0.976778	0.997126	0.016148	0.0207927	0.0346978	0.57509	1
chr12:34188071-44391168.BeroukhimS5.del	Loss	0.00206004	0.00613409	2.28076	0.0321191	0.0985725	0.80335	0.0198595	0.0594669	1.41447	0.0631545	0.194407	1.20397	9.94536e-07	3.54055e-06	1.27194	1
12.q.wholearm.chr12:35400000-132349534	Loss	3.20557e-05	0.000181735	2.5595	0.0011429	0.00889828	1.24403	0.112843	0.211883	0.780159	0.0748753	0.218332	0.893818	2.72934e-09	1.25644e-08	1.37208	2
chr12:38788913-42596599.BeroukhimS2.12q12.amp	Loss	0.000204919	0.000853294	2.74171	0.0238164	0.0804933	0.820981	0.0129145	0.0446975	1.50408	0.0320667	0.123155	1.38394	1.31962e-08	5.62327e-08	1.4389	2
chr12:42034279-44588086.Basal.12q12-77.del	Loss	0.000163403	0.000713284	2.78342	0.00176191	0.0109402	1.15902	0.0218426	0.063618	1.2133	0.00522593	0.0325852	1.79358	1.50318e-10	7.50187e-10	1.58977	3
chr12:44599181-47397048.Basal.12q13.11-78.del	Loss	5.56346e-06	4.42586e-05	2.47276	0.00183304	0.0109982	1.09413	0.017863	0.0550346	1.19392	0.000687235	0.00662245	2.17742	1.77727e-12	1.07848e-11	1.62087	3
chr12:47446248-48387464.Basal.12q13.12-79.del	Loss	1.52682e-06	1.62759e-05	2.61902	0.000598517	0.00551048	1.20332	0.00542737	0.0229271	1.34707	0.00128384	0.0101187	1.84892	8.84783e-14	7.1587e-13	1.67823	4
chr12:48421630-53099317.Basal.12q13.13-80.del	Loss	1.26044e-06	1.46046e-05	2.64017	0.000246209	0.00384247	1.28439	0.0113076	0.0393919	1.27434	0.00418779	0.0280953	1.43281	1.92927e-13	1.39243e-12	1.63092	4
chr12:50987234-51048711.BeroukhimS5.amp	Loss	8.54089e-07	1.08388e-05	2.68273	8.50857e-05	0.00384247	1.41005	0.0277386	0.0746701	1.11234	0.00530839	0.0327145	1.39459	1.32613e-13	1.01165e-12	1.65971	3
chr12:53136012-55168448.Basal.12q13.2-81.del	Loss	1.03857e-06	1.25808e-05	2.66141	0.000207014	0.00384247	1.27191	0.00550594	0.0229271	1.45835	0.0130242	0.0625259	1.24212	2.10751e-13	1.4808e-12	1.62911	3
chr12:55201993-55269875.Basal.12q13.3-82.del	Loss	1.84609e-06	1.92934e-05	2.59794	0.000513412	0.00527234	1.19123	0.00550594	0.0229271	1.45835	0.00252355	0.0175985	1.7346	1.95566e-13	1.39243e-12	1.66917	4
chr12:56419524-56488685.BeroukhimS2.12q14.1.amp.CDK4	Loss	5.15865e-06	4.37123e-05	2.80649	1.8622e-05	0.00384247	1.62874	0.0140034	0.0469423	1.29635	0.00252355	0.0175985	1.7346	2.63816e-14	2.38776e-13	1.85053	4
chr12:56621627-57600529.Basal.12q14.1-83.del	Loss	6.04468e-06	4.63771e-05	2.78576	2.55969e-05	0.00384247	1.60181	0.0168807	0.0542014	1.33977	0.00313867	0.0216039	1.69645	7.16745e-14	6.17326e-13	1.84818	3
chr12:63329154-63614508.BeroukhimS5.amp	Loss	1.31137e-05	9.07737e-05	2.68264	0.000598517	0.00551048	1.20332	0.00832682	0.0308208	1.59109	0.00889504	0.0486018	1.50408	5.1727e-12	2.93853e-11	1.65437	4
chr12:64149851-66323376.BeroukhimS5.del	Loss	1.31137e-05	9.07737e-05	2.68264	0.000248559	0.00384247	1.35301	0.0066	0.02665	1.81916	0.010855	0.0542751	1.46508	2.54751e-12	1.51152e-11	1.7613	3
chr12:64461446-64607139.BeroukhimS2.12q14.3.amp.HMGA2	Loss	1.5259e-05	0.000102808	2.66209	0.00038687	0.00435285	1.27489	0.0198595	0.0594669	1.41447	0.010855	0.0542751	1.46508	1.1228e-11	6.2456e-11	1.65339	2
chr12:67440273-67566002.BeroukhimS2.12q15.amp.MDM2	Loss	1.77365e-05	0.000115287	2.64156	0.000332724	0.00423035	1.32567	0.0634895	0.13482	0.944462	0.0193916	0.0842423	1.34645	5.55987e-11	2.91076e-10	1.55122	2
chr12:68249634-68327233.BeroukhimS2.12q15.amp	Loss	2.38908e-05	0.000149809	2.60052	0.00206374	0.0118499	1.10979	0.0396546	0.0987658	1.16315	0.0193916	0.0842423	1.34645	3.3039e-10	1.61861e-09	1.50813	2
chr12:70849987-70966467.BeroukhimS2.12q21.1.amp	Loss	3.20557e-05	0.000181735	2.5595	0.00157806	0.010304	1.13761	0.0198595	0.0594669	1.41447	0.0423723	0.152585	1.08075	4.27909e-10	2.0773e-09	1.49848	2
chr12:76852527-77064746.BeroukhimS2.12q21.2.amp	Loss	3.20557e-05	0.000181735	2.5595	0.00239715	0.012674	1.06657	0.0507987	0.115708	1.04145	0.0523316	0.172089	0.972599	1.77187e-09	8.29983e-09	1.36863	2
chr12:85072329-85674601.BeroukhimS2.12q21.32.amp	Loss	3.20557e-05	0.000181735	2.5595	0.0177703	0.0649954	0.801503	0.0423354	0.102567	1.0293	0.0523316	0.172089	0.972599	1.32684e-08	5.62327e-08	1.25124	1
chr12:94480961-96479233.BeroukhimS5.del	Loss	6.58126e-05	0.000327951	2.45674	0.0157218	0.0587158	0.833449	0.00703625	0.0273746	1.35389	0.0434723	0.152585	1.0116	4.55608e-09	2.02745e-08	1.30901	2
chr12:95089777-95350380.BeroukhimS2.12q23.1.amp	Loss	6.58126e-05	0.000327951	2.45674	0.0157218	0.0587158	0.833449	0.00703625	0.0273746	1.35389	0.0434723	0.152585	1.0116	4.55608e-09	2.02745e-08	1.30901	2
chr12:97551177-99047626.BeroukhimS2.12q23.1.del.ANKS1B	Loss	6.58126e-05	0.000327951	2.45674	0.0197657	0.0698998	0.804939	0.0775326	0.155357	0.864997	0.0523316	0.172089	0.972599	5.81761e-08	2.31836e-07	1.19659	1
chr12:131913408-132349534.BeroukhimS2.12q24.33.del	Loss	0.000130974	0.000607036	2.08178	0.0151237	0.0585223	0.88061	0.640106	0.771892	0.223144	0.350472	0.560615	0.42053	1.2949e-05	4.02021e-05	0.928516	1
chr13:1-23902184.BeroukhimS2.13q12.11.del	Loss	0.000409391	0.00146447	1.54524	0.0520543	0.145805	0.636335	0.0254878	0.0715221	1.00862	0.576028	0.767073	0.238411	1.57829e-05	4.84371e-05	0.845777	1
chr13:1-40829685.BeroukhimS2.13q12.2.amp	Loss	0.00487153	0.0122478	1.17625	0.0110101	0.0448808	0.829421	0.0594201	0.129222	0.851618	0.421396	0.630903	0.34484	2.91218e-05	8.40598e-05	0.818217	2
13.q.wholearm.chr13:16000000-114142980	Loss	0.0211828	0.0414748	1.01293	0.160443	0.313132	0.503104	0.00542737	0.0229271	1.34707	0.503609	0.709574	0.301903	0.000342947	0.000807134	0.761637	2
chr13:27611014-27767472.LumB.13q12.2-162.del	Loss	0.000914635	0.00308545	1.38353	0.0158335	0.0587158	0.800661	0.074958	0.155357	0.822359	0.421396	0.630903	0.34484	1.32166e-05	4.07958e-05	0.858584	1
chr13:27774389-30804409.LumB.13q12.3-163.del	Loss	0.00154131	0.00477628	1.32176	0.0276591	0.0895149	0.719833	0.0504202	0.115708	0.901902	0.531071	0.729191	0.268634	3.46034e-05	9.8814e-05	0.812195	1
chr13:31211674-31275009.LumB.13q13.1-164.del	Loss	0.00154131	0.00477628	1.32176	0.0276591	0.0895149	0.719833	0.0213371	0.0631814	1.05939	0.719394	0.858735	0.154151	2.94079e-05	8.44291e-05	0.820102	1
chr13:46362859-48209064.BeroukhimS2.13q14.2.del.RB1	Loss	0.0121515	0.025907	1.04903	0.00021399	0.00384247	1.20653	0.000608239	0.0046847	1.57554	0.0985439	0.262454	0.710207	9.68162e-09	4.20324e-08	1.13968	3
chr13:72212826-74986423.BeroukhimS5.del	Loss	0.0187485	0.0375674	0.984181	0.0158335	0.0587158	0.800661	0.000767272	0.00531112	1.59344	0.255857	0.461238	0.492476	3.72427e-06	1.25079e-05	0.933895	2
chr13:89500014-93206506.BeroukhimS2.13q31.3.amp	Loss	0.0318669	0.060445	0.944462	0.145725	0.29815	0.535518	0.00337656	0.0153821	1.53789	0.88927	0.961863	0.0616936	0.000770767	0.00173666	0.726605	1
chr13:92308911-94031607.BeroukhimS2.13q31.3.del.GPC6	Loss	0.0364002	0.0671325	0.921295	0.145725	0.29815	0.535518	0.00337656	0.0153821	1.53789	0.88927	0.961863	0.0616936	0.000860419	0.00192244	0.720363	1
chr13:104916365-104941384.Basal.13q33.2-84.amp	Loss	0.0537382	0.0919308	0.850643	0.481042	0.648879	0.27274	0.00703625	0.0273746	1.35389	0.759745	0.88774	0.138625	0.004771	0.00913159	0.622655	1
chr13:106620319-107317084.Basal.13q33.3-85.amp	Loss	0.0537382	0.0919308	0.850643	0.510345	0.676239	0.246995	0.0345101	0.0884321	1.02962	0.759745	0.88774	0.138625	0.0121515	0.0212464	0.542322	0
chr13:108477140-110084607.BeroukhimS2.13q34.amp	Loss	0.0537382	0.0919308	0.850643	0.739199	0.824076	0.126151	0.0345101	0.0884321	1.02962	0.831415	0.931303	0.0966268	0.0212274	0.0353129	0.499869	0
chr13:109973420-114110898.Basal.13q34-86.amp	Loss	0.0537382	0.0919308	0.850643	0.852615	0.910593	0.0686451	0.017863	0.0550346	1.19392	0.831415	0.931303	0.0966268	0.019753	0.0331701	0.504352	0
chr13:111767404-114142980.BeroukhimS2.13q34.del	Loss	0.0537382	0.0919308	0.850643	0.538385	0.6911	0.224492	0.0113076	0.0393919	1.27434	0.831415	0.931303	0.0966268	0.00849604	0.0154316	0.567707	1
chr13:112030830-113770959.BeroukhimS5.amp	Loss	0.0537382	0.0919308	0.850643	0.538385	0.6911	0.224492	0.0113076	0.0393919	1.27434	0.831415	0.931303	0.0966268	0.00849604	0.0154316	0.567707	1
chr14:1-23145193.BeroukhimS2.14q11.2.amp	Loss	0.000264824	0.00100822	3.72741	0.0925282	0.218628	0.508119	0.0775326	0.155357	0.864997	0.167902	0.363413	0.606835	1.40874e-07	5.33524e-07	1.05135	1
chr14:1-29140968.BeroukhimS2.14q11.2.del	Loss	0.000264824	0.00100822	3.72741	0.216206	0.384846	0.373744	0.017863	0.0550346	1.19392	0.167902	0.363413	0.606835	1.55757e-07	5.85735e-07	1.05164	1
14.q.wholearm.chr14:15600000-106368585	Loss	0.000226356	0.000919873	3.76844	0.000192142	0.00384247	1.23346	0.0023773	0.0119709	1.43347	0.0156348	0.071435	1.15577	1.86122e-13	1.38041e-12	1.60187	3
chr14:21961377-23608756.Basal.14q11.2-87.del	Loss	0.000264824	0.00100822	3.72741	0.0823027	0.201604	0.531677	0.017863	0.0550346	1.19392	0.105064	0.272959	0.728166	1.83356e-08	7.64939e-08	1.14993	1
chr14:23609961-31698685.Basal.14q12-88.del	Loss	0.000264824	0.00100822	3.72741	0.0105766	0.0434455	0.81168	0.017863	0.0550346	1.19392	0.0880859	0.242529	0.766263	9.47374e-10	4.55764e-09	1.28712	2
chr14:28763785-29367842.BeroukhimS5.amp	Loss	0.000264824	0.00100822	3.72741	0.019524	0.0698998	0.751643	0.0420934	0.102446	0.960509	0.0608005	0.194122	0.842525	2.90435e-09	1.32557e-08	1.2395	1
chr14:31868274-34078694.Basal.14q13.1-89.del	Loss	0.000264824	0.00100822	3.72741	0.00958492	0.0399871	0.832909	0.00825124	0.0308208	1.2164	0.0268316	0.108556	0.99611	1.07173e-10	5.50291e-10	1.34541	3
chr14:34100051-35410919.Basal.14q13.2-90.del	Loss	0.000264824	0.00100822	3.72741	0.00233669	0.012604	0.991468	0.00825124	0.0308208	1.2164	0.0268316	0.108556	0.99611	2.00171e-11	1.05833e-10	1.40864	3
chr14:35708407-36097605.BeroukhimS2.14q13.3.amp.NKX2-1	Loss	0.000264824	0.00100822	3.72741	0.00197187	0.0114454	0.994252	0.00325657	0.0150935	1.42552	0.0268316	0.108556	0.99611	7.38e-12	4.14834e-11	1.447	3
chr14:35837522-37090214.Basal.14q13.3-91.del	Loss	0.000286294	0.00107461	3.7069	0.000996564	0.00844707	1.07203	0.00325657	0.0150935	1.42552	0.0268316	0.108556	0.99611	4.18612e-12	2.42977e-11	1.47692	3
chr14:37128947-38971371.Basal.14q21.1-92.del	Loss	0.000226356	0.000919873	3.76844	0.00260489	0.0136374	0.967406	0.000886115	0.00583085	1.66838	0.0268316	0.108556	0.99611	2.41071e-12	1.44642e-11	1.49181	3
chr14:49113809-52311409.Basal.14q22.1-93.del	Loss	0.000193184	0.000810766	3.8095	0.00164014	0.010304	0.999738	0.000196947	0.00205829	2.06369	0.0230081	0.0991405	1.04982	2.30005e-13	1.57465e-12	1.58753	3
chr14:50062686-50445987.BeroukhimS5.amp	Loss	0.000178361	0.000754493	3.83004	0.00164014	0.010304	0.999738	0.000340209	0.00302219	1.98513	0.0284545	0.112544	1.0116	3.80873e-13	2.51094e-12	1.57155	3
chr14:52311662-54325595.Basal.14q22.2-94.del	Loss	0.000100684	0.000479147	3.97467	0.00239393	0.012674	0.953862	0.000710802	0.00505143	1.77382	0.00923287	0.0489342	1.20397	7.94757e-14	6.73652e-13	1.58645	4
chr14:54378476-55837783.Basal.14q22.3-95.del	Loss	0.00010942	0.000516113	3.95389	0.00179926	0.0109982	0.980829	0.00152768	0.00848178	1.58982	0.0117148	0.0574891	1.16519	1.68912e-13	1.27041e-12	1.55365	3
chr14:56307190-56415610.BeroukhimS5.amp	Loss	6.58363e-05	0.000327951	4.07942	0.00134336	0.0102479	1.00785	0.00136576	0.00774413	1.51302	0.00561747	0.0330807	1.28223	1.34217e-14	1.3783e-13	1.60244	4
chr14:57736586-58085299.Basal.14q23.1-96.del	Loss	2.28914e-06	2.30209e-05	2.91094	0.0019591	0.0114454	0.964167	0.0016678	0.00907079	1.45529	0.00561747	0.0330807	1.28223	1.93852e-13	1.39243e-12	1.49039	4
chr14:65275722-67085224.BeroukhimS2.14q23.3.del	Loss	1.52682e-06	1.62759e-05	2.61902	0.000216516	0.00384247	1.15643	0.000271338	0.00267821	1.70475	0.00923163	0.0489342	1.15489	9.81602e-15	1.06975e-13	1.55177	4
chr14:69312342-69568836.Basal.14q24.2-97.del	Loss	1.52682e-06	1.62759e-05	2.61902	7.53599e-05	0.00384247	1.24088	0.000118515	0.00179245	1.8429	0.00824492	0.0455188	1.19253	1.43819e-15	2.39734e-14	1.61969	4
chr14:77311255-79682157.BeroukhimS5.del	Loss	3.22886e-06	3.12906e-05	2.5351	0.000186021	0.00384247	1.18948	9.90987e-05	0.00155352	1.90759	0.00561747	0.0330807	1.28223	6.36575e-15	7.55402e-14	1.61625	4
chr14:77945724-77992686.BeroukhimS5.amp	Loss	3.22886e-06	3.12906e-05	2.5351	0.000186021	0.00384247	1.18948	0.000186988	0.00205325	1.82455	0.00561747	0.0330807	1.28223	1.05938e-14	1.10923e-13	1.60062	4
chr14:80741860-106368585.BeroukhimS2.14q32.12.del	Loss	0.000178361	0.000754493	3.83004	5.08573e-05	0.00384247	1.34146	0.0023773	0.0119709	1.43347	0.0125309	0.0609301	1.19392	2.0361e-14	1.94157e-13	1.66521	3
chr14:92049878-92765306.Basal.14q32.12-98.del	Loss	1.31137e-05	9.07737e-05	2.68264	6.61078e-05	0.00384247	1.27217	0.000933141	0.00599234	1.53687	0.00379491	0.0257859	1.38629	1.80253e-14	1.7825e-13	1.59892	4
chr14:92773649-95250286.Basal.14q32.13-99.del	Loss	8.26869e-06	6.12113e-05	2.74442	9.39895e-05	0.00384247	1.24448	0.00136576	0.00774413	1.51302	0.00487846	0.0307808	1.34751	2.62644e-14	2.38776e-13	1.59159	4
chr14:93528266-103946058.BeroukhimS5.amp	Loss	0.000178361	0.000754493	3.83004	6.10303e-05	0.00384247	1.29204	0.0023773	0.0119709	1.43347	0.00998642	0.052404	1.23214	1.7144e-14	1.72734e-13	1.64376	3
chr14:95740950-100105884.Basal.14q32.2-100.del	Loss	0.000164604	0.000713284	3.85061	0.000132689	0.00384247	1.21692	0.00404805	0.017988	1.35455	0.00487846	0.0307808	1.34751	2.3248e-14	2.17797e-13	1.61911	4
chr15:1-24740084.BeroukhimS2.15q11.2.del	Loss	1.04355e-07	2.78107e-06	2.23912	0.360485	0.556356	0.273696	0.0161061	0.0523448	1.08718	0.00824492	0.0455188	1.19253	8.63874e-09	3.78122e-08	1.08926	2
15.q.wholearm.chr15:17000000-100338915	Loss	0.000271278	0.00102547	1.68563	0.409765	0.601139	0.246772	0.00111959	0.00678113	1.4907	0.0753862	0.218332	0.820981	2.8353e-06	9.76807e-06	0.904909	2
chr15:28193434-29022600.Basal.15q13.2-101.del	Loss	1.04355e-07	2.78107e-06	2.23912	0.22889	0.402064	0.357263	0.00278036	0.0132315	1.33702	0.0132043	0.0625259	1.08591	1.09325e-09	5.21245e-09	1.13565	2
chr15:29020705-31945591.Basal.15q13.3-102.del	Loss	1.04355e-07	2.78107e-06	2.23912	0.117176	0.252168	0.46609	0.000433585	0.00372743	1.60636	0.0170463	0.0759207	1.04391	8.5506e-11	4.43303e-10	1.21507	2
chr15:31945721-37862331.Basal.15q14-103.del	Loss	1.04355e-07	2.78107e-06	2.23912	0.0707338	0.179866	0.539362	0.000376443	0.00328925	1.63006	0.00707053	0.04118	1.19638	1.14873e-11	6.32395e-11	1.27295	3
chr15:35140533-43473382.BeroukhimS2.15q15.1.del	Loss	3.24482e-07	5.89504e-06	2.14606	0.0220728	0.0758358	0.686254	0.00404984	0.017988	1.28093	2.38143e-05	0.000901541	2.06205	2.29675e-13	1.57465e-12	1.39087	3
chr15:37880223-38115089.Basal.15q15.1-104.del	Loss	1.04355e-07	2.78107e-06	2.23912	0.0290416	0.093423	0.654681	0.00199299	0.0105175	1.38629	0.000287161	0.00353943	1.66351	5.65444e-13	3.55232e-12	1.35827	3
chr15:49136093-51017946.Basal.15q21.2-105.del	Loss	1.10573e-05	7.96426e-05	2.03538	0.0700462	0.17983	0.542666	0.00238071	0.0119709	1.36859	0.000538762	0.00571088	1.66572	1.7918e-10	8.85947e-10	1.23209	3
chr15:51593230-55368004.Basal.15q21.3-106.del	Loss	2.462e-05	0.000150033	1.95269	0.220264	0.389474	0.364575	0.000509464	0.0040529	1.61991	0.00142241	0.0109257	1.4834	2.07914e-09	9.65444e-09	1.15091	3
chr15:56490060-57176541.Basal.15q22.1-107.del	Loss	0.000159901	0.000704359	1.74733	0.315165	0.505399	0.300585	0.00709896	0.0274184	1.20397	0.0147652	0.0686453	1.12659	9.0948e-07	3.25948e-06	0.94218	2
chr15:57184612-61461128.Basal.15q22.2-108.del	Loss	0.000159901	0.000704359	1.74733	0.302799	0.490459	0.30983	0.0016678	0.00907079	1.45529	0.0284545	0.112544	1.0116	5.35935e-07	1.9602e-06	0.972584	2
chr15:61583863-61913200.Basal.15q22.31-109.del	Loss	0.000159901	0.000704359	1.74733	0.195748	0.356755	0.39652	0.0420934	0.102446	0.960509	0.146852	0.337289	0.651904	1.17205e-05	3.6601e-05	0.857839	1
chr15:65899096-66370691.Basal.15q23-110.del	Loss	0.000883377	0.00299898	1.54045	0.252251	0.428987	0.354373	0.00703625	0.0273746	1.35389	0.148809	0.337289	0.667395	1.8548e-05	5.6598e-05	0.859662	2
chr15:75011134-75564998.Basal.15q24.3-111.del	Loss	0.000596556	0.0020782	1.70748	0.721297	0.812806	0.109199	0.0023773	0.0119709	1.43347	0.17408	0.363413	0.628609	5.26748e-05	0.000144248	0.802535	2
chr15:88253886-88997242.BeroukhimS5.amp	Loss	0.00274208	0.00773295	1.49263	0.488573	0.65388	-0.215209	0.258652	0.404286	0.543615	0.400922	0.611098	0.390198	0.0359645	0.0573285	0.417414	1
chr15:96891354-97698742.BeroukhimS2.15q26.3.amp.IGF1R	Loss	0.00274208	0.00773295	1.49263	0.564835	0.698755	-0.180382	0.79234	0.90626	0.126752	0.353061	0.560615	0.448025	0.0622241	0.0946658	0.373936	1
chr16:1-359092.BeroukhimS2.16p13.3.del	Loss	0.111792	0.174225	0.999178	0.00645472	0.0292104	1.19647	0.129514	0.234003	0.873273	0.0165249	0.0742219	1.82863	2.08922e-05	6.26765e-05	1.19417	1
16.p.wholearm.chr16:1-38200000	Loss	0.125983	0.194072	0.962253	0.0337528	0.102409	1.34373	0.735761	0.860686	0.194156	0.127355	0.311052	1.17865	0.00364367	0.00712717	0.897182	0
chr16:5062786-7709383.BeroukhimS2.16p13.3.del.A2BP1	Loss	0.0354814	0.0656652	1.15804	0.00411666	0.0199845	1.78744	0.855033	0.935866	0.0953102	0.0311383	0.120462	1.64866	6.76065e-05	0.000182333	1.11657	1
chr16:11352227-11658331.BeroukhimS5.amp	Loss	0.0586596	0.0983194	1.04418	0.118529	0.252168	0.748497	0.629191	0.76566	0.259613	0.0426447	0.152585	1.55335	0.00196881	0.00409084	0.838566	0
chr16:31854743-53525739.BeroukhimS2.16q11.2.del	Loss	0.0109036	0.0235289	1.57867	0.0526972	0.145805	-0.621235	0.0504202	0.115708	0.901902	0.173585	0.363413	0.653301	0.088102	0.128192	0.350224	1
16.q.wholearm.chr16:38200000-88827254	Loss	0.0110359	0.0236231	1.39306	0.00777118	0.0335259	-0.828322	0.074958	0.155357	0.822359	0.218873	0.418782	-0.537041	0.987228	0.988393	-0.00310701	2
chr16:45393460-45522699.LumA.16q11.2-119.del	Loss	0.00676323	0.0155379	2.00882	0.106598	0.240183	-0.512328	0.154966	0.270809	0.660357	0.679881	0.834611	0.182322	0.173432	0.238693	0.275879	1
chr16:45546775-51138307.LumA.16q12.1-120.del	Loss	0.00676323	0.0155379	2.00882	0.131607	0.276685	-0.477303	0.0504202	0.115708	0.901902	0.615334	0.799331	0.221852	0.0874129	0.127886	0.346671	1
chr16:51646446-54466783.LumA.16q12.2-121.del	Loss	0.00430139	0.0109447	1.56095	0.163855	0.318176	-0.450722	0.00542737	0.0229271	1.34707	0.981698	0.997126	-0.00999295	0.0418356	0.0659003	0.411943	2
chr16:54782803-56638303.LumA.16q13-122.del	Loss	0.00326782	0.00879671	1.60711	0.0853334	0.20446	-0.547965	0.00191581	0.0102113	1.50408	0.646644	0.808305	-0.197826	0.0634202	0.0962114	0.369438	2
chr16:56705000-65205296.LumA.16q21-123.del	Loss	0.00326782	0.00879671	1.60711	0.0526972	0.145805	-0.621235	0.0134204	0.046149	1.13783	0.402734	0.611602	-0.362905	0.197653	0.269252	0.25473	2
chr16:56791457-72871981.BeroukhimS5.del	Loss	0.00430139	0.0109447	1.56095	0.0850271	0.20446	-0.542222	0.0331683	0.0875184	0.980829	0.10774	0.277825	-0.693147	0.421144	0.519378	0.156598	1
chr16:65206155-69392572.LumA.16q22.1-124.del	Loss	0.00430139	0.0109447	1.56095	0.0853334	0.20446	-0.547965	0.0213371	0.0631814	1.05939	0.130518	0.315219	-0.650588	0.343629	0.4369	0.185477	1
chr16:69398793-73198518.LumA.16q22.3-125.del	Loss	0.00564753	0.01365	1.51405	0.0320228	0.0985725	-0.669194	0.200493	0.326798	0.571044	0.170221	0.363413	-0.593219	0.843937	0.887131	0.0379453	1
chr16:73739922-78192112.LumA.16q23.1-126.del	Loss	0.00564753	0.01365	1.51405	0.0530736	0.146089	-0.606136	0.087577	0.172883	0.77269	0.202713	0.393545	-0.550046	0.573545	0.673127	0.109264	1
chr16:76685816-78205652.BeroukhimS2.16q23.1.del.WWOX	Loss	0.00493026	0.0122796	1.5376	0.158457	0.311125	-0.440463	0.361939	0.519116	0.409043	0.202713	0.393545	-0.550046	0.585302	0.679459	0.105697	1
chr16:79132355-80549399.LumA.16q23.2-127.del	Loss	0.00564753	0.01365	1.51405	0.103216	0.233547	-0.502046	0.361939	0.519116	0.409043	0.202713	0.393545	-0.550046	0.71788	0.805353	0.0694373	1
chr16:80588753-82633263.LumA.16q23.3-128.del	Loss	0.0125954	0.0261219	1.36815	0.0668057	0.173176	-0.567434	0.327314	0.480602	0.448104	0.239136	0.437041	-0.507487	0.919188	0.939357	0.0196643	1
chr16:80759878-82408573.BeroukhimS2.16q23.3.del.CDH13	Loss	0.0125954	0.0261219	1.36815	0.0668057	0.173176	-0.567434	0.327314	0.480602	0.448104	0.202713	0.393545	-0.550046	0.951541	0.966013	0.011781	1
chr16:82644872-85172804.LumA.16q24.1-129.del	Loss	0.0125954	0.0261219	1.36815	0.14991	0.300948	-0.438538	0.215454	0.344856	0.577315	0.170221	0.363413	-0.593219	0.727311	0.809086	0.0674733	1
chr16:85920445-87225756.LumA.16q24.2-130.del	Loss	0.00966373	0.0212842	1.41773	0.257288	0.436164	-0.345625	0.429318	0.585736	0.363265	0.0947986	0.255042	-0.726977	0.766623	0.835462	0.0573971	1
chr16:87232502-87749670.LumA.16q24.3-131.del	Loss	0.00966373	0.0212842	1.41773	0.218373	0.387413	-0.376195	0.995851	0.995851	-0.00246003	0.0570318	0.185441	-0.824724	0.830974	0.880437	-0.0412146	1
chr16:88436931-88827254.BeroukhimS2.16q24.3.del	Loss	0.0143666	0.0295653	1.34296	0.179648	0.338593	-0.407968	0.688304	0.822569	0.186641	0.0353127	0.133684	-0.916291	0.760798	0.83081	-0.0586892	1
17.p.wholearm.chr17:1-22200000	Loss	0.0192384	0.0384047	0.846505	0.614898	0.738411	-0.149593	0.171928	0.295605	0.593064	0.638511	0.804725	0.200259	0.0841442	0.123442	0.311505	1
chr17:7471230-7717938.BeroukhimS2.17p13.1.del.TP53	Loss	0.00734318	0.0167979	0.969779	0.562745	0.698755	-0.174353	0.0505018	0.115708	0.871777	0.460317	0.662957	0.314951	0.0251547	0.0413311	0.405519	1
chr17:10675416-12635879.BeroukhimS2.17p12.del.MAP2K4	Loss	0.00868523	0.0194505	0.949188	0.380313	0.575318	-0.26551	0.118584	0.220227	0.682676	0.499797	0.708269	0.287682	0.065836	0.0993119	0.331971	1
chr17:18837023-19933105.BeroukhimS2.17p11.2.amp	Loss	0.00255153	0.00731164	1.13967	0.733098	0.818984	0.101447	0.483621	0.635106	0.303855	0.822755	0.931303	0.0953102	0.0246099	0.0406864	0.406896	1
chr17:20027154-20122158.BeroukhimS5.amp	Loss	0.00476368	0.0120334	1.04145	0.820773	0.890839	0.0675905	0.483621	0.635106	0.303855	0.753703	0.887695	0.133531	0.0353951	0.0565898	0.380339	1
17.q.wholearm.chr17:22200000-78774742	Loss	0.399928	0.495724	0.400499	0.472421	0.641648	0.261474	0.133395	0.239393	0.715466	0.717817	0.858735	0.198258	0.087727	0.127995	0.387536	0
chr17:22479313-22877776.BeroukhimS2.17q11.1.amp	Loss	0.00431216	0.0109447	1.0781	0.0294855	0.0937219	0.66598	0.123726	0.225937	0.658956	0.146852	0.337289	0.651904	4.05131e-05	0.000113863	0.769681	1
chr17:24112056-24310787.BeroukhimS2.17q11.2.amp	Loss	0.00304734	0.00851555	1.11913	0.0593023	0.159133	0.573039	0.0764992	0.155357	0.76214	0.263196	0.467451	0.492476	7.7631e-05	0.000207275	0.737004	1
chr17:24936541-25468309.BeroukhimS5.amp	Loss	0.000368128	0.00135853	1.48616	0.076559	0.191307	0.53497	0.207624	0.33739	0.538338	0.105064	0.272959	0.728166	2.16549e-05	6.46018e-05	0.798209	1
chr17:26185485-27216066.BeroukhimS2.17q11.2.del.NF1	Loss	0.00154131	0.00477628	1.32176	0.111086	0.245238	0.481273	0.147595	0.261355	0.62138	0.062747	0.194407	0.859132	4.45677e-05	0.000124603	0.773514	1
chr17:28881201-29652449.BeroukhimS5.amp	Loss	0.000397337	0.00144069	1.42151	0.493934	0.659402	0.203348	0.10076	0.193183	0.707536	0.0608005	0.194122	0.842525	0.000117422	0.000302915	0.713728	1
chr17:31895171-33758810.BeroukhimS5.del	Loss	0.00230151	0.00666687	1.18367	0.239942	0.414656	0.357589	0.241486	0.381934	0.498991	0.196216	0.390957	0.568738	0.000660577	0.00150106	0.634482	1
chr17:33754231-34162198.BeroukhimS5.amp	Loss	0.00145163	0.00457821	1.27784	0.399029	0.595199	0.259243	0.10076	0.193183	0.707536	0.167902	0.363413	0.606835	0.000407443	0.000954274	0.667325	1
chr17:35067383-35272328.BeroukhimS2.17q12.amp.ERBB2	Loss	0.00538377	0.013285	1.08098	0.550154	0.69782	0.185899	0.0606564	0.13089	0.81575	0.146852	0.337289	0.651904	0.000984482	0.00216343	0.627383	1
chr17:36989609-37319012.BeroukhimS5.amp	Loss	0.00633617	0.0149433	1.06039	0.801041	0.874757	-0.0764649	0.0791572	0.158018	0.770108	0.172127	0.363413	0.613683	0.00758806	0.0140208	0.501103	1
chr17:37319013-37988602.BeroukhimS2.17q21.2.del	Loss	0.00633617	0.0149433	1.06039	0.874292	0.922672	-0.0479544	0.0897578	0.175886	0.736822	0.146852	0.337289	0.651904	0.00623297	0.0116786	0.512261	1
chr17:39354620-40542083.BeroukhimS5.del	Loss	0.00654017	0.0152891	1.09214	0.544989	0.692914	0.183484	0.0531774	0.119091	0.848671	0.432836	0.646205	0.340008	0.00281316	0.00562632	0.561341	1
chr17:41015664-41353348.BeroukhimS5.amp	Loss	0.0104096	0.0227389	1.02948	0.469199	0.641648	0.220842	0.0531774	0.119091	0.848671	0.302161	0.504312	0.454255	0.00212264	0.00439338	0.582215	1
chr17:44673157-45060263.BeroukhimS2.17q21.33.amp	Loss	0.0162541	0.0330248	1.0059	0.160671	0.313132	0.479856	0.0331683	0.0875184	0.980829	0.101471	0.266237	0.875469	0.00017735	0.000440487	0.789267	1
chr17:45731662-46009941.BeroukhimS5.amp	Loss	0.00367483	0.00979343	1.44833	0.223463	0.393827	0.417688	0.0504202	0.115708	0.901902	0.0404341	0.14986	1.18317	4.83483e-05	0.000133083	0.886426	1
chr17:51748757-53292386.BeroukhimS5.amp	Loss	0.00424794	0.0109447	1.42597	0.403633	0.597064	0.288616	0.0345101	0.0884321	1.02962	0.0682805	0.203307	1.05544	0.000148035	0.000376433	0.842228	1
chr17:55144989-55540417.BeroukhimS2.17q23.1.amp	Loss	0.0292178	0.0556181	1.09384	0.357187	0.556356	0.333399	0.00264682	0.0127095	1.66966	0.0426447	0.152585	1.55335	7.19797e-05	0.000193151	0.966096	1
chr17:58249995-58447640.BeroukhimS5.amp	Loss	0.0805988	0.130973	0.881084	0.14079	0.292537	0.578898	0.00264682	0.0127095	1.66966	0.264595	0.467451	0.733969	0.000245691	0.000590986	0.929791	1
chr17:59852249-60135967.BeroukhimS5.amp	Loss	0.0456821	0.0819818	1.10196	0.239554	0.414656	0.465684	0.0108151	0.0393919	1.42461	0.718087	0.858735	0.216223	0.00176565	0.00369749	0.793994	1
chr17:62318152-63890591.BeroukhimS2.17q24.2.amp	Loss	0.203349	0.294524	0.804478	0.709303	0.812806	0.145852	0.0152174	0.0497601	1.63684	0.572782	0.764672	-0.35364	0.0620258	0.0946658	0.501336	1
chr17:63942109-65847254.BeroukhimS5.amp	Loss	0.160203	0.24121	0.885519	0.709303	0.812806	0.145852	0.0344794	0.0884321	1.43967	0.970903	0.997126	-0.025136	0.0519429	0.0808673	0.529733	0
chr17:70767943-71305641.BeroukhimS2.17q25.1.amp	Loss	0.409334	0.506207	0.528018	0.635084	0.755311	-0.200329	0.0111237	0.0393919	2.6917	0.115306	0.285571	-0.969213	0.311926	0.402339	0.287709	1
chr17:75915141-77213225.BeroukhimS5.del	Loss	0.180536	0.265817	0.845575	0.896723	0.937085	-0.0500104	0.0573009	0.126204	1.53345	0.176221	0.363413	-0.74841	0.37943	0.472297	0.2291	0
chr17:77653047-78605474.BeroukhimS5.amp	Loss	0.180536	0.265817	0.845575	0.594946	0.723974	-0.195998	0.0573009	0.126204	1.53345	0.13085	0.315219	-0.846117	0.581119	0.677549	0.140249	0
chr17:78087533-78774742.BeroukhimS2.17q25.3.del	Loss	0.180536	0.265817	0.845575	0.594946	0.723974	-0.195998	0.0573009	0.126204	1.53345	0.13085	0.315219	-0.846117	0.581119	0.677549	0.140249	0
chr18:1-587750.BeroukhimS2.18p11.32.del	Loss	0.328725	0.421179	-0.415556	0.248606	0.42423	-0.404979	0.409922	0.566032	-0.444996	0.404648	0.612753	-0.375651	0.0560528	0.0867599	-0.407298	0
18.p.wholearm.chr18:1-16100000	Loss	0.328725	0.421179	-0.415556	0.0993634	0.229697	-0.591653	0.279171	0.42758	-0.601517	0.712429	0.858735	-0.169076	0.0365285	0.0578819	-0.451202	0
chr18:3200634-3858775.BeroukhimS5.amp	Loss	0.328725	0.421179	-0.415556	0.0785595	0.194217	-0.620576	0.736347	0.860686	-0.174224	0.377478	0.584981	-0.389405	0.0364935	0.0578819	-0.442252	0
chr18:3240326-5937123.BeroukhimS5.del	Loss	0.328725	0.421179	-0.415556	0.0341735	0.1031	-0.744551	0.409922	0.566032	-0.444996	0.377478	0.584981	-0.389405	0.0118343	0.0207879	-0.53287	0
chr18:13905410-14018535.BeroukhimS5.amp	Loss	0.328725	0.421179	-0.415556	0.00926507	0.0389571	-0.920236	0.17703	0.301459	-0.77814	1	1	-3.95527e-17	0.00885193	0.0159156	-0.561942	1
chr18:14720419-16909449.BeroukhimS5.amp	Loss	0.328725	0.421179	-0.415556	0.0360382	0.108114	-0.721179	0.173272	0.296006	-0.712358	0.727904	0.863063	-0.172613	0.0116717	0.02057	-0.535396	0
18.q.wholearm.chr18:16100000-76117153	Loss	0.815736	0.880136	0.0960457	0.00152399	0.010304	-0.98622	0.688304	0.822569	0.186641	0.835256	0.931303	-0.090775	0.0724085	0.107956	-0.345048	1
chr18:17749667-22797232.BeroukhimS2.18q11.2.amp	Loss	0.425918	0.523442	-0.336743	0.00670408	0.0300839	-0.88323	0.741021	0.862367	0.164126	0.13144	0.315219	-0.676033	0.00869618	0.0156884	-0.532622	1
chr18:32113759-32649538.BeroukhimS5.del	Loss	0.921912	0.980796	-0.0391677	0.00311187	0.0153787	-0.907935	0.458772	0.611314	0.361294	0.218873	0.418782	-0.537041	0.0301857	0.0489944	-0.415938	1
chr18:44506813-45038631.BeroukhimS5.amp	Loss	0.693784	0.793534	0.155935	0.00114978	0.00889828	-0.995784	0.504926	0.648495	0.315853	0.90836	0.974556	-0.0501897	0.102972	0.148213	-0.308126	1
chr18:46172638-49935241.BeroukhimS2.18q21.2.del.SMAD4.DCC	Loss	0.598023	0.700542	0.208387	0.0031391	0.0153787	-0.898353	0.88803	0.958138	0.0645385	0.802604	0.92448	0.108634	0.155242	0.215322	-0.266385	1
chr18:75796373-76117153.BeroukhimS2.18q23.del	Loss	0.553189	0.655222	0.234147	0.0311256	0.0982122	-0.653464	0.327314	0.480602	0.448104	0.667581	0.830559	0.186422	0.66228	0.752463	-0.0823022	0
chr19:1-526082.BeroukhimS2.19p13.3.del	Loss	0.000454115	0.00160293	3.58352	0.0488161	0.140149	0.58915	0.00825124	0.0308208	1.2164	0.00101719	0.00887119	1.88707	1.15008e-10	5.84897e-10	1.31652	3
19.p.wholearm.chr19:1-28500000	Loss	0.984009	0.989096	16.1856	0.768515	0.849662	-0.0967598	0.00832682	0.0308208	1.59109	0.735866	0.868617	-0.189991	0.0534033	0.0828993	0.470378	1
chr19:1818912-2004994.BeroukhimS5.del	Loss	0.000454115	0.00160293	3.58352	0.03145	0.0982122	0.644155	0.000933141	0.00599234	1.53687	0.0156348	0.071435	1.15577	1.47726e-10	7.44206e-10	1.29206	2
chr19:7321723-7480918.BeroukhimS5.del	Loss	0.986121	0.989096	17.3034	0.552387	0.69825	-0.184304	0.00258681	0.0127095	1.51138	0.390396	0.603235	0.465184	0.00331837	0.00653877	0.645194	1
chr19:8920808-8939190.BeroukhimS5.amp	Loss	0.986121	0.989096	17.3034	0.488573	0.65388	-0.215209	0.00264682	0.0127095	1.66966	0.570211	0.763161	0.309661	0.0058843	0.0111426	0.61417	1
chr19:10895846-11164554.BeroukhimS5.del	Loss	0.986802	0.989096	17.2774	0.991521	0.995249	0.00346964	0.0140034	0.0469423	1.29635	0.886102	0.961863	0.0791373	0.00716564	0.0133326	0.627175	1
chr19:15641747-15670750.BeroukhimS5.amp	Loss	0.0643493	0.106848	1.90954	0.427713	0.613975	-0.280762	0.00593775	0.0243448	2.16168	0.454184	0.6595	-0.430783	0.116199	0.165909	0.402725	1
chr19:21788507-34401877.BeroukhimS2.19p12.del	Loss	0.381255	0.476914	0.671855	0.904283	0.941301	-0.0581623	0.124202	0.225937	1.26268	0.474638	0.679886	0.47614	0.165638	0.228555	0.441252	0
19.q.wholearm.chr19:28500000-63811651	Loss	0.218776	0.309914	-0.588436	0.510345	0.676239	0.246995	0.0767743	0.155357	1.22132	0.454184	0.6595	-0.430783	0.720321	0.80587	0.0893183	0
chr19:32764651-33569283.BeroukhimS5.amp	Loss	0.297977	0.392105	0.79438	0.151975	0.302467	-0.551894	0.244189	0.382802	0.830547	0.718087	0.858735	0.216223	0.853843	0.892275	0.0489998	0
chr19:34975531-35098303.BeroukhimS2.19q12.amp.CCNE1	Loss	0.271561	0.36551	-0.610909	0.644536	0.76485	-0.203762	0.183574	0.308659	1.10616	0.599977	0.786024	0.41955	0.982507	0.9862	-0.00652333	0
chr19:37265855-38702029.BeroukhimS5.amp	Loss	0.0884703	0.143327	-0.905421	0.29811	0.486822	-0.419018	0.306611	0.460348	0.65678	0.468697	0.673196	-0.459532	0.205191	0.277398	-0.336743	0
chr19:39664720-39962225.Basal.19q13.11-112.amp	Loss	0.11868	0.184422	-0.819899	0.367765	0.557916	-0.347802	0.113693	0.211883	1.10132	0.680287	0.834611	-0.255933	0.462862	0.560472	-0.191633	0
chr19:39677306-41155075.BeroukhimS5.amp	Loss	0.21474	0.309914	-0.696431	0.444212	0.617602	-0.30343	0.0767743	0.155357	1.22132	0.680287	0.834611	-0.255933	0.728783	0.809086	-0.092966	0
chr19:43177306-45393020.BeroukhimS2.19q13.2.amp	Loss	0.142549	0.216464	-0.710961	0.605204	0.732832	-0.196063	0.367916	0.524329	0.534923	0.454184	0.6595	-0.430783	0.359362	0.452801	-0.225702	0
chr19:44889764-44995371.BeroukhimS5.del	Loss	0.0941008	0.151987	-0.733113	0.513788	0.677439	-0.241901	0.31414	0.465102	0.555946	0.639225	0.804725	-0.265703	0.337086	0.430007	-0.224214	0
chr19:47121673-49919582.BeroukhimS5.del	Loss	0.951142	0.989096	-0.0254097	0.425999	0.613975	0.269664	0.363284	0.519116	0.477961	0.639225	0.804725	-0.265703	0.481796	0.580765	0.154259	0
chr19:49818193-50114786.BeroukhimS5.amp	Loss	0.872086	0.931507	0.0664555	0.529744	0.688281	0.206004	0.363284	0.519116	0.477961	0.833034	0.931303	-0.118067	0.427492	0.524783	0.170595	0
chr19:52031294-53331283.BeroukhimS2.19q13.32.del	Loss	0.761058	0.852193	0.125163	0.0197657	0.0698998	0.804939	0.348422	0.507402	0.454003	0.377114	0.584981	0.520534	0.016175	0.0276667	0.523154	0
chr19:53372336-53572212.BeroukhimS5.del	Loss	0.708236	0.802532	0.153831	0.0247268	0.0820131	0.776225	0.348422	0.507402	0.454003	0.327776	0.532888	0.575364	0.015665	0.0268975	0.5248	0
chr19:59066340-59471027.BeroukhimS2.19q13.42.amp	Loss	0.66935	0.772216	0.183138	0.0559063	0.15178	0.69799	0.0507987	0.115708	1.04145	0.264595	0.467451	0.733969	0.00646956	0.0120795	0.635362	0
chr19:63402921-63811651.BeroukhimS2.19q13.43.del	Loss	0.66935	0.772216	0.183138	0.0130308	0.0523191	0.926341	0.108986	0.207462	0.741937	0.0682805	0.203307	1.05544	0.00111693	0.00241474	0.727745	0
chr20:1-325978.BeroukhimS2.2p13.del	Loss	0.099078	0.155778	1.03522	0.0188179	0.068359	0.943588	0.00593775	0.0243448	2.16168	0.101471	0.266237	0.875469	2.36314e-05	7.01066e-05	1.1358	1
20.p.wholearm.chr20:1-27100000	Loss	0.099078	0.155778	1.03522	0.0137911	0.0541504	1.24435	0.0267328	0.0726969	1.76578	0.194877	0.390957	0.849039	0.000112249	0.00029383	1.20885	0
chr20:14210829-15988895.BeroukhimS2.2p12.1.del.MACROD2	Loss	0.099078	0.155778	1.03522	0.0212454	0.0746386	1.08401	0.264482	0.409793	0.654926	0.194877	0.390957	0.849039	0.000963493	0.00213488	0.934027	0
chr20:20585029-20740450.BeroukhimS5.amp	Loss	0.099078	0.155778	1.03522	0.519403	0.68011	0.259181	0.0573009	0.126204	1.53345	0.0797739	0.226097	1.34855	0.0043596	0.00840442	0.80782	0
chr20:22719364-23648289.BeroukhimS5.amp	Loss	0.099078	0.155778	1.03522	0.859391	0.91231	0.0725067	0.0841868	0.166809	1.40399	0.0887746	0.242529	1.78593	0.0121749	0.0212464	0.731889	0
20.q.wholearm.chr20:27100000-62435964	Loss	0.984701	0.989096	16.174	0.441168	0.617602	0.515164	0.758144	0.876552	-0.260283	0.991295	0.997126	16.3133	0.0312577	0.0504278	0.971671	0
chr20:29526118-29834552.BeroukhimS2.2q11.21.amp.BCL2L1	Loss	0.099078	0.155778	1.03522	0.289892	0.476315	0.696817	0.40174	0.557623	0.725235	0.989576	0.997126	16.3444	0.0102494	0.0183049	1.0065	0
chr20:33386980-33969561.BeroukhimS5.amp	Loss	0.099078	0.155778	1.03522	0.123416	0.261524	0.87676	0.352677	0.510807	0.674026	0.0887746	0.242529	1.78593	0.00275577	0.00553226	1.01386	0
chr20:34179462-45265004.BeroukhimS5.del	Loss	0.0797313	0.12996	1.31568	0.473426	0.641648	0.383676	0.502121	0.648495	0.497403	0.987634	0.997126	16.3874	0.0109904	0.019498	0.906147	0
chr20:40134806-41603948.LumB.20q13.11-165.amp	Loss	0.219348	0.309914	0.686179	0.484784	0.652078	0.324119	0.789553	0.90626	0.182322	0.991214	0.997126	17.4209	0.0321607	0.0517284	0.645984	0
chr20:41621022-45719023.LumB.20q13.12-166.amp	Loss	0.203349	0.294524	0.804478	0.271583	0.454624	0.57834	0.700854	0.83361	0.293102	0.991482	0.997126	17.4096	0.0150268	0.0258849	0.83166	0
chr20:45719063-49181611.LumB.20q13.13-167.amp	Loss	0.14394	0.217337	1.1035	0.726045	0.812806	0.211482	0.854676	0.935866	0.17185	0.988092	0.997126	16.3765	0.0430972	0.0674895	0.79974	0
chr20:49438571-52269898.LumB.20q13.2-168.amp	Loss	0.14394	0.217337	1.1035	0.441168	0.617602	0.515164	0.469204	0.622104	-0.575364	0.990118	0.997126	16.3339	0.0961361	0.139502	0.63388	0
chr20:51603033-51989829.BeroukhimS2.2q13.2.amp	Loss	0.12775	0.195663	1.14862	0.358124	0.556356	0.609448	0.758144	0.876552	-0.260283	0.989576	0.997126	16.3444	0.0425778	0.0668721	0.803964	0
chr20:56249879-56298730.BeroukhimS5.amp	Loss	0.058474	0.0983175	1.95188	0.0797085	0.196149	1.12143	0.590493	0.723524	0.480586	0.990118	0.997126	16.3339	0.00254511	0.00514806	1.33319	0
chr20:59868877-61137250.BeroukhimS5.amp	Loss	0.0533814	0.0919308	1.99298	0.0989112	0.229646	1.0597	0.271709	0.417351	0.929536	0.990689	0.997126	16.3236	0.00174535	0.00366936	1.38398	0
chr20:61329497-62435964.BeroukhimS2.2q13.33.amp	Loss	0.0533814	0.0919308	1.99298	0.0515737	0.145805	1.48091	0.183574	0.308659	1.10616	0.459664	0.662957	0.800567	0.00140474	0.00301257	1.41251	0
21.p.wholearm.chr21:1-12300000	Loss	0.203349	0.294524	0.804478	0.304011	0.490459	0.425631	0.797997	0.90883	0.13961	0.227304	0.425692	0.792465	0.0569133	0.0875841	0.498105	0
21.q.wholearm.chr21:12300000-46944323	Loss	0.257542	0.353423	0.718465	0.118529	0.252168	0.748497	0.183574	0.308659	1.10616	0.725647	0.862317	-0.24686	0.0416187	0.0657526	0.637376	0
chr21:16248572-25859193.BeroukhimS5.del	Loss	0.203349	0.294524	0.804478	0.519403	0.68011	0.259181	0.215051	0.344856	0.786238	0.62477	0.804725	0.328504	0.0747346	0.110856	0.484737	0
chr21:35022364-36008600.BeroukhimS5.del	Loss	0.203349	0.294524	0.804478	0.0615679	0.164386	0.835189	0.589836	0.723524	0.358945	0.599977	0.786024	0.41955	0.0203327	0.0340365	0.685109	0
chr21:38584860-42033506.BeroukhimS2.21q22.2.del.DSCAM.TMPRSS2.ERG	Loss	0.228917	0.320244	0.76214	0.10861	0.243494	0.684563	0.863876	0.935866	0.107631	0.515454	0.710788	0.517257	0.0458615	0.0716082	0.565687	0
chr21:44316476-46902240.BeroukhimS5.amp	Loss	0.365074	0.458925	0.578267	0.176565	0.334346	0.652325	0.589836	0.723524	0.358945	0.515454	0.710788	0.517257	0.0700516	0.104783	0.554407	0
chr21:46690655-46902240.BeroukhimS5.del	Loss	0.228917	0.320244	0.76214	0.118529	0.252168	0.748497	0.589836	0.723524	0.358945	0.324647	0.531058	0.77319	0.025068	0.0413158	0.67754	0
22.q.wholearm.chr22:11800000-49691432	Loss	0.0241722	0.0468501	1.23928	0.088981	0.211181	0.723919	0.0198595	0.0594669	1.41447	0.222578	0.420369	0.655978	0.000171577	0.000430152	0.969856	1
chr22:15272143-16594738.BeroukhimS5.del	Loss	0.0110359	0.0236231	1.39306	0.307835	0.495132	0.368424	0.0260325	0.0715221	1.25276	0.0627289	0.194407	0.933349	0.000162848	0.000412138	0.874027	1
chr22:18689393-20139185.BeroukhimS5.del	Loss	0.0125954	0.0261219	1.36815	0.581154	0.716711	0.207639	0.0152174	0.0497601	1.63684	0.233847	0.428855	0.572519	0.000982041	0.00216343	0.786442	2
chr22:19172385-19746441.BeroukhimS2.22q11.21.amp.CRKL	Loss	0.0125954	0.0261219	1.36815	0.359741	0.556356	0.352355	0.0152174	0.0497601	1.63684	0.233847	0.428855	0.572519	0.00047753	0.00109914	0.844102	2
chr22:20517661-21169423.BeroukhimS2.22q11.22.del	Loss	0.0143666	0.0295653	1.34296	0.168952	0.324533	0.541916	0.0100475	0.0369333	1.72955	0.173585	0.363413	0.653301	0.000113741	0.000296281	0.945089	2
chr22:22437934-22507511.BeroukhimS5.del	Loss	0.0186577	0.0375267	1.29173	0.14079	0.292537	0.578898	0.0198595	0.0594669	1.41447	0.201946	0.393545	0.613104	0.000218673	0.000533202	0.893613	1
chr22:23139372-23249329.BeroukhimS5.amp	Loss	0.0186577	0.0375267	1.29173	0.206211	0.369519	0.467159	0.0335648	0.0876962	1.12847	0.124184	0.306127	0.77319	0.000310757	0.000740822	0.839295	1
chr22:31596415-33790650.BeroukhimS5.del	Loss	0.0212432	0.0414748	1.26567	0.412016	0.602786	0.297762	0.0140034	0.0469423	1.29635	0.101471	0.266237	0.875469	0.000410235	0.000956618	0.825349	2
chr22:36048950-38681384.BeroukhimS5.amp	Loss	0.0378935	0.0691687	1.04261	0.447832	0.617939	0.252519	0.0218426	0.063618	1.2133	0.257624	0.462851	0.609766	0.0025217	0.0051201	0.667944	0
chr22:37740208-38258806.Basal.22q13.1-113.amp	Loss	0.0332907	0.0618256	1.06837	0.323391	0.51396	0.333347	0.0335648	0.0876962	1.12847	0.222578	0.420369	0.655978	0.00164287	0.00348131	0.701521	0
chr22:45488286-49691432.BeroukhimS2.22q13.33.del	Loss	0.0268677	0.0515126	1.03219	0.146764	0.298407	0.486292	0.224905	0.357833	0.603535	0.14851	0.337289	0.693147	0.00145527	0.00310846	0.673358	0
chrX:1-3243111.BeroukhimS2.Xp22.33.del	Loss	5.31522e-05	0.000277747	1.87045	0.0274552	0.0895149	0.679724	0.00487466	0.0214727	1.25218	0.0434723	0.152585	1.0116	1.61545e-08	6.79254e-08	1.12423	2
X.pwholearm.chrX:1-60000000	Loss	0.000409391	0.00146447	1.54524	0.019524	0.0698998	0.751643	0.017863	0.0550346	1.19392	0.00726736	0.0414161	1.54286	3.97349e-08	1.60746e-07	1.15586	2
chrX:6695466-8345492.BeroukhimS5.del	Loss	7.72546e-05	0.000374334	1.82941	0.0423137	0.122802	0.626008	0.00121357	0.00726779	1.69538	0.0296131	0.115404	1.08899	1.00279e-08	4.31846e-08	1.17152	2
chrX:8707411-9925292.BeroukhimS5.del	Loss	7.72546e-05	0.000374334	1.82941	0.0520271	0.145805	0.599118	0.00258681	0.0127095	1.51138	0.0242805	0.102949	1.12743	1.95297e-08	8.08439e-08	1.14009	2
chrX:14236816-19468566.BeroukhimS5.amp	Loss	9.28959e-05	0.000446068	1.8089	0.0549397	0.15045	0.603723	0.00703625	0.0273746	1.35389	0.0434723	0.152585	1.0116	9.14851e-08	3.51461e-07	1.09878	2
chrX:31041721-34564697.BeroukhimS2.Xp21.2.del.DMD	Loss	0.000111515	0.000521382	1.78839	0.0294855	0.0937219	0.66598	0.0140034	0.0469423	1.29635	0.013213	0.0625259	1.31576	2.71681e-08	1.10746e-07	1.13964	2
chrX:43505580-46847125.BeroukhimS5.amp	Loss	0.000159901	0.000704359	1.74733	0.0393018	0.116595	0.641187	0.0223669	0.0644409	1.11004	0.010855	0.0542751	1.46508	6.44714e-08	2.51297e-07	1.11489	1
X.qwholearm.chrX:60000000-154913754	Loss	0.000953245	0.00319547	1.64401	0.0221543	0.0758358	0.747394	0.154966	0.270809	0.660357	0.000141894	0.00194945	2.89163	8.41454e-09	3.71352e-08	1.23893	2
chrX:66436234-67090514.BeroukhimS2.Xq12.amp.AR	Loss	0.0104096	0.0227389	1.02948	0.0426196	0.123021	0.687814	0.0277386	0.0746701	1.11234	0.00195647	0.0146046	1.98673	8.2868e-07	2.98997e-06	1.05686	2
chrX:69545961-73353657.BeroukhimS5.amp	Loss	0.00223912	0.00655743	1.33795	0.0771622	0.191649	0.57987	0.0420934	0.102446	0.960509	0.00129825	0.0101187	2.06311	4.06536e-07	1.51811e-06	1.06978	2
chrX:139424793-139908341.BeroukhimS5.del	Loss	0.00111202	0.00365869	1.62268	0.0520543	0.145805	0.636335	0.187785	0.309874	0.630627	0.0003804	0.00445804	2.69848	9.47136e-08	3.61265e-07	1.15681	2
chrX:148267454-148753845.BeroukhimS5.amp	Loss	0.00111202	0.00365869	1.62268	0.11184	0.245238	0.522645	0.0218426	0.063618	1.2133	0.000459627	0.00497147	2.66026	4.23088e-08	1.69871e-07	1.22372	2
chrX:152729030-154913754.BeroukhimS2.Xq28.amp	Loss	0.00129587	0.00418605	1.60127	0.200206	0.363639	0.415936	0.0935221	0.182397	0.85745	0.000459627	0.00497147	2.66026	4.37158e-07	1.62113e-06	1.1057	2

## Sheet: pCR
Segment	Event type	CALGB 40603 p-value	CALGB 40603 FDR-adj p-value	CALGB 40603 model coefficient
1.p.wholearm.chr1:1-124300000	Gain	0.942052	0.973263	0.0243391
chr1:3756302-6867390.BeroukhimS2.1p36.31.del	Gain	0.47507	0.964834	0.297939
chr1:26377344-27532551.BeroukhimS2.1p36.11.del	Gain	0.990236	0.991769	0.00586512
chr1:27351829-27460967.BeroukhimS5.amp	Gain	0.952252	0.973263	0.0263173
chr1:39907605-40263248.BeroukhimS2.1p34.2.amp.MYCL1	Gain	0.0669984	0.664467	0.524812
chr1:41717036-43943775.Basal.1p34.2-1.amp	Gain	0.04858	0.664467	0.563689
chr1:43945805-44960161.Basal.1p34.1-2.amp	Gain	0.121873	0.844298	0.445739
chr1:46541957-46555032.Basal.1p33-3.amp	Gain	0.0671933	0.664467	0.533708
chr1:58658784-60221344.BeroukhimS2.1p32.1.amp.JUN	Gain	0.0669984	0.664467	0.524812
chr1:71284749-74440273.BeroukhimS2.1p31.1.del.NEGR1	Gain	0.0916715	0.756477	0.498175
chr1:110339388-119426489.BeroukhimS2.1p13.2.del	Gain	0.906697	0.970483	0.0336166
chr1:114889793-115149999.BeroukhimS5.amp	Gain	0.906697	0.970483	0.0336166
chr1:118282114-118807006.BeroukhimS5.amp	Gain	0.442421	0.964834	-0.2126
chr1:119996566-120303234.BeroukhimS2.1p12.amp	Gain	0.55909	0.964834	-0.159215
1.q.wholearm.chr1:124300000-247249719	Gain	0.369289	0.948556	0.260334
chr1:144078052-144943150.BeroukhimS5.amp	Gain	0.691453	0.964834	-0.104005
chr1:148661965-149063439.BeroukhimS2.1q21.2.amp.MCL1	Gain	0.953215	0.973263	-0.0161763
chr1:151026302-152973244.BeroukhimS5.amp	Gain	0.748109	0.964834	-0.0890641
chr1:158317017-159953843.BeroukhimS2.1q23.3.amp	Gain	0.406472	0.964834	0.234662
chr1:162199047-163197517.BeroukhimS5.amp	Gain	0.609261	0.964834	0.142136
chr1:163619952-164752515.BeroukhimS5.amp	Gain	0.72915	0.964834	0.0953102
chr1:166729757-167532460.BeroukhimS5.amp	Gain	0.72915	0.964834	0.0953102
chr1:168438419-168880930.BeroukhimS5.amp	Gain	0.72915	0.964834	0.0953102
chr1:169549478-170484405.BeroukhimS2.1q24.3.amp	Gain	0.660147	0.964834	0.119447
chr1:174611641-175371076.BeroukhimS5.amp	Gain	0.660147	0.964834	0.119447
chr1:201678483-203358272.BeroukhimS2.1q32.1.amp.MDM4	Gain	0.58306	0.964834	0.148133
chr1:223876038-247249719.BeroukhimS2.1q43.del.RYR2	Gain	0.286916	0.92297	0.297416
chr1:241364021-247249719.BeroukhimS2.1q44.amp	Gain	0.522157	0.964834	0.177548
chr2:1-15244284.BeroukhimS2.2p25.3.del	Gain	0.648033	0.964834	-0.131278
2.p.wholearm.chr2:1-93300000	Gain	0.675908	0.964834	-0.118264
chr2:15977811-16073001.BeroukhimS2.2p24.3.amp.MYCN	Gain	0.648033	0.964834	-0.131278
chr2:32460827-55039898.BeroukhimS5.del	Gain	0.883459	0.970119	0.0413759
chr2:53680282-53845245.BeroukhimS5.amp	Gain	0.865246	0.970119	-0.0487217
chr2:61834240-63151654.BeroukhimS5.amp	Gain	0.778706	0.964834	0.0796049
chr2:79257340-80427237.BeroukhimS5.del	Gain	0.545056	0.964834	0.191689
2.q.wholearm.chr2:93300000-242951149	Gain	0.256618	0.894078	-0.5539
chr2:121187279-122198612.BeroukhimS5.amp	Gain	0.935324	0.973263	0.0343676
chr2:135029078-135167772.BeroukhimS5.amp	Gain	0.617859	0.964834	0.219279
chr2:138479322-143365272.BeroukhimS2.2q22.1.del.LRP1B	Gain	0.623653	0.964834	0.235172
chr2:154436672-155018734.HER2-enriched.2q23.3-114.amp	Gain	0.952252	0.973263	0.0263173
chr2:156889194-159797412.HER2-enriched.2q24.1-115.amp	Gain	0.764614	0.964834	0.124563
chr2:159800558-163403274.HER2-enriched.2q24.2-116.amp	Gain	0.804098	0.964834	-0.0960382
chr2:164158152-168812365.HER2-enriched.2q24.3-117.amp	Gain	0.526609	0.964834	-0.246951
chr2:173927807-175001974.HER2-enriched.2q31.1-118.amp	Gain	0.258111	0.894078	-0.429812
chr2:204533830-206266883.BeroukhimS2.2q33.2.del.PARD3B	Gain	0.890232	0.970119	0.0532445
chr2:241477619-242951149.BeroukhimS2.2q37.3.del	Gain	0.647102	0.964834	-0.180403
chr3:1-2121282.BeroukhimS2.3p26.3.del	Gain	0.402361	0.964834	-0.251266
3.p.wholearm.chr3:1-91700000	Gain	0.963716	0.977973	-0.0243321
chr3:41866-18694914.BeroukhimS5.amp	Gain	0.388043	0.96379	-0.262022
chr3:36286137-40063081.BeroukhimS5.amp	Gain	0.845241	0.970119	-0.0717668
chr3:43362938-44130419.BeroukhimS5.del	Gain	0.774639	0.964834	0.123379
chr3:58626894-61524607.BeroukhimS2.3p14.2.del.FHIT	Gain	0.128694	0.859032	0.85715
chr3:66644057-68118027.BeroukhimS5.del	Gain	0.153606	0.894078	0.706051
chr3:70107050-74383584.BeroukhimS5.del	Gain	0.474068	0.964834	0.309474
chr3:86250885-95164178.BeroukhimS2.3p11.1.amp	Gain	0.359223	0.948556	0.377294
3.q.wholearm.chr3:91700000-199501827	Gain	0.0322019	0.577233	0.579418
chr3:116900556-120107320.BeroukhimS2.3q13.31.del	Gain	0.336008	0.948556	0.281167
chr3:170024984-173604597.BeroukhimS2.3q26.2.amp.PRKCI	Gain	0.329202	0.948556	0.255505
chr3:175446835-178263192.BeroukhimS2.3q26.31.del.NAALADL2	Gain	0.336299	0.948556	0.251792
chr3:178149984-199501827.BeroukhimS2.3q28.amp.PIK3CA	Gain	0.518831	0.964834	0.16936
chr4:1-435793.BeroukhimS2.4p16.3.del	Gain	0.310541	0.947609	-0.532708
4.p.wholearm.chr4:1-50700000	Gain	0.38798	0.96379	-1.0033
chr4:1234177-1683843.Basal.4p16.3-4.del	Gain	0.310541	0.947609	-0.532708
chr4:3220565-5553626.Basal.4p16.2-5.del	Gain	0.18758	0.894078	-0.90937
chr4:4349500-4427489.BeroukhimS5.amp	Gain	0.18758	0.894078	-0.90937
chr4:5577784-10295484.Basal.4p16.1-6.del	Gain	0.18758	0.894078	-0.90937
chr4:10979549-15266111.Basal.4p15.33-7.del	Gain	0.814054	0.964834	-0.182322
chr4:13238819-37565122.BeroukhimS5.del	Gain	0.744137	0.964834	-0.301022
chr4:15313739-17632477.Basal.4p15.32-8.del	Gain	0.814054	0.964834	-0.182322
chr4:19864333-22430289.Basal.4p15.31-9.del	Gain	0.744137	0.964834	-0.301022
chr4:23402742-26636101.Basal.4p15.2-10.del	Gain	0.38798	0.96379	-1.0033
chr4:30331135-30753569.Basal.4p15.1-11.del	Gain	0.744137	0.964834	-0.301022
chr4:37121738-38804810.Basal.4p14-12.del	Gain	0.744137	0.964834	-0.301022
chr4:41057559-42353879.Basal.4p13-13.del	Gain	0.400766	0.964834	-0.604594
4.q.wholearm.chr4:50700000-191273063	Gain	0.196051	0.894078	0.741937
chr4:54471680-55980061.BeroukhimS2.4q12.amp.PDGFRA.KIT	Gain	0.270355	0.894078	0.434499
chr4:71492582-75938920.Basal.4q13.3-15.del	Gain	0.745362	0.964834	0.127
chr4:73526461-75252649.BeroukhimS5.amp	Gain	0.47522	0.964834	0.288283
chr4:76623381-79684447.Basal.4q21.1-16.del	Gain	0.605367	0.964834	0.205125
chr4:79691766-80079606.Basal.4q21.21-17.del	Gain	0.265904	0.894078	0.452304
chr4:83634873-83961360.BeroukhimS5.del	Gain	0.265904	0.894078	0.452304
chr4:91089383-93486891.BeroukhimS2.4q22.1.del	Gain	0.246021	0.894078	0.527689
chr4:104889590-106814504.BeroukhimS5.del	Gain	0.0611483	0.664467	0.958907
chr4:112023722-118112513.BeroukhimS5.del	Gain	0.211969	0.894078	0.66639
chr4:114219937-114355024.Basal.4q26-18.del	Gain	0.211969	0.894078	0.66639
chr4:143168636-143603331.Basal.4q31.21-19.del	Gain	0.446612	0.964834	0.423638
chr4:147085600-153449318.BeroukhimS5.del	Gain	0.620022	0.964834	0.307485
chr4:151218876-154929678.Basal.4q31.3-20.del	Gain	0.596297	0.964834	0.410644
chr4:155375138-160500747.Basal.4q32.1-21.del	Gain	0.814054	0.964834	-0.182322
chr4:162524501-164492534.Basal.4q32.2-22.del	Gain	0.814054	0.964834	-0.182322
chr4:164612456-170167997.Basal.4q32.3-23.del	Gain	0.814054	0.964834	-0.182322
chr4:170251982-170915637.Basal.4q33-24.del	Gain	0.814054	0.964834	-0.182322
chr4:174326479-176135905.Basal.4q34.1-25.del	Gain	0.814054	0.964834	-0.182322
chr4:175486008-184028292.BeroukhimS5.del	Gain	0.814054	0.964834	-0.182322
chr4:176791083-177486490.Basal.4q34.2-26.del	Gain	0.814054	0.964834	-0.182322
chr4:186684565-191273063.BeroukhimS2.4q35.2.del	Gain	0.873381	0.970119	0.114663
5.p.wholearm.chr5:1-47700000	Gain	0.953215	0.973263	0.0161763
chr5:1212750-1378766.BeroukhimS2.5p15.33.amp.TERT	Gain	0.518924	0.964834	0.174941
chr5:1473801-6790134.BeroukhimS5.amp	Gain	0.518924	0.964834	0.174941
chr5:9224578-10673735.BeroukhimS5.amp	Gain	0.518924	0.964834	0.174941
chr5:18240864-21565169.BeroukhimS5.amp	Gain	0.518924	0.964834	0.174941
chr5:36750649-37111693.BeroukhimS5.amp	Gain	0.662087	0.964834	-0.124622
chr5:39149695-41885012.BeroukhimS5.amp	Gain	0.541645	0.964834	-0.176491
chr5:43612947-44998256.BeroukhimS5.amp	Gain	0.774998	0.964834	-0.0977233
chr5:45312870-49697231.BeroukhimS2.5p11.amp	Gain	0.47522	0.964834	0.288283
5.q.wholearm.chr5:47700000-180857866	Gain	0.937312	0.973263	0.111704
chr5:49730236-50173926.Basal.5q11.1-27.del	Gain	0.47522	0.964834	0.288283
chr5:52119531-58183162.Basal.5q11.2-28.del	Gain	0.211969	0.894078	0.66639
chr5:56146657-56594666.LumB.5q11.2-132.amp	Gain	0.177244	0.894078	0.84591
chr5:57754754-59053198.BeroukhimS2.5q11.2.del.PDE4D	Gain	0.272912	0.894078	0.702717
chr5:58300629-59320301.LumB.5q12.1-133.amp	Gain	0.272912	0.894078	0.702717
chr5:58300629-62108926.Basal.5q12.1-29.del	Gain	0.272912	0.894078	0.702717
chr5:63292034-63701397.Basal.5q12.2-30.del	Gain	0.272912	0.894078	0.702717
chr5:63838208-66501179.Basal.5q12.3-31.del	Gain	0.6117	0.964834	0.347196
chr5:66513872-67633403.Basal.5q13.1-32.del	Gain	0.596297	0.964834	0.410644
chr5:68425638-71536822.LumB.5q13.2-134.amp	Gain	0.567476	0.964834	0.527355
chr5:68425638-72913540.Basal.5q13.2-33.del	Gain	0.346743	0.948556	0.824339
chr5:73958991-76396789.Basal.5q13.3-34.del	Gain	0.346743	0.948556	0.824339
chr5:76408288-81082828.Basal.5q14.1-35.del	Gain	0.346743	0.948556	0.824339
chr5:81303630-82685333.Basal.5q14.2-36.del	Gain	0.346743	0.948556	0.824339
chr5:82803339-90714877.Basal.5q14.3-37.del	Gain	0.567476	0.964834	0.527355
chr5:85837489-133480433.BeroukhimS2.5q21.1.del.APC	Gain	0.911056	0.973007	0.112673
chr5:92250850-96544700.Basal.5q15-38.del	Gain	0.890707	0.970119	0.113659
chr5:98132900-102642260.Basal.5q21.1-39.del	Gain	0.6117	0.964834	0.347196
chr5:101597589-102642260.LumB.5q21.1-135.amp	Gain	0.6117	0.964834	0.347196
chr5:102912456-102926389.Basal.5q21.2-40.del	Gain	0.6117	0.964834	0.347196
chr5:102912456-102926389.LumB.5q21.2-136.amp	Gain	0.6117	0.964834	0.347196
chr5:106744250-109231328.Basal.5q21.3-41.del	Gain	0.6117	0.964834	0.347196
chr5:109877429-111137815.Basal.5q22.1-42.del	Gain	0.6117	0.964834	0.347196
chr5:111507433-112958878.Basal.5q22.2-43.del	Gain	0.814054	0.964834	-0.182322
chr5:113725565-115180304.Basal.5q22.3-44.del	Gain	0.57718	0.964834	-0.413833
chr5:115193714-121517156.Basal.5q23.1-45.del	Gain	0.57718	0.964834	-0.413833
chr5:121675719-127022221.Basal.5q23.2-46.del	Gain	0.57718	0.964834	-0.413833
chr5:125787000-126200608.LumB.5q23.2-137.amp	Gain	0.57718	0.964834	-0.413833
chr5:127447382-129549383.Basal.5q23.3-47.del	Gain	0.57718	0.964834	-0.413833
chr5:128458341-128477620.LumB.5q23.3-138.amp	Gain	0.57718	0.964834	-0.413833
chr5:130522776-135427403.Basal.5q31.1-48.del	Gain	0.57718	0.964834	-0.413833
chr5:135493104-138988200.Basal.5q31.2-49.del	Gain	0.57718	0.964834	-0.413833
chr5:139008130-142795270.Basal.5q31.3-50.del	Gain	0.86434	0.970119	-0.116849
chr5:143171919-147191453.Basal.5q32-51.del	Gain	0.873381	0.970119	0.114663
chr5:147238467-151765017.Basal.5q33.1-52.del	Gain	0.873381	0.970119	0.114663
chr5:152850499-154326721.Basal.5q33.2-53.del	Gain	0.6117	0.964834	0.347196
chr5:155686345-159845035.Basal.5q33.3-54.del	Gain	0.873381	0.970119	0.114663
chr5:159922707-167623739.Basal.5q34-55.del	Gain	0.6117	0.964834	0.347196
chr5:167651670-171366482.Basal.5q35.1-56.del	Gain	0.177244	0.894078	0.84591
chr5:172591744-174888201.Basal.5q35.2-57.del	Gain	0.806845	0.964834	0.119959
chr5:174477192-180857866.BeroukhimS2.5q35.3.amp	Gain	0.935324	0.973263	0.0343676
chr5:176660805-180009206.Basal.5q35.3-58.del	Gain	0.764614	0.964834	0.124563
chr5:177541057-180857866.BeroukhimS2.5q35.3.del	Gain	0.946863	0.973263	-0.0261111
chr6:1-23628840.BeroukhimS2.6p24.1.amp	Gain	0.00498023	0.299841	0.761071
6.p.wholearm.chr6:1-60500000	Gain	0.0205616	0.543729	0.616853
chr6:110391-1254918.BeroukhimS5.del	Gain	0.0050535	0.299841	0.762694
chr6:1543157-2570302.BeroukhimS2.6p25.3.del	Gain	0.0050535	0.299841	0.762694
chr6:4058046-25852810.BeroukhimS5.del	Gain	0.00211342	0.299841	0.833157
chr6:13729714-14088212.Basal.6p23-59.amp	Gain	0.00498023	0.299841	0.761071
chr6:30420923-31893702.LumB.6p21.33-139.del	Gain	0.0219728	0.543729	0.614982
chr6:31910383-31915520.LumB.6p21.32-140.del	Gain	0.0152867	0.480181	0.651031
chr6:38787570-41935171.BeroukhimS5.amp	Gain	0.0152867	0.480181	0.651031
chr6:42772314-43039595.Basal.6p21.1-60.amp	Gain	0.00690516	0.349473	0.7234
chr6:43556800-44361368.BeroukhimS2.6p21.1.amp	Gain	0.0104739	0.413786	0.687068
chr6:54352087-55392731.BeroukhimS5.amp	Gain	0.00767278	0.349473	0.728696
6.q.wholearm.chr6:60500000-170899992	Gain	0.164432	0.894078	0.428205
chr6:63255006-65243766.BeroukhimS2.6q12.amp	Gain	0.0885227	0.756477	0.474981
chr6:76630464-105342994.BeroukhimS2.6q16.1.del	Gain	0.121101	0.844298	0.442948
chr6:101000242-121511318.BeroukhimS2.6q22.1.del	Gain	0.162657	0.894078	0.411196
chr6:106604408-107782614.BeroukhimS5.amp	Gain	0.271594	0.894078	0.32638
chr6:116369389-117096650.LumB.6q22.1-141.del	Gain	0.211823	0.894078	0.369136
chr6:117109043-117359993.LumB.6q22.2-142.del	Gain	0.211823	0.894078	0.369136
chr6:119295855-120272161.BeroukhimS5.amp	Gain	0.210329	0.894078	0.366712
chr6:129217882-131730157.BeroukhimS5.amp	Gain	0.163388	0.894078	0.414699
chr6:135561194-135665525.BeroukhimS2.6q23.3.amp.MYB	Gain	0.406901	0.964834	0.238967
chr6:137619861-138589104.BeroukhimS5.amp	Gain	0.502344	0.964834	0.195851
chr6:139381116-139689363.BeroukhimS5.amp	Gain	0.351894	0.948556	0.287448
chr6:143157329-144194971.BeroukhimS5.amp	Gain	0.351894	0.948556	0.287448
chr6:149442557-149779188.BeroukhimS5.amp	Gain	0.351894	0.948556	0.287448
chr6:157695838-157823719.BeroukhimS5.amp	Gain	0.932432	0.973263	-0.0281709
chr6:161612277-163134099.BeroukhimS2.6q26.del.PARK2	Gain	0.804708	0.964834	0.0820324
7.p.wholearm.chr7:1-59100000	Gain	0.854708	0.970119	0.0554613
chr7:3046420-4279470.BeroukhimS2.7p22.2.del.SDK1	Gain	0.672393	0.964834	-0.128502
chr7:3516940-6019790.BeroukhimS5.amp	Gain	0.557881	0.964834	-0.179419
chr7:16017926-18944036.BeroukhimS5.amp	Gain	0.991508	0.991769	-0.00332779
chr7:54899301-55275419.BeroukhimS2.7p11.2.amp.EGFR	Gain	0.271594	0.894078	0.32638
7.q.wholearm.chr7:59100000-158821424	Gain	0.597289	0.964834	0.142282
chr7:65877239-79629882.BeroukhimS2.7q21.11.del.MAGI2	Gain	0.892001	0.970119	-0.0383553
chr7:83246850-83689170.BeroukhimS5.amp	Gain	0.761188	0.964834	-0.0869508
chr7:86091574-88424037.BeroukhimS5.amp	Gain	0.801977	0.964834	-0.0701167
chr7:87797038-89779004.BeroukhimS5.del	Gain	0.965153	0.977973	0.0121214
chr7:89924533-98997268.BeroukhimS2.7q21.3.amp.CDK6	Gain	0.767294	0.964834	-0.0801426
chr7:92829306-132566935.BeroukhimS5.del	Gain	0.926998	0.973263	-0.0243584
chr7:102988499-103837783.BeroukhimS5.amp	Gain	0.902984	0.970483	-0.0326398
chr7:115981465-116676953.BeroukhimS2.7q31.2.amp.MET	Gain	0.984578	0.990141	0.00516483
chr7:129281946-131188950.BeroukhimS5.amp	Gain	0.21648	0.894078	0.329217
chr7:137042370-158819393.BeroukhimS5.amp	Gain	0.0855874	0.756477	0.471015
chr7:141592807-142264966.BeroukhimS2.7q34.del.TRB	Gain	0.231871	0.894078	0.323304
chr7:144118814-148066271.BeroukhimS2.7q35.del.CNTNAP2	Gain	0.112434	0.844298	0.433344
chr7:156893473-158821424.BeroukhimS2.7q36.3.del.PTPRN2	Gain	0.0640901	0.664467	0.509244
chr8:1-392555.BeroukhimS2.8p23.3.del	Gain	0.60058	0.964834	0.20201
8.p.wholearm.chr8:1-45200000	Gain	0.36566	0.948556	0.34107
chr8:2053441-6259545.BeroukhimS2.8p23.2.del.CSMD1	Gain	0.60058	0.964834	0.20201
chr8:11575198-11708771.BeroukhimS5.amp	Gain	0.60058	0.964834	0.20201
chr8:22125332-30139123.BeroukhimS2.8p21.2.del	Gain	0.609889	0.964834	0.208927
chr8:29285985-30473918.BeroukhimS5.amp	Gain	0.366395	0.948556	0.332193
chr8:38252951-38460772.BeroukhimS2.8p12.amp.FGFR1	Gain	0.878737	0.970119	-0.0434401
chr8:39008109-41238710.BeroukhimS2.8p11.22.del	Gain	0.853648	0.970119	-0.0503191
chr8:41004735-41425303.BeroukhimS5.amp	Gain	0.878561	0.970119	-0.0412654
chr8:42006632-42404492.BeroukhimS2.8p11.21.amp	Gain	0.974102	0.983309	-0.00854077
chr8:42971602-72924037.BeroukhimS2.8q11.22.del.SNTG1	Gain	0.672509	0.964834	0.114268
8.q.wholearm.chr8:45200000-146274826	Gain	0.808607	0.964834	0.0722842
chr8:62174237-62716885.BeroukhimS5.amp	Gain	0.861714	0.970119	-0.0462962
chr8:81242335-81979194.BeroukhimS2.8q21.13.amp	Gain	0.632373	0.964834	-0.131468
chr8:82099049-82634968.BeroukhimS5.amp	Gain	0.54956	0.964834	-0.165985
chr8:84799647-85622331.BeroukhimS5.amp	Gain	0.54956	0.964834	-0.165985
chr8:94587173-100685605.BeroukhimS5.amp	Gain	0.619164	0.964834	0.145606
chr8:101163387-103693879.BeroukhimS2.8q22.3.amp	Gain	0.808607	0.964834	0.0722842
chr8:108043446-108683856.BeroukhimS5.amp	Gain	0.904537	0.970483	0.0363676
chr8:116186189-120600761.BeroukhimS2.8q24.11.amp	Gain	0.557881	0.964834	0.179419
chr8:128414451-128718816.BeroukhimS5.amp	Gain	0.762656	0.964834	0.0933741
chr8:128774432-128849112.BeroukhimS2.8q24.21.amp.MYC	Gain	0.672393	0.964834	0.128502
chr8:128823745-146264218.BeroukhimS5.del	Gain	0.851508	0.970119	0.0542216
chr8:133698327-133914560.BeroukhimS5.amp	Gain	0.918747	0.973263	0.0305834
chr8:140458177-146274826.BeroukhimS2.8q24.3.amp	Gain	0.851508	0.970119	0.0542216
chr9:1-708871.BeroukhimS2.9p24.3.del	Gain	0.0345907	0.577233	0.612781
9.p.wholearm.chr9:1-51800000	Gain	0.0244373	0.543729	0.640305
chr9:235706-8362053.BeroukhimS5.amp	Gain	0.0116232	0.413786	0.705616
chr9:831690-1047552.Basal.9p24.3-61.amp	Gain	0.0116232	0.413786	0.705616
chr9:7161607-12713130.BeroukhimS2.9p24.1.del.PTPRD	Gain	0.00785334	0.349473	0.742418
chr9:12683435-13935586.Basal.9p23-62.amp	Gain	0.00343498	0.299841	0.815501
chr9:14071847-14900353.Basal.9p22.3-63.amp	Gain	0.00342886	0.299841	0.820739
chr9:21489625-22474701.BeroukhimS2.9p21.3.del.CDKN2A.B	Gain	0.0242806	0.543729	0.651658
chr9:23819824-26891068.BeroukhimS5.del	Gain	0.0345907	0.577233	0.612781
chr9:26573226-29470065.BeroukhimS5.amp	Gain	0.0345907	0.577233	0.612781
chr9:34233377-35934224.BeroukhimS5.amp	Gain	0.0241181	0.543729	0.658343
chr9:36365710-37139941.BeroukhimS2.9p13.2.del.PAX5	Gain	0.0669286	0.664467	0.544905
chr9:36988416-36998984.BeroukhimS5.amp	Gain	0.0338553	0.577233	0.633724
chr9:37861914-38370450.BeroukhimS5.del	Gain	0.163442	0.894078	0.447294
9.q.wholearm.chr9:51800000-140273252	Gain	0.473657	0.964834	-0.297732
chr9:71280626-72167093.BeroukhimS5.amp	Gain	0.163442	0.894078	0.447294
chr9:97183463-97625342.BeroukhimS5.del	Gain	0.764614	0.964834	0.124563
chr9:110661885-116923292.BeroukhimS5.del	Gain	0.594197	0.964834	-0.223977
chr9:110838572-127593510.BeroukhimS5.amp	Gain	0.237775	0.894078	-0.518206
chr9:122980237-124410900.Basal.9q33.2-64.del	Gain	0.112083	0.844298	-0.715672
chr9:130999928-132303780.BeroukhimS5.del	Gain	0.594197	0.964834	-0.223977
chr9:137859478-140273252.BeroukhimS2.9q34.3.amp	Gain	0.864252	0.970119	-0.0614228
chr10:1-1042949.BeroukhimS2.1p15.3.del	Gain	0.82479	0.964834	0.0578902
10.p.wholearm.chr10:1-40300000	Gain	0.719279	0.964834	0.0940329
chr10:101955-12088176.BeroukhimS5.amp	Gain	0.82479	0.964834	0.0578902
chr10:170643-1769670.Basal.10p15.3-65.amp	Gain	0.82479	0.964834	0.0578902
chr10:3099740-3205003.Basal.10p15.2-66.amp	Gain	0.82479	0.964834	0.0578902
chr10:3811260-5139878.LumB.10p15.1-143.del	Gain	0.82479	0.964834	0.0578902
chr10:3811260-6662244.Basal.10p15.1-67.amp	Gain	0.82479	0.964834	0.0578902
chr10:7244255-12332593.Basal.10p14-68.amp	Gain	0.82479	0.964834	0.0578902
chr10:12431738-17283687.Basal.10p13-69.amp	Gain	0.82479	0.964834	0.0578902
chr10:17311250-19896508.Basal.10p12.33-70.amp	Gain	0.82479	0.964834	0.0578902
chr10:19022250-42889659.BeroukhimS5.del	Gain	0.544485	0.964834	0.158555
chr10:20145174-20609292.Basal.10p12.32-71.amp	Gain	0.82479	0.964834	0.0578902
chr10:21110098-22746531.Basal.10p12.31-72.amp	Gain	0.82479	0.964834	0.0578902
chr10:22863772-24876778.Basal.10p12.2-73.amp	Gain	0.82479	0.964834	0.0578902
chr10:24604620-28074753.Basal.10p12.1-74.amp	Gain	0.82479	0.964834	0.0578902
chr10:28141103-31360860.Basal.10p11.23-75.amp	Gain	0.82479	0.964834	0.0578902
chr10:31648148-32903498.Basal.10p11.22-76.amp	Gain	0.730257	0.964834	0.0901511
chr10:35175415-37212810.BeroukhimS5.amp	Gain	0.817626	0.964834	0.0606603
chr10:38685321-38707438.LumB.10p11.21-144.del	Gain	0.817626	0.964834	0.0606603
10.q.wholearm.chr10:40300000-135374737	Gain	0.0728074	0.703111	1.08866
chr10:52313829-53768264.BeroukhimS2.1q11.23.del.PRKG1	Gain	0.118975	0.844298	0.513679
chr10:54201467-57779853.BeroukhimS5.del	Gain	0.118975	0.844298	0.513679
chr10:61909390-66364553.BeroukhimS5.amp	Gain	0.0479325	0.664467	0.746987
chr10:73394126-73443318.LumB.10q22.1-145.del	Gain	0.0184711	0.52776	0.931899
chr10:74560456-82020637.BeroukhimS2.1q22.3.amp	Gain	0.00162935	0.299841	1.52364
chr10:75957348-77987139.LumB.10q22.2-146.del	Gain	0.000909843	0.299841	1.7144
chr10:89467202-90419015.BeroukhimS2.1q23.31.del.PTEN	Gain	0.980661	0.988062	16.7912
chr10:118946990-119027085.LumB.10q25.3-147.del	Gain	0.806845	0.964834	0.119959
chr10:119032598-121691235.LumB.10q26.11-148.del	Gain	0.806845	0.964834	0.119959
chr10:122206456-122883255.LumB.10q26.12-149.del	Gain	0.806845	0.964834	0.119959
chr10:123214869-123367187.BeroukhimS5.amp	Gain	0.860627	0.970119	-0.0789432
chr10:123223889-124739898.LumB.10q26.13-150.del	Gain	0.952252	0.973263	0.0263173
chr10:128584013-129240925.LumB.10q26.2-151.del	Gain	0.952252	0.973263	0.0263173
chr10:129812260-135374737.BeroukhimS2.1q26.3.del	Gain	0.674104	0.964834	-0.194156
chr11:1-1391954.BeroukhimS2.11p15.5.del	Gain	0.890232	0.970119	0.0532445
11.p.wholearm.chr11:1-52900000	Gain	0.371251	0.948556	-0.367659
chr11:26341787-27574592.BeroukhimS5.amp	Gain	0.178274	0.894078	-0.480054
chr11:32027116-37799354.BeroukhimS2.11p13.amp	Gain	0.235515	0.894078	-0.390769
chr11:42387077-47453403.BeroukhimS5.amp	Gain	0.297143	0.92792	-0.345206
11.q.wholearm.chr11:52900000-134452384	Gain	0.827517	0.964834	-0.070723
chr11:55503467-56066044.BeroukhimS5.amp	Gain	0.221343	0.894078	-0.410084
chr11:57344931-58658339.BeroukhimS5.del	Gain	0.297143	0.92792	-0.345206
chr11:57861150-58074632.BeroukhimS5.amp	Gain	0.297143	0.92792	-0.345206
chr11:68230745-68388280.BeroukhimS5.amp	Gain	0.135001	0.879152	-0.464306
chr11:69098089-69278404.BeroukhimS2.11q13.2.amp.CCND1	Gain	0.0963304	0.756477	-0.521999
chr11:69588488-69842871.BeroukhimS5.amp	Gain	0.117388	0.844298	-0.500775
chr11:73357303-74035012.BeroukhimS5.amp	Gain	0.249563	0.894078	-0.37303
chr11:74085123-74337880.LumB.11q13.4-153.del	Gain	0.249563	0.894078	-0.37303
chr11:74091491-74180816.BeroukhimS5.amp	Gain	0.249563	0.894078	-0.37303
chr11:76699529-78005085.BeroukhimS2.11q14.1.amp	Gain	0.249563	0.894078	-0.37303
chr11:76710709-85146692.LumB.11q14.1-154.del	Gain	0.249563	0.894078	-0.37303
chr11:82612034-85091467.BeroukhimS2.11q14.1.del.DLG2	Gain	0.249563	0.894078	-0.37303
chr11:85633463-87710586.LumB.11q14.2-155.del	Gain	0.657987	0.964834	-0.150233
chr11:87881006-92269284.LumB.11q14.3-156.del	Gain	0.657987	0.964834	-0.150233
chr11:92342437-95765250.LumB.11q21-157.del	Gain	0.810639	0.964834	-0.0790432
chr11:101433436-102134907.BeroukhimS2.11q22.2.amp.BIRC2.YAP1	Gain	0.793154	0.964834	-0.0880109
chr11:104262627-109547776.LumB.11q22.3-158.del	Gain	0.899737	0.970483	-0.0434192
chr11:107086196-116175885.BeroukhimS2.11q23.1.del.ATM	Gain	0.864252	0.970119	-0.0614228
chr11:110631916-112776199.LumB.11q23.1-159.del	Gain	0.715732	0.964834	-0.13263
chr11:112785528-114880322.LumB.11q23.2-160.del	Gain	0.69406	0.964834	-0.146777
chr11:116803699-119605859.LumB.11q23.3-161.del	Gain	0.59663	0.964834	-0.191082
chr11:130280899-134452384.BeroukhimS2.11q25.del.OPCML.HNT	Gain	0.31587	0.947609	-0.354172
chr12:1-1311104.BeroukhimS2.12p13.33.amp	Gain	0.319889	0.948556	-0.264152
12.p.wholearm.chr12:1-35400000	Gain	0.890829	0.970119	-0.0369046
chr12:8398512-8740196.BeroukhimS5.amp	Gain	0.434286	0.964834	-0.209501
chr12:10732932-10778896.BeroukhimS5.amp	Gain	0.434286	0.964834	-0.209501
chr12:11410696-12118386.BeroukhimS2.12p13.2.del.ETV6	Gain	0.499942	0.964834	-0.181758
chr12:18393150-19784941.BeroukhimS5.amp	Gain	0.647651	0.964834	-0.124806
chr12:20728852-21227330.BeroukhimS5.del	Gain	0.742015	0.964834	-0.0900879
chr12:25189655-25352305.BeroukhimS2.12p12.1.amp.KRAS	Gain	0.509555	0.964834	-0.184196
chr12:27342867-29425476.BeroukhimS5.amp	Gain	0.73279	0.964834	-0.0994339
chr12:29425476-31105002.BeroukhimS5.del	Gain	0.604314	0.964834	-0.153348
chr12:30999223-32594050.BeroukhimS2.12p11.21.amp	Gain	0.604314	0.964834	-0.153348
chr12:33156845-33480710.BeroukhimS5.amp	Gain	0.604314	0.964834	-0.153348
chr12:34188071-44391168.BeroukhimS5.del	Gain	0.95602	0.974264	0.0188031
12.q.wholearm.chr12:35400000-132349534	Gain	0.830808	0.966561	0.117783
chr12:38788913-42596599.BeroukhimS2.12q12.amp	Gain	0.445239	0.964834	-0.286995
chr12:42034279-44588086.Basal.12q12-77.del	Gain	0.671233	0.964834	-0.162586
chr12:44599181-47397048.Basal.12q13.11-78.del	Gain	0.324396	0.948556	0.503728
chr12:47446248-48387464.Basal.12q13.12-79.del	Gain	0.311033	0.947609	0.551177
chr12:48421630-53099317.Basal.12q13.13-80.del	Gain	0.272912	0.894078	0.702717
chr12:50987234-51048711.BeroukhimS5.amp	Gain	0.432796	0.964834	0.471205
chr12:53136012-55168448.Basal.12q13.2-81.del	Gain	0.413511	0.964834	0.538996
chr12:55201993-55269875.Basal.12q13.3-82.del	Gain	0.177244	0.894078	0.84591
chr12:56419524-56488685.BeroukhimS2.12q14.1.amp.CDK4	Gain	0.196051	0.894078	0.741937
chr12:56621627-57600529.Basal.12q14.1-83.del	Gain	0.311033	0.947609	0.551177
chr12:63329154-63614508.BeroukhimS5.amp	Gain	0.818512	0.964834	0.118861
chr12:64149851-66323376.BeroukhimS5.del	Gain	0.563201	0.964834	-0.314493
chr12:64461446-64607139.BeroukhimS2.12q14.3.amp.HMGA2	Gain	0.77262	0.964834	-0.150773
chr12:67440273-67566002.BeroukhimS2.12q15.amp.MDM2	Gain	0.563201	0.964834	-0.314493
chr12:68249634-68327233.BeroukhimS2.12q15.amp	Gain	0.422049	0.964834	-0.428588
chr12:70849987-70966467.BeroukhimS2.12q21.1.amp	Gain	0.805228	0.964834	-0.121674
chr12:76852527-77064746.BeroukhimS2.12q21.2.amp	Gain	0.805228	0.964834	-0.121674
chr12:85072329-85674601.BeroukhimS2.12q21.32.amp	Gain	0.805228	0.964834	-0.121674
chr12:94480961-96479233.BeroukhimS5.del	Gain	0.625273	0.964834	0.2464
chr12:95089777-95350380.BeroukhimS2.12q23.1.amp	Gain	0.625273	0.964834	0.2464
chr12:97551177-99047626.BeroukhimS2.12q23.1.del.ANKS1B	Gain	0.625273	0.964834	0.2464
chr12:131913408-132349534.BeroukhimS2.12q24.33.del	Gain	0.119186	0.844298	0.69141
chr13:1-23902184.BeroukhimS2.13q12.11.del	Gain	0.472023	0.964834	0.3234
chr13:1-40829685.BeroukhimS2.13q12.2.amp	Gain	0.952252	0.973263	0.0263173
13.q.wholearm.chr13:16000000-114142980	Gain	0.19791	0.894078	0.502353
chr13:27611014-27767472.LumB.13q12.2-162.del	Gain	0.764614	0.964834	0.124563
chr13:27774389-30804409.LumB.13q12.3-163.del	Gain	0.906875	0.970483	-0.0487902
chr13:31211674-31275009.LumB.13q13.1-164.del	Gain	0.906875	0.970483	-0.0487902
chr13:46362859-48209064.BeroukhimS2.13q14.2.del.RB1	Gain	0.605367	0.964834	0.205125
chr13:72212826-74986423.BeroukhimS5.del	Gain	0.0528358	0.664467	0.695443
chr13:89500014-93206506.BeroukhimS2.13q31.3.amp	Gain	0.0281318	0.577233	0.733644
chr13:92308911-94031607.BeroukhimS2.13q31.3.del.GPC6	Gain	0.0887821	0.756477	0.540679
chr13:104916365-104941384.Basal.13q33.2-84.amp	Gain	0.0648319	0.664467	0.575914
chr13:106620319-107317084.Basal.13q33.3-85.amp	Gain	0.0648319	0.664467	0.575914
chr13:108477140-110084607.BeroukhimS2.13q34.amp	Gain	0.0648319	0.664467	0.575914
chr13:109973420-114110898.Basal.13q34-86.amp	Gain	0.0648319	0.664467	0.575914
chr13:111767404-114142980.BeroukhimS2.13q34.del	Gain	0.0648319	0.664467	0.575914
chr13:112030830-113770959.BeroukhimS5.amp	Gain	0.0648319	0.664467	0.575914
chr14:1-23145193.BeroukhimS2.14q11.2.amp	Gain	0.36658	0.948556	0.324488
chr14:1-29140968.BeroukhimS2.14q11.2.del	Gain	0.36658	0.948556	0.324488
14.q.wholearm.chr14:15600000-106368585	Gain	0.604297	0.964834	-0.264867
chr14:21961377-23608756.Basal.14q11.2-87.del	Gain	0.36658	0.948556	0.324488
chr14:23609961-31698685.Basal.14q12-88.del	Gain	0.36658	0.948556	0.324488
chr14:28763785-29367842.BeroukhimS5.amp	Gain	0.36658	0.948556	0.324488
chr14:31868274-34078694.Basal.14q13.1-89.del	Gain	0.36658	0.948556	0.324488
chr14:34100051-35410919.Basal.14q13.2-90.del	Gain	0.36658	0.948556	0.324488
chr14:35708407-36097605.BeroukhimS2.14q13.3.amp.NKX2-1	Gain	0.366395	0.948556	0.332193
chr14:35837522-37090214.Basal.14q13.3-91.del	Gain	0.366395	0.948556	0.332193
chr14:37128947-38971371.Basal.14q21.1-92.del	Gain	0.590395	0.964834	0.197388
chr14:49113809-52311409.Basal.14q22.1-93.del	Gain	0.919452	0.973263	0.0414049
chr14:50062686-50445987.BeroukhimS5.amp	Gain	0.919452	0.973263	0.0414049
chr14:52311662-54325595.Basal.14q22.2-94.del	Gain	0.860627	0.970119	-0.0789432
chr14:54378476-55837783.Basal.14q22.3-95.del	Gain	0.805228	0.964834	-0.121674
chr14:56307190-56415610.BeroukhimS5.amp	Gain	0.563201	0.964834	-0.314493
chr14:57736586-58085299.Basal.14q23.1-96.del	Gain	0.422049	0.964834	-0.428588
chr14:65275722-67085224.BeroukhimS2.14q23.3.del	Gain	0.377582	0.955587	-0.506294
chr14:69312342-69568836.Basal.14q24.2-97.del	Gain	0.563201	0.964834	-0.314493
chr14:77311255-79682157.BeroukhimS5.del	Gain	0.77262	0.964834	-0.150773
chr14:77945724-77992686.BeroukhimS5.amp	Gain	0.77262	0.964834	-0.150773
chr14:80741860-106368585.BeroukhimS2.14q32.12.del	Gain	0.594197	0.964834	-0.223977
chr14:92049878-92765306.Basal.14q32.12-98.del	Gain	0.884678	0.970119	-0.0626941
chr14:92773649-95250286.Basal.14q32.13-99.del	Gain	0.935324	0.973263	0.0343676
chr14:93528266-103946058.BeroukhimS5.amp	Gain	0.75772	0.964834	-0.126916
chr14:95740950-100105884.Basal.14q32.2-100.del	Gain	0.78166	0.964834	-0.110476
chr15:1-24740084.BeroukhimS2.15q11.2.del	Gain	0.165331	0.894078	-1.53079
15.q.wholearm.chr15:17000000-100338915	Gain	0.271424	0.894078	-0.620388
chr15:28193434-29022600.Basal.15q13.2-101.del	Gain	0.165331	0.894078	-1.53079
chr15:29020705-31945591.Basal.15q13.3-102.del	Gain	0.165331	0.894078	-1.53079
chr15:31945721-37862331.Basal.15q14-103.del	Gain	0.165331	0.894078	-1.53079
chr15:35140533-43473382.BeroukhimS2.15q15.1.del	Gain	0.165331	0.894078	-1.53079
chr15:37880223-38115089.Basal.15q15.1-104.del	Gain	0.165331	0.894078	-1.53079
chr15:49136093-51017946.Basal.15q21.2-105.del	Gain	0.09426	0.756477	-0.90942
chr15:51593230-55368004.Basal.15q21.3-106.del	Gain	0.256618	0.894078	-0.5539
chr15:56490060-57176541.Basal.15q22.1-107.del	Gain	0.0956984	0.756477	-0.788938
chr15:57184612-61461128.Basal.15q22.2-108.del	Gain	0.0956984	0.756477	-0.788938
chr15:61583863-61913200.Basal.15q22.31-109.del	Gain	0.0956984	0.756477	-0.788938
chr15:65899096-66370691.Basal.15q23-110.del	Gain	0.825236	0.964834	-0.0832307
chr15:75011134-75564998.Basal.15q24.3-111.del	Gain	0.899737	0.970483	-0.0434192
chr15:88253886-88997242.BeroukhimS5.amp	Gain	0.216492	0.894078	0.39895
chr15:96891354-97698742.BeroukhimS2.15q26.3.amp.IGF1R	Gain	0.216564	0.894078	0.39299
chr16:1-359092.BeroukhimS2.16p13.3.del	Gain	0.889976	0.970119	-0.0424573
16.p.wholearm.chr16:1-38200000	Gain	0.472883	0.964834	-0.236253
chr16:5062786-7709383.BeroukhimS2.16p13.3.del.A2BP1	Gain	0.932432	0.973263	-0.0281709
chr16:11352227-11658331.BeroukhimS5.amp	Gain	0.55098	0.964834	0.191645
chr16:31854743-53525739.BeroukhimS2.16q11.2.del	Gain	0.467951	0.964834	-0.266091
16.q.wholearm.chr16:38200000-88827254	Gain	0.510832	0.964834	-0.230455
chr16:45393460-45522699.LumA.16q11.2-119.del	Gain	0.864252	0.970119	-0.0614228
chr16:45546775-51138307.LumA.16q12.1-120.del	Gain	0.715732	0.964834	-0.13263
chr16:51646446-54466783.LumA.16q12.2-121.del	Gain	0.258111	0.894078	-0.429812
chr16:54782803-56638303.LumA.16q13-122.del	Gain	0.238082	0.894078	-0.461555
chr16:56705000-65205296.LumA.16q21-123.del	Gain	0.238082	0.894078	-0.461555
chr16:56791457-72871981.BeroukhimS5.del	Gain	0.851071	0.970119	0.0672936
chr16:65206155-69392572.LumA.16q22.1-124.del	Gain	0.851071	0.970119	0.0672936
chr16:69398793-73198518.LumA.16q22.3-125.del	Gain	0.574045	0.964834	0.193371
chr16:73739922-78192112.LumA.16q23.1-126.del	Gain	0.0808998	0.744836	0.604144
chr16:76685816-78205652.BeroukhimS2.16q23.1.del.WWOX	Gain	0.215407	0.894078	0.413187
chr16:79132355-80549399.LumA.16q23.2-127.del	Gain	0.215407	0.894078	0.413187
chr16:80588753-82633263.LumA.16q23.3-128.del	Gain	0.793869	0.964834	0.0852738
chr16:80759878-82408573.BeroukhimS2.16q23.3.del.CDH13	Gain	0.793869	0.964834	0.0852738
chr16:82644872-85172804.LumA.16q24.1-129.del	Gain	0.915428	0.973263	0.0344014
chr16:85920445-87225756.LumA.16q24.2-130.del	Gain	0.772882	0.964834	0.0913995
chr16:87232502-87749670.LumA.16q24.3-131.del	Gain	0.772882	0.964834	0.0913995
chr16:88436931-88827254.BeroukhimS2.16q24.3.del	Gain	0.742809	0.964834	0.099945
17.p.wholearm.chr17:1-22200000	Gain	0.0295049	0.577233	1.29098
chr17:7471230-7717938.BeroukhimS2.17p13.1.del.TP53	Gain	0.018778	0.52776	1.38118
chr17:10675416-12635879.BeroukhimS2.17p12.del.MAP2K4	Gain	0.103033	0.797383	0.796246
chr17:18837023-19933105.BeroukhimS2.17p11.2.amp	Gain	0.0747961	0.703111	0.817851
chr17:20027154-20122158.BeroukhimS5.amp	Gain	0.172775	0.894078	0.612054
17.q.wholearm.chr17:22200000-78774742	Gain	0.445239	0.964834	-0.286995
chr17:22479313-22877776.BeroukhimS2.17q11.1.amp	Gain	0.474068	0.964834	0.309474
chr17:24112056-24310787.BeroukhimS2.17q11.2.amp	Gain	0.774639	0.964834	0.123379
chr17:24936541-25468309.BeroukhimS5.amp	Gain	0.617859	0.964834	0.219279
chr17:26185485-27216066.BeroukhimS2.17q11.2.del.NF1	Gain	0.806845	0.964834	0.119959
chr17:28881201-29652449.BeroukhimS5.amp	Gain	0.806845	0.964834	0.119959
chr17:31895171-33758810.BeroukhimS5.del	Gain	0.625273	0.964834	0.2464
chr17:33754231-34162198.BeroukhimS5.amp	Gain	0.625273	0.964834	0.2464
chr17:35067383-35272328.BeroukhimS2.17q12.amp.ERBB2	Gain	0.623653	0.964834	0.235172
chr17:36989609-37319012.BeroukhimS5.amp	Gain	0.463687	0.964834	0.361613
chr17:37319013-37988602.BeroukhimS2.17q21.2.del	Gain	0.463687	0.964834	0.361613
chr17:39354620-40542083.BeroukhimS5.del	Gain	0.236584	0.894078	0.563935
chr17:41015664-41353348.BeroukhimS5.amp	Gain	0.246021	0.894078	0.527689
chr17:44673157-45060263.BeroukhimS2.17q21.33.amp	Gain	0.126036	0.85194	0.652325
chr17:45731662-46009941.BeroukhimS5.amp	Gain	0.473526	0.964834	0.273216
chr17:51748757-53292386.BeroukhimS5.amp	Gain	0.726968	0.964834	0.129534
chr17:55144989-55540417.BeroukhimS2.17q23.1.amp	Gain	0.443306	0.964834	0.241264
chr17:58249995-58447640.BeroukhimS5.amp	Gain	0.123324	0.844298	0.456758
chr17:59852249-60135967.BeroukhimS5.amp	Gain	0.266844	0.894078	0.323227
chr17:62318152-63890591.BeroukhimS2.17q24.2.amp	Gain	0.386596	0.96379	0.241886
chr17:63942109-65847254.BeroukhimS5.amp	Gain	0.295479	0.92792	0.284766
chr17:70767943-71305641.BeroukhimS2.17q25.1.amp	Gain	0.331592	0.948556	0.258344
chr17:75915141-77213225.BeroukhimS5.del	Gain	0.212467	0.894078	0.331139
chr17:77653047-78605474.BeroukhimS5.amp	Gain	0.262507	0.894078	0.297013
chr17:78087533-78774742.BeroukhimS2.17q25.3.del	Gain	0.262507	0.894078	0.297013
chr18:1-587750.BeroukhimS2.18p11.32.del	Gain	0.264242	0.894078	0.322083
18.p.wholearm.chr18:1-16100000	Gain	0.264242	0.894078	0.322083
chr18:3200634-3858775.BeroukhimS5.amp	Gain	0.264242	0.894078	0.322083
chr18:3240326-5937123.BeroukhimS5.del	Gain	0.264242	0.894078	0.322083
chr18:13905410-14018535.BeroukhimS5.amp	Gain	0.264242	0.894078	0.322083
chr18:14720419-16909449.BeroukhimS5.amp	Gain	0.264242	0.894078	0.322083
18.q.wholearm.chr18:16100000-76117153	Gain	0.0661623	0.664467	0.558799
chr18:17749667-22797232.BeroukhimS2.18q11.2.amp	Gain	0.161755	0.894078	0.408128
chr18:32113759-32649538.BeroukhimS5.del	Gain	0.0655703	0.664467	0.566915
chr18:44506813-45038631.BeroukhimS5.amp	Gain	0.0317164	0.577233	0.673729
chr18:46172638-49935241.BeroukhimS2.18q21.2.del.SMAD4.DCC	Gain	0.0461552	0.664467	0.619425
chr18:75796373-76117153.BeroukhimS2.18q23.del	Gain	0.0904433	0.756477	0.523404
chr19:1-526082.BeroukhimS2.19p13.3.del	Gain	0.963716	0.977973	-0.0243321
19.p.wholearm.chr19:1-28500000	Gain	0.827218	0.964834	0.0750793
chr19:1818912-2004994.BeroukhimS5.del	Gain	0.805228	0.964834	-0.121674
chr19:7321723-7480918.BeroukhimS5.del	Gain	0.859666	0.970119	-0.0557106
chr19:8920808-8939190.BeroukhimS5.amp	Gain	0.859666	0.970119	-0.0557106
chr19:10895846-11164554.BeroukhimS5.del	Gain	0.968292	0.979296	0.0119762
chr19:15641747-15670750.BeroukhimS5.amp	Gain	0.291947	0.92792	-0.307546
chr19:21788507-34401877.BeroukhimS2.19p12.del	Gain	0.564894	0.964834	0.161843
19.q.wholearm.chr19:28500000-63811651	Gain	0.373495	0.949745	-0.273502
chr19:32764651-33569283.BeroukhimS5.amp	Gain	0.930593	0.973263	-0.0240976
chr19:34975531-35098303.BeroukhimS2.19q12.amp.CCNE1	Gain	0.991769	0.991769	-0.00277907
chr19:37265855-38702029.BeroukhimS5.amp	Gain	0.684745	0.964834	-0.109255
chr19:39664720-39962225.Basal.19q13.11-112.amp	Gain	0.477262	0.964834	-0.193341
chr19:39677306-41155075.BeroukhimS5.amp	Gain	0.488654	0.964834	-0.187437
chr19:43177306-45393020.BeroukhimS2.19q13.2.amp	Gain	0.892001	0.970119	-0.0383553
chr19:44889764-44995371.BeroukhimS5.del	Gain	0.582814	0.964834	-0.154933
chr19:47121673-49919582.BeroukhimS5.del	Gain	0.0750511	0.703111	-0.586175
chr19:49818193-50114786.BeroukhimS5.amp	Gain	0.328431	0.948556	-0.31319
chr19:52031294-53331283.BeroukhimS2.19q13.32.del	Gain	0.490758	0.964834	-0.223144
chr19:53372336-53572212.BeroukhimS5.del	Gain	0.490758	0.964834	-0.223144
chr19:59066340-59471027.BeroukhimS2.19q13.42.amp	Gain	0.656407	0.964834	-0.136859
chr19:63402921-63811651.BeroukhimS2.19q13.43.del	Gain	0.468206	0.964834	-0.22112
chr20:1-325978.BeroukhimS2.2p13.del	Gain	0.569303	0.964834	-0.161775
20.p.wholearm.chr20:1-27100000	Gain	0.569303	0.964834	-0.161775
chr20:14210829-15988895.BeroukhimS2.2p12.1.del.MACROD2	Gain	0.569303	0.964834	-0.161775
chr20:20585029-20740450.BeroukhimS5.amp	Gain	0.569303	0.964834	-0.161775
chr20:22719364-23648289.BeroukhimS5.amp	Gain	0.569303	0.964834	-0.161775
20.q.wholearm.chr20:27100000-62435964	Gain	0.546917	0.964834	-0.16508
chr20:29526118-29834552.BeroukhimS2.2q11.21.amp.BCL2L1	Gain	0.569303	0.964834	-0.161775
chr20:33386980-33969561.BeroukhimS5.amp	Gain	0.569303	0.964834	-0.161775
chr20:34179462-45265004.BeroukhimS5.del	Gain	0.689511	0.964834	-0.112176
chr20:40134806-41603948.LumB.20q13.11-165.amp	Gain	0.789117	0.964834	0.076373
chr20:41621022-45719023.LumB.20q13.12-166.amp	Gain	0.748109	0.964834	0.0890641
chr20:45719063-49181611.LumB.20q13.13-167.amp	Gain	0.359772	0.948556	0.248547
chr20:49438571-52269898.LumB.20q13.2-168.amp	Gain	0.503578	0.964834	0.179793
chr20:51603033-51989829.BeroukhimS2.2q13.2.amp	Gain	0.503578	0.964834	0.179793
chr20:56249879-56298730.BeroukhimS5.amp	Gain	0.431843	0.964834	0.212746
chr20:59868877-61137250.BeroukhimS5.amp	Gain	0.281722	0.911756	0.289102
chr20:61329497-62435964.BeroukhimS2.2q13.33.amp	Gain	0.281722	0.911756	0.289102
21.p.wholearm.chr21:1-12300000	Gain	0.801977	0.964834	-0.0701167
21.q.wholearm.chr21:12300000-46944323	Gain	0.815157	0.964834	-0.0649195
chr21:16248572-25859193.BeroukhimS5.del	Gain	0.801977	0.964834	-0.0701167
chr21:35022364-36008600.BeroukhimS5.del	Gain	0.801977	0.964834	-0.0701167
chr21:38584860-42033506.BeroukhimS2.21q22.2.del.DSCAM.TMPRSS2.ERG	Gain	0.801977	0.964834	-0.0701167
chr21:44316476-46902240.BeroukhimS5.amp	Gain	0.632373	0.964834	0.131468
chr21:46690655-46902240.BeroukhimS5.del	Gain	0.718266	0.964834	0.0983259
22.q.wholearm.chr22:11800000-49691432	Gain	0.435625	0.964834	-0.265984
chr22:15272143-16594738.BeroukhimS5.del	Gain	0.24837	0.894078	-0.405044
chr22:18689393-20139185.BeroukhimS5.del	Gain	0.31587	0.947609	-0.354172
chr22:19172385-19746441.BeroukhimS2.22q11.21.amp.CRKL	Gain	0.31587	0.947609	-0.354172
chr22:20517661-21169423.BeroukhimS2.22q11.22.del	Gain	0.178274	0.894078	-0.480054
chr22:22437934-22507511.BeroukhimS5.del	Gain	0.1598	0.894078	-0.477938
chr22:23139372-23249329.BeroukhimS5.amp	Gain	0.1598	0.894078	-0.477938
chr22:31596415-33790650.BeroukhimS5.del	Gain	0.0450609	0.664467	-0.682676
chr22:36048950-38681384.BeroukhimS5.amp	Gain	0.172042	0.894078	-0.455647
chr22:37740208-38258806.Basal.22q13.1-113.amp	Gain	0.132058	0.870606	-0.50013
chr22:45488286-49691432.BeroukhimS2.22q13.33.del	Gain	0.569686	0.964834	-0.188256
chrX:1-3243111.BeroukhimS2.Xp22.33.del	Gain	0.754867	0.964834	0.125769
X.pwholearm.chrX:1-60000000	Gain	0.704289	0.964834	-0.167955
chrX:6695466-8345492.BeroukhimS5.del	Gain	0.946863	0.973263	-0.0261111
chrX:8707411-9925292.BeroukhimS5.del	Gain	0.946863	0.973263	-0.0261111
chrX:14236816-19468566.BeroukhimS5.amp	Gain	0.500849	0.964834	-0.270598
chrX:31041721-34564697.BeroukhimS2.Xp21.2.del.DMD	Gain	0.371251	0.948556	-0.367659
chrX:43505580-46847125.BeroukhimS5.amp	Gain	0.732032	0.964834	-0.145852
X.qwholearm.chrX:60000000-154913754	Gain	0.180525	0.894078	0.577315
chrX:66436234-67090514.BeroukhimS2.Xq12.amp.AR	Gain	0.784982	0.964834	0.122218
chrX:69545961-73353657.BeroukhimS5.amp	Gain	0.343422	0.948556	0.437494
chrX:139424793-139908341.BeroukhimS5.del	Gain	0.0585789	0.664467	0.791386
chrX:148267454-148753845.BeroukhimS5.amp	Gain	0.0585789	0.664467	0.791386
chrX:152729030-154913754.BeroukhimS2.Xq28.amp	Gain	0.0391128	0.632916	0.856264
1.p.wholearm.chr1:1-124300000	Loss	0.963716	0.993633	-0.0243321
chr1:3756302-6867390.BeroukhimS2.1p36.31.del	Loss	0.718266	0.993633	0.0983259
chr1:26377344-27532551.BeroukhimS2.1p36.11.del	Loss	0.906697	0.993633	0.0336166
chr1:27351829-27460967.BeroukhimS5.amp	Loss	0.799654	0.993633	0.073087
chr1:39907605-40263248.BeroukhimS2.1p34.2.amp.MYCL1	Loss	0.211969	0.993633	0.66639
chr1:41717036-43943775.Basal.1p34.2-1.amp	Loss	0.294227	0.993633	0.614398
chr1:43945805-44960161.Basal.1p34.1-2.amp	Loss	0.196051	0.993633	0.741937
chr1:46541957-46555032.Basal.1p33-3.amp	Loss	0.211969	0.993633	0.66639
chr1:58658784-60221344.BeroukhimS2.1p32.1.amp.JUN	Loss	0.499493	0.993633	-0.321695
chr1:71284749-74440273.BeroukhimS2.1p31.1.del.NEGR1	Loss	0.212561	0.993633	-0.57199
chr1:110339388-119426489.BeroukhimS2.1p13.2.del	Loss	0.78166	0.993633	-0.110476
chr1:114889793-115149999.BeroukhimS5.amp	Loss	0.78166	0.993633	-0.110476
chr1:118282114-118807006.BeroukhimS5.amp	Loss	0.860627	0.993633	-0.0789432
chr1:119996566-120303234.BeroukhimS2.1p12.amp	Loss	0.806845	0.993633	0.119959
1.q.wholearm.chr1:124300000-247249719	Loss	NA	NA	NA
chr1:144078052-144943150.BeroukhimS5.amp	Loss	0.911056	0.993633	0.112673
chr1:148661965-149063439.BeroukhimS2.1q21.2.amp.MCL1	Loss	0.937312	0.993633	0.111704
chr1:151026302-152973244.BeroukhimS5.amp	Loss	0.985089	0.993633	15.7042
chr1:158317017-159953843.BeroukhimS2.1q23.3.amp	Loss	0.988005	0.993633	-15.4716
chr1:162199047-163197517.BeroukhimS5.amp	Loss	0.988005	0.993633	-15.4716
chr1:163619952-164752515.BeroukhimS5.amp	Loss	0.988005	0.993633	-15.4716
chr1:166729757-167532460.BeroukhimS5.amp	Loss	0.988005	0.993633	-15.4716
chr1:168438419-168880930.BeroukhimS5.amp	Loss	0.988005	0.993633	-15.4716
chr1:169549478-170484405.BeroukhimS2.1q24.3.amp	Loss	0.911056	0.993633	0.112673
chr1:174611641-175371076.BeroukhimS5.amp	Loss	0.911056	0.993633	0.112673
chr1:201678483-203358272.BeroukhimS2.1q32.1.amp.MDM4	Loss	0.890707	0.993633	0.113659
chr1:223876038-247249719.BeroukhimS2.1q43.del.RYR2	Loss	0.508731	0.993633	0.813984
chr1:241364021-247249719.BeroukhimS2.1q44.amp	Loss	0.508731	0.993633	0.813984
chr2:1-15244284.BeroukhimS2.2p25.3.del	Loss	0.246021	0.993633	0.527689
2.p.wholearm.chr2:1-93300000	Loss	0.624158	0.993633	0.280444
chr2:15977811-16073001.BeroukhimS2.2p24.3.amp.MYCN	Loss	0.246021	0.993633	0.527689
chr2:32460827-55039898.BeroukhimS5.del	Loss	0.624158	0.993633	0.280444
chr2:53680282-53845245.BeroukhimS5.amp	Loss	0.830808	0.993633	0.117783
chr2:61834240-63151654.BeroukhimS5.amp	Loss	0.432796	0.993633	0.471205
chr2:79257340-80427237.BeroukhimS5.del	Loss	0.350062	0.993633	0.413595
2.q.wholearm.chr2:93300000-242951149	Loss	0.469823	0.993633	0.262266
chr2:121187279-122198612.BeroukhimS5.amp	Loss	0.650867	0.993633	0.142316
chr2:135029078-135167772.BeroukhimS5.amp	Loss	0.890272	0.993633	0.0434026
chr2:138479322-143365272.BeroukhimS2.2q22.1.del.LRP1B	Loss	0.349033	0.993633	0.285622
chr2:154436672-155018734.HER2-enriched.2q23.3-114.amp	Loss	0.122258	0.993633	0.486375
chr2:156889194-159797412.HER2-enriched.2q24.1-115.amp	Loss	0.0422324	0.993633	0.670098
chr2:159800558-163403274.HER2-enriched.2q24.2-116.amp	Loss	0.0587016	0.993633	0.638087
chr2:164158152-168812365.HER2-enriched.2q24.3-117.amp	Loss	0.155817	0.993633	0.497773
chr2:173927807-175001974.HER2-enriched.2q31.1-118.amp	Loss	0.208561	0.993633	0.454255
chr2:204533830-206266883.BeroukhimS2.2q33.2.del.PARD3B	Loss	0.162577	0.993633	0.455227
chr2:241477619-242951149.BeroukhimS2.2q37.3.del	Loss	0.0659446	0.993633	0.515142
chr3:1-2121282.BeroukhimS2.3p26.3.del	Loss	0.557881	0.993633	-0.179419
3.p.wholearm.chr3:1-91700000	Loss	0.977241	0.993633	0.00796817
chr3:41866-18694914.BeroukhimS5.amp	Loss	0.672393	0.993633	-0.128502
chr3:36286137-40063081.BeroukhimS5.amp	Loss	0.965153	0.993633	0.0121214
chr3:43362938-44130419.BeroukhimS5.del	Loss	0.792041	0.993633	-0.0707691
chr3:58626894-61524607.BeroukhimS2.3p14.2.del.FHIT	Loss	0.495249	0.993633	-0.179524
chr3:66644057-68118027.BeroukhimS5.del	Loss	0.629699	0.993633	-0.128115
chr3:70107050-74383584.BeroukhimS5.del	Loss	0.477262	0.993633	-0.193341
chr3:86250885-95164178.BeroukhimS2.3p11.1.amp	Loss	0.953215	0.993633	0.0161763
3.q.wholearm.chr3:91700000-199501827	Loss	0.495585	0.993633	-0.597003
chr3:116900556-120107320.BeroukhimS2.3q13.31.del	Loss	0.354268	0.993633	-0.345447
chr3:170024984-173604597.BeroukhimS2.3q26.2.amp.PRKCI	Loss	0.328044	0.993633	-0.828515
chr3:175446835-178263192.BeroukhimS2.3q26.31.del.NAALADL2	Loss	0.248228	0.993633	-1.29928
chr3:178149984-199501827.BeroukhimS2.3q28.amp.PIK3CA	Loss	0.936031	0.993633	-0.0459371
chr4:1-435793.BeroukhimS2.4p16.3.del	Loss	0.639686	0.993633	0.122412
4.p.wholearm.chr4:1-50700000	Loss	0.82479	0.993633	0.0578902
chr4:1234177-1683843.Basal.4p16.3-4.del	Loss	0.639686	0.993633	0.122412
chr4:3220565-5553626.Basal.4p16.2-5.del	Loss	0.910436	0.993633	0.0294439
chr4:4349500-4427489.BeroukhimS5.amp	Loss	0.910436	0.993633	0.0294439
chr4:5577784-10295484.Basal.4p16.1-6.del	Loss	0.802038	0.993633	0.0656691
chr4:10979549-15266111.Basal.4p15.33-7.del	Loss	0.790606	0.993633	0.0696391
chr4:13238819-37565122.BeroukhimS5.del	Loss	0.997329	0.997329	0.000877578
chr4:15313739-17632477.Basal.4p15.32-8.del	Loss	0.790606	0.993633	0.0696391
chr4:19864333-22430289.Basal.4p15.31-9.del	Loss	0.806687	0.993633	-0.0642544
chr4:23402742-26636101.Basal.4p15.2-10.del	Loss	0.612008	0.993633	-0.133217
chr4:30331135-30753569.Basal.4p15.1-11.del	Loss	0.681127	0.993633	-0.107574
chr4:37121738-38804810.Basal.4p14-12.del	Loss	0.681127	0.993633	-0.107574
chr4:41057559-42353879.Basal.4p13-13.del	Loss	0.518831	0.993633	0.16936
4.q.wholearm.chr4:50700000-191273063	Loss	0.606578	0.993633	-0.137803
chr4:54471680-55980061.BeroukhimS2.4q12.amp.PDGFRA.KIT	Loss	0.917913	0.993633	-0.0287006
chr4:71492582-75938920.Basal.4q13.3-15.del	Loss	0.977241	0.993633	0.00796817
chr4:73526461-75252649.BeroukhimS5.amp	Loss	0.801977	0.993633	-0.0701167
chr4:76623381-79684447.Basal.4q21.1-16.del	Loss	0.815157	0.993633	-0.0649195
chr4:79691766-80079606.Basal.4q21.21-17.del	Loss	0.534608	0.993633	-0.171184
chr4:83634873-83961360.BeroukhimS5.del	Loss	0.635011	0.993633	-0.130362
chr4:91089383-93486891.BeroukhimS2.4q22.1.del	Loss	0.684745	0.993633	-0.109255
chr4:104889590-106814504.BeroukhimS5.del	Loss	0.768408	0.993633	0.082792
chr4:112023722-118112513.BeroukhimS5.del	Loss	0.629699	0.993633	-0.128115
chr4:114219937-114355024.Basal.4q26-18.del	Loss	0.629699	0.993633	-0.128115
chr4:143168636-143603331.Basal.4q31.21-19.del	Loss	0.256153	0.993633	-0.302281
chr4:147085600-153449318.BeroukhimS5.del	Loss	0.910436	0.993633	-0.0294439
chr4:151218876-154929678.Basal.4q31.3-20.del	Loss	0.629264	0.993633	-0.126294
chr4:155375138-160500747.Basal.4q32.1-21.del	Loss	0.945031	0.993633	-0.0180185
chr4:162524501-164492534.Basal.4q32.2-22.del	Loss	0.945031	0.993633	0.0180185
chr4:164612456-170167997.Basal.4q32.3-23.del	Loss	0.956541	0.993633	-0.0142424
chr4:170251982-170915637.Basal.4q33-24.del	Loss	0.910436	0.993633	0.0294439
chr4:174326479-176135905.Basal.4q34.1-25.del	Loss	0.910436	0.993633	0.0294439
chr4:175486008-184028292.BeroukhimS5.del	Loss	0.910436	0.993633	0.0294439
chr4:176791083-177486490.Basal.4q34.2-26.del	Loss	0.910436	0.993633	0.0294439
chr4:186684565-191273063.BeroukhimS2.4q35.2.del	Loss	0.839588	0.993633	-0.0534887
5.p.wholearm.chr5:1-47700000	Loss	0.851071	0.993633	0.0672936
chr5:1212750-1378766.BeroukhimS2.5p15.33.amp.TERT	Loss	0.715732	0.993633	-0.13263
chr5:1473801-6790134.BeroukhimS5.amp	Loss	0.715732	0.993633	-0.13263
chr5:9224578-10673735.BeroukhimS5.amp	Loss	0.715732	0.993633	-0.13263
chr5:18240864-21565169.BeroukhimS5.amp	Loss	0.735468	0.993633	-0.188052
chr5:36750649-37111693.BeroukhimS5.amp	Loss	0.562655	0.993633	0.192088
chr5:39149695-41885012.BeroukhimS5.amp	Loss	0.280239	0.993633	0.34048
chr5:43612947-44998256.BeroukhimS5.amp	Loss	0.883459	0.993633	0.0413759
chr5:45312870-49697231.BeroukhimS2.5p11.amp	Loss	0.698676	0.993633	0.104478
5.q.wholearm.chr5:47700000-180857866	Loss	0.555023	0.993633	0.156219
chr5:49730236-50173926.Basal.5q11.1-27.del	Loss	0.698676	0.993633	0.104478
chr5:52119531-58183162.Basal.5q11.2-28.del	Loss	0.674965	0.993633	-0.110292
chr5:56146657-56594666.LumB.5q11.2-132.amp	Loss	0.495889	0.993633	-0.182322
chr5:57754754-59053198.BeroukhimS2.5q11.2.del.PDE4D	Loss	0.597289	0.993633	-0.142282
chr5:58300629-59320301.LumB.5q12.1-133.amp	Loss	0.597289	0.993633	-0.142282
chr5:58300629-62108926.Basal.5q12.1-29.del	Loss	0.597289	0.993633	-0.142282
chr5:63292034-63701397.Basal.5q12.2-30.del	Loss	0.597289	0.993633	-0.142282
chr5:63838208-66501179.Basal.5q12.3-31.del	Loss	0.967693	0.993633	0.0110151
chr5:66513872-67633403.Basal.5q13.1-32.del	Loss	0.967693	0.993633	0.0110151
chr5:68425638-71536822.LumB.5q13.2-134.amp	Loss	0.95547	0.993633	0.0152675
chr5:68425638-72913540.Basal.5q13.2-33.del	Loss	0.941414	0.993633	-0.0201446
chr5:73958991-76396789.Basal.5q13.3-34.del	Loss	0.73809	0.993633	-0.0921641
chr5:76408288-81082828.Basal.5q14.1-35.del	Loss	0.73809	0.993633	-0.0921641
chr5:81303630-82685333.Basal.5q14.2-36.del	Loss	0.838698	0.993633	-0.0559452
chr5:82803339-90714877.Basal.5q14.3-37.del	Loss	0.953215	0.993633	-0.0161763
chr5:85837489-133480433.BeroukhimS2.5q21.1.del.APC	Loss	0.918176	0.993633	-0.0278622
chr5:92250850-96544700.Basal.5q15-38.del	Loss	0.728145	0.993633	-0.0952492
chr5:98132900-102642260.Basal.5q21.1-39.del	Loss	0.906717	0.993633	-0.0316305
chr5:101597589-102642260.LumB.5q21.1-135.amp	Loss	0.991769	0.993633	0.00277907
chr5:102912456-102926389.Basal.5q21.2-40.del	Loss	0.991769	0.993633	0.00277907
chr5:102912456-102926389.LumB.5q21.2-136.amp	Loss	0.991769	0.993633	0.00277907
chr5:106744250-109231328.Basal.5q21.3-41.del	Loss	0.991769	0.993633	0.00277907
chr5:109877429-111137815.Basal.5q22.1-42.del	Loss	0.991769	0.993633	0.00277907
chr5:111507433-112958878.Basal.5q22.2-43.del	Loss	0.890829	0.993633	0.0369046
chr5:113725565-115180304.Basal.5q22.3-44.del	Loss	0.915037	0.993633	0.0284609
chr5:115193714-121517156.Basal.5q23.1-45.del	Loss	0.915037	0.993633	0.0284609
chr5:121675719-127022221.Basal.5q23.2-46.del	Loss	0.708877	0.993633	0.0996738
chr5:125787000-126200608.LumB.5q23.2-137.amp	Loss	0.708877	0.993633	0.0996738
chr5:127447382-129549383.Basal.5q23.3-47.del	Loss	0.708877	0.993633	0.0996738
chr5:128458341-128477620.LumB.5q23.3-138.amp	Loss	0.708877	0.993633	0.0996738
chr5:130522776-135427403.Basal.5q31.1-48.del	Loss	0.629699	0.993633	0.128115
chr5:135493104-138988200.Basal.5q31.2-49.del	Loss	0.974102	0.993633	0.00854077
chr5:139008130-142795270.Basal.5q31.3-50.del	Loss	0.985736	0.993633	0.00469484
chr5:143171919-147191453.Basal.5q32-51.del	Loss	0.910436	0.993633	0.0294439
chr5:147238467-151765017.Basal.5q33.1-52.del	Loss	0.991109	0.993633	-0.00291801
chr5:152850499-154326721.Basal.5q33.2-53.del	Loss	0.501273	0.993633	-0.176138
chr5:155686345-159845035.Basal.5q33.3-54.del	Loss	0.417896	0.993633	-0.212175
chr5:159922707-167623739.Basal.5q34-55.del	Loss	0.417896	0.993633	-0.212175
chr5:167651670-171366482.Basal.5q35.1-56.del	Loss	0.592814	0.993633	-0.140089
chr5:172591744-174888201.Basal.5q35.2-57.del	Loss	0.945031	0.993633	-0.0180185
chr5:174477192-180857866.BeroukhimS2.5q35.3.amp	Loss	0.773954	0.993633	0.0751445
chr5:176660805-180009206.Basal.5q35.3-58.del	Loss	0.773954	0.993633	0.0751445
chr5:177541057-180857866.BeroukhimS2.5q35.3.del	Loss	0.681127	0.993633	0.107574
chr6:1-23628840.BeroukhimS2.6p24.1.amp	Loss	0.309711	0.993633	-0.400692
6.p.wholearm.chr6:1-60500000	Loss	0.936031	0.993633	-0.0459371
chr6:110391-1254918.BeroukhimS5.del	Loss	0.715732	0.993633	-0.13263
chr6:1543157-2570302.BeroukhimS2.6p25.3.del	Loss	0.715732	0.993633	-0.13263
chr6:4058046-25852810.BeroukhimS5.del	Loss	0.262413	0.993633	-0.47292
chr6:13729714-14088212.Basal.6p23-59.amp	Loss	0.421591	0.993633	-0.310497
chr6:30420923-31893702.LumB.6p21.33-139.del	Loss	0.468679	0.993633	0.340433
chr6:31910383-31915520.LumB.6p21.32-140.del	Loss	0.472023	0.993633	0.3234
chr6:38787570-41935171.BeroukhimS5.amp	Loss	0.625619	0.993633	0.260976
chr6:42772314-43039595.Basal.6p21.1-60.amp	Loss	0.830808	0.993633	0.117783
chr6:43556800-44361368.BeroukhimS2.6p21.1.amp	Loss	0.456564	0.993633	0.388516
chr6:54352087-55392731.BeroukhimS5.amp	Loss	0.472023	0.993633	0.3234
6.q.wholearm.chr6:60500000-170899992	Loss	0.73607	0.993633	0.128254
chr6:63255006-65243766.BeroukhimS2.6q12.amp	Loss	0.253909	0.993633	0.49796
chr6:76630464-105342994.BeroukhimS2.6q16.1.del	Loss	0.745362	0.993633	0.127
chr6:101000242-121511318.BeroukhimS2.6q22.1.del	Loss	0.916395	0.993633	-0.0355009
chr6:106604408-107782614.BeroukhimS5.amp	Loss	0.815814	0.993633	0.0786431
chr6:116369389-117096650.LumB.6q22.1-141.del	Loss	0.928537	0.993633	0.0295224
chr6:117109043-117359993.LumB.6q22.2-142.del	Loss	0.928537	0.993633	0.0295224
chr6:119295855-120272161.BeroukhimS5.amp	Loss	0.928537	0.993633	0.0295224
chr6:129217882-131730157.BeroukhimS5.amp	Loss	0.65895	0.993633	0.140773
chr6:135561194-135665525.BeroukhimS2.6q23.3.amp.MYB	Loss	0.890272	0.993633	0.0434026
chr6:137619861-138589104.BeroukhimS5.amp	Loss	0.981371	0.993633	0.00711747
chr6:139381116-139689363.BeroukhimS5.amp	Loss	0.904537	0.993633	-0.0363676
chr6:143157329-144194971.BeroukhimS5.amp	Loss	0.904537	0.993633	-0.0363676
chr6:149442557-149779188.BeroukhimS5.amp	Loss	0.904537	0.993633	-0.0363676
chr6:157695838-157823719.BeroukhimS5.amp	Loss	0.464363	0.993633	0.203657
chr6:161612277-163134099.BeroukhimS2.6q26.del.PARK2	Loss	0.632373	0.993633	0.131468
7.p.wholearm.chr7:1-59100000	Loss	0.700604	0.993633	0.133531
chr7:3046420-4279470.BeroukhimS2.7p22.2.del.SDK1	Loss	0.742809	0.993633	0.099945
chr7:3516940-6019790.BeroukhimS5.amp	Loss	0.866309	0.993633	0.0516011
chr7:16017926-18944036.BeroukhimS5.amp	Loss	0.843843	0.993633	-0.0629685
chr7:54899301-55275419.BeroukhimS2.7p11.2.amp.EGFR	Loss	0.469823	0.993633	0.262266
7.q.wholearm.chr7:59100000-158821424	Loss	0.988012	0.993633	-0.0075799
chr7:65877239-79629882.BeroukhimS2.7q21.11.del.MAGI2	Loss	0.75772	0.993633	-0.126916
chr7:83246850-83689170.BeroukhimS5.amp	Loss	0.804098	0.993633	-0.0960382
chr7:86091574-88424037.BeroukhimS5.amp	Loss	0.927523	0.993633	-0.0367204
chr7:87797038-89779004.BeroukhimS5.del	Loss	0.906875	0.993633	-0.0487902
chr7:89924533-98997268.BeroukhimS2.7q21.3.amp.CDK6	Loss	0.860627	0.993633	-0.0789432
chr7:92829306-132566935.BeroukhimS5.del	Loss	0.640986	0.993633	-0.225795
chr7:102988499-103837783.BeroukhimS5.amp	Loss	0.860627	0.993633	-0.0789432
chr7:115981465-116676953.BeroukhimS2.7q31.2.amp.MET	Loss	0.47522	0.993633	0.288283
chr7:129281946-131188950.BeroukhimS5.amp	Loss	0.359223	0.993633	0.377294
chr7:137042370-158819393.BeroukhimS5.amp	Loss	0.0664631	0.993633	0.718465
chr7:141592807-142264966.BeroukhimS2.7q34.del.TRB	Loss	0.137527	0.993633	0.591364
chr7:144118814-148066271.BeroukhimS2.7q35.del.CNTNAP2	Loss	0.208561	0.993633	0.454255
chr7:156893473-158821424.BeroukhimS2.7q36.3.del.PTPRN2	Loss	0.46162	0.993633	0.251065
chr8:1-392555.BeroukhimS2.8p23.3.del	Loss	0.945031	0.993633	0.0180185
8.p.wholearm.chr8:1-45200000	Loss	0.806255	0.993633	0.0663485
chr8:2053441-6259545.BeroukhimS2.8p23.2.del.CSMD1	Loss	0.945031	0.993633	0.0180185
chr8:11575198-11708771.BeroukhimS5.amp	Loss	0.945031	0.993633	0.0180185
chr8:22125332-30139123.BeroukhimS2.8p21.2.del	Loss	0.639686	0.993633	-0.122412
chr8:29285985-30473918.BeroukhimS5.amp	Loss	0.597764	0.993633	-0.138464
chr8:38252951-38460772.BeroukhimS2.8p12.amp.FGFR1	Loss	0.878737	0.993633	-0.0434401
chr8:39008109-41238710.BeroukhimS2.8p11.22.del	Loss	0.854708	0.993633	0.0554613
chr8:41004735-41425303.BeroukhimS5.amp	Loss	0.35929	0.993633	0.295072
chr8:42006632-42404492.BeroukhimS2.8p11.21.amp	Loss	0.965086	0.993633	-0.0166825
chr8:42971602-72924037.BeroukhimS2.8q11.22.del.SNTG1	Loss	0.328044	0.993633	-0.828515
8.q.wholearm.chr8:45200000-146274826	Loss	0.986928	0.993633	-14.4634
chr8:62174237-62716885.BeroukhimS5.amp	Loss	0.814054	0.993633	-0.182322
chr8:81242335-81979194.BeroukhimS2.8q21.13.amp	Loss	0.567476	0.993633	0.527355
chr8:82099049-82634968.BeroukhimS5.amp	Loss	0.567476	0.993633	0.527355
chr8:84799647-85622331.BeroukhimS5.amp	Loss	0.567476	0.993633	0.527355
chr8:94587173-100685605.BeroukhimS5.amp	Loss	0.63218	0.993633	-0.589607
chr8:101163387-103693879.BeroukhimS2.8q22.3.amp	Loss	0.63218	0.993633	-0.589607
chr8:108043446-108683856.BeroukhimS5.amp	Loss	0.937312	0.993633	0.111704
chr8:116186189-120600761.BeroukhimS2.8q24.11.amp	Loss	0.986928	0.993633	-14.4634
chr8:128414451-128718816.BeroukhimS5.amp	Loss	0.985302	0.993633	-15.4798
chr8:128774432-128849112.BeroukhimS2.8q24.21.amp.MYC	Loss	0.985302	0.993633	-15.4798
chr8:128823745-146264218.BeroukhimS5.del	Loss	0.217893	0.993633	-1.01928
chr8:133698327-133914560.BeroukhimS5.amp	Loss	0.248228	0.993633	-1.29928
chr8:140458177-146274826.BeroukhimS2.8q24.3.amp	Loss	0.274993	0.993633	-0.767255
chr9:1-708871.BeroukhimS2.9p24.3.del	Loss	0.0233107	0.993633	-0.766936
9.p.wholearm.chr9:1-51800000	Loss	0.0295326	0.993633	-0.708939
chr9:235706-8362053.BeroukhimS5.amp	Loss	0.0211826	0.993633	-0.74841
chr9:831690-1047552.Basal.9p24.3-61.amp	Loss	0.0211826	0.993633	-0.74841
chr9:7161607-12713130.BeroukhimS2.9p24.1.del.PTPRD	Loss	0.0211826	0.993633	-0.74841
chr9:12683435-13935586.Basal.9p23-62.amp	Loss	0.00926376	0.993633	-0.855091
chr9:14071847-14900353.Basal.9p22.3-63.amp	Loss	0.0187765	0.993633	-0.776793
chr9:21489625-22474701.BeroukhimS2.9p21.3.del.CDKN2A.B	Loss	0.0150388	0.993633	-0.787238
chr9:23819824-26891068.BeroukhimS5.del	Loss	0.0328828	0.993633	-0.683532
chr9:26573226-29470065.BeroukhimS5.amp	Loss	0.0328828	0.993633	-0.683532
chr9:34233377-35934224.BeroukhimS5.amp	Loss	0.0668542	0.993633	-0.581839
chr9:36365710-37139941.BeroukhimS2.9p13.2.del.PAX5	Loss	0.263476	0.993633	-0.356675
chr9:36988416-36998984.BeroukhimS5.amp	Loss	0.328431	0.993633	-0.31319
chr9:37861914-38370450.BeroukhimS5.del	Loss	0.277244	0.993633	-0.341541
9.q.wholearm.chr9:51800000-140273252	Loss	0.51474	0.993633	0.194058
chr9:71280626-72167093.BeroukhimS5.amp	Loss	0.277244	0.993633	-0.341541
chr9:97183463-97625342.BeroukhimS5.del	Loss	0.659038	0.993633	0.123614
chr9:110661885-116923292.BeroukhimS5.del	Loss	0.54956	0.993633	0.165985
chr9:110838572-127593510.BeroukhimS5.amp	Loss	0.641219	0.993633	0.128833
chr9:122980237-124410900.Basal.9q33.2-64.del	Loss	0.370676	0.993633	0.2455
chr9:130999928-132303780.BeroukhimS5.del	Loss	0.614782	0.993633	0.136812
chr9:137859478-140273252.BeroukhimS2.9q34.3.amp	Loss	0.872074	0.993633	0.0451204
chr10:1-1042949.BeroukhimS2.1p15.3.del	Loss	0.985473	0.993633	-16.5134
10.p.wholearm.chr10:1-40300000	Loss	0.985473	0.993633	-16.5134
chr10:101955-12088176.BeroukhimS5.amp	Loss	0.985473	0.993633	-16.5134
chr10:170643-1769670.Basal.10p15.3-65.amp	Loss	0.985473	0.993633	-16.5134
chr10:3099740-3205003.Basal.10p15.2-66.amp	Loss	0.985473	0.993633	-16.5134
chr10:3811260-5139878.LumB.10p15.1-143.del	Loss	0.985473	0.993633	-16.5134
chr10:3811260-6662244.Basal.10p15.1-67.amp	Loss	0.985473	0.993633	-16.5134
chr10:7244255-12332593.Basal.10p14-68.amp	Loss	0.985473	0.993633	-16.5134
chr10:12431738-17283687.Basal.10p13-69.amp	Loss	0.985473	0.993633	-16.5134
chr10:17311250-19896508.Basal.10p12.33-70.amp	Loss	0.985473	0.993633	-16.5134
chr10:19022250-42889659.BeroukhimS5.del	Loss	0.986558	0.993633	-16.5049
chr10:20145174-20609292.Basal.10p12.32-71.amp	Loss	0.985473	0.993633	-16.5134
chr10:21110098-22746531.Basal.10p12.31-72.amp	Loss	0.985473	0.993633	-16.5134
chr10:22863772-24876778.Basal.10p12.2-73.amp	Loss	0.985473	0.993633	-16.5134
chr10:24604620-28074753.Basal.10p12.1-74.amp	Loss	0.985473	0.993633	-16.5134
chr10:28141103-31360860.Basal.10p11.23-75.amp	Loss	0.985473	0.993633	-16.5134
chr10:31648148-32903498.Basal.10p11.22-76.amp	Loss	0.984462	0.993633	-16.522
chr10:35175415-37212810.BeroukhimS5.amp	Loss	0.145883	0.993633	-1.18194
chr10:38685321-38707438.LumB.10p11.21-144.del	Loss	0.145883	0.993633	-1.18194
10.q.wholearm.chr10:40300000-135374737	Loss	0.470768	0.993633	-0.206102
chr10:52313829-53768264.BeroukhimS2.1q11.23.del.PRKG1	Loss	0.928537	0.993633	0.0295224
chr10:54201467-57779853.BeroukhimS5.del	Loss	0.928537	0.993633	0.0295224
chr10:61909390-66364553.BeroukhimS5.amp	Loss	0.358711	0.993633	-0.28579
chr10:73394126-73443318.LumB.10q22.1-145.del	Loss	0.225845	0.993633	-0.35589
chr10:74560456-82020637.BeroukhimS2.1q22.3.amp	Loss	0.197728	0.993633	-0.370374
chr10:75957348-77987139.LumB.10q22.2-146.del	Loss	0.0384111	0.993633	-0.592978
chr10:89467202-90419015.BeroukhimS2.1q23.31.del.PTEN	Loss	0.188605	0.993633	-0.353593
chr10:118946990-119027085.LumB.10q25.3-147.del	Loss	0.588567	0.993633	0.145075
chr10:119032598-121691235.LumB.10q26.11-148.del	Loss	0.588567	0.993633	0.145075
chr10:122206456-122883255.LumB.10q26.12-149.del	Loss	0.588567	0.993633	0.145075
chr10:123214869-123367187.BeroukhimS5.amp	Loss	0.606026	0.993633	0.139529
chr10:123223889-124739898.LumB.10q26.13-150.del	Loss	0.806255	0.993633	0.0663485
chr10:128584013-129240925.LumB.10q26.2-151.del	Loss	0.806255	0.993633	0.0663485
chr10:129812260-135374737.BeroukhimS2.1q26.3.del	Loss	0.984578	0.993633	0.00516483
chr11:1-1391954.BeroukhimS2.11p15.5.del	Loss	0.511256	0.993633	0.177334
11.p.wholearm.chr11:1-52900000	Loss	0.603486	0.993633	0.152341
chr11:26341787-27574592.BeroukhimS5.amp	Loss	0.502344	0.993633	0.195851
chr11:32027116-37799354.BeroukhimS2.11p13.amp	Loss	0.75267	0.993633	0.0971637
chr11:42387077-47453403.BeroukhimS5.amp	Loss	0.774998	0.993633	-0.0977233
11.q.wholearm.chr11:52900000-134452384	Loss	0.110598	0.993633	0.5677
chr11:55503467-56066044.BeroukhimS5.amp	Loss	0.774998	0.993633	-0.0977233
chr11:57344931-58658339.BeroukhimS5.del	Loss	0.585064	0.993633	0.195718
chr11:57861150-58074632.BeroukhimS5.amp	Loss	0.585064	0.993633	0.195718
chr11:68230745-68388280.BeroukhimS5.amp	Loss	0.0303023	0.993633	0.835998
chr11:69098089-69278404.BeroukhimS2.11q13.2.amp.CCND1	Loss	0.0303023	0.993633	0.835998
chr11:69588488-69842871.BeroukhimS5.amp	Loss	0.0200696	0.993633	0.89175
chr11:73357303-74035012.BeroukhimS5.amp	Loss	0.0808998	0.993633	0.604144
chr11:74085123-74337880.LumB.11q13.4-153.del	Loss	0.0808998	0.993633	0.604144
chr11:74091491-74180816.BeroukhimS5.amp	Loss	0.0808998	0.993633	0.604144
chr11:76699529-78005085.BeroukhimS2.11q14.1.amp	Loss	0.0808998	0.993633	0.604144
chr11:76710709-85146692.LumB.11q14.1-154.del	Loss	0.0808998	0.993633	0.604144
chr11:82612034-85091467.BeroukhimS2.11q14.1.del.DLG2	Loss	0.0808998	0.993633	0.604144
chr11:85633463-87710586.LumB.11q14.2-155.del	Loss	0.164289	0.993633	0.423159
chr11:87881006-92269284.LumB.11q14.3-156.del	Loss	0.163936	0.993633	0.418673
chr11:92342437-95765250.LumB.11q21-157.del	Loss	0.211823	0.993633	0.369136
chr11:101433436-102134907.BeroukhimS2.11q22.2.amp.BIRC2.YAP1	Loss	0.406901	0.993633	0.238967
chr11:104262627-109547776.LumB.11q22.3-158.del	Loss	0.206857	0.993633	0.362905
chr11:107086196-116175885.BeroukhimS2.11q23.1.del.ATM	Loss	0.252543	0.993633	0.320017
chr11:110631916-112776199.LumB.11q23.1-159.del	Loss	0.198247	0.993633	0.358895
chr11:112785528-114880322.LumB.11q23.2-160.del	Loss	0.316914	0.993633	0.280713
chr11:116803699-119605859.LumB.11q23.3-161.del	Loss	0.0345529	0.993633	0.593849
chr11:130280899-134452384.BeroukhimS2.11q25.del.OPCML.HNT	Loss	0.0346628	0.993633	0.597745
chr12:1-1311104.BeroukhimS2.12p13.33.amp	Loss	0.36658	0.993633	0.324488
12.p.wholearm.chr12:1-35400000	Loss	0.281751	0.993633	0.375473
chr12:8398512-8740196.BeroukhimS5.amp	Loss	0.579608	0.993633	0.194394
chr12:10732932-10778896.BeroukhimS5.amp	Loss	0.579608	0.993633	0.194394
chr12:11410696-12118386.BeroukhimS2.12p13.2.del.ETV6	Loss	0.56839	0.993633	0.192613
chr12:18393150-19784941.BeroukhimS5.amp	Loss	0.667104	0.993633	0.139262
chr12:20728852-21227330.BeroukhimS5.del	Loss	0.667104	0.993633	0.139262
chr12:25189655-25352305.BeroukhimS2.12p12.1.amp.KRAS	Loss	0.556849	0.993633	0.191772
chr12:27342867-29425476.BeroukhimS5.amp	Loss	0.928537	0.993633	0.0295224
chr12:29425476-31105002.BeroukhimS5.del	Loss	0.843843	0.993633	-0.0629685
chr12:30999223-32594050.BeroukhimS2.12p11.21.amp	Loss	0.843843	0.993633	-0.0629685
chr12:33156845-33480710.BeroukhimS5.amp	Loss	0.843843	0.993633	-0.0629685
chr12:34188071-44391168.BeroukhimS5.del	Loss	0.603486	0.993633	0.152341
12.q.wholearm.chr12:35400000-132349534	Loss	0.398509	0.993633	0.224218
chr12:38788913-42596599.BeroukhimS2.12q12.amp	Loss	0.754726	0.993633	-0.085037
chr12:42034279-44588086.Basal.12q12-77.del	Loss	0.979789	0.993633	-0.00685575
chr12:44599181-47397048.Basal.12q13.11-78.del	Loss	0.438862	0.993633	-0.203053
chr12:47446248-48387464.Basal.12q13.12-79.del	Loss	0.465827	0.993633	-0.190832
chr12:48421630-53099317.Basal.12q13.13-80.del	Loss	0.847444	0.993633	0.0502794
chr12:50987234-51048711.BeroukhimS5.amp	Loss	0.836126	0.993633	0.0540672
chr12:53136012-55168448.Basal.12q13.2-81.del	Loss	0.847444	0.993633	-0.0502794
chr12:55201993-55269875.Basal.12q13.3-82.del	Loss	0.933516	0.993633	-0.0218064
chr12:56419524-56488685.BeroukhimS2.12q14.1.amp.CDK4	Loss	0.691453	0.993633	0.104005
chr12:56621627-57600529.Basal.12q14.1-83.del	Loss	0.602416	0.993633	0.136622
chr12:63329154-63614508.BeroukhimS5.amp	Loss	0.536312	0.993633	0.162903
chr12:64149851-66323376.BeroukhimS5.del	Loss	0.378099	0.993633	0.23234
chr12:64461446-64607139.BeroukhimS2.12q14.3.amp.HMGA2	Loss	0.457194	0.993633	0.196115
chr12:67440273-67566002.BeroukhimS2.12q15.amp.MDM2	Loss	0.257564	0.993633	0.299374
chr12:68249634-68327233.BeroukhimS2.12q15.amp	Loss	0.262507	0.993633	0.297013
chr12:70849987-70966467.BeroukhimS2.12q21.1.amp	Loss	0.101538	0.993633	0.436492
chr12:76852527-77064746.BeroukhimS2.12q21.2.amp	Loss	0.101538	0.993633	0.436492
chr12:85072329-85674601.BeroukhimS2.12q21.32.amp	Loss	0.101538	0.993633	0.436492
chr12:94480961-96479233.BeroukhimS5.del	Loss	0.22043	0.993633	0.327471
chr12:95089777-95350380.BeroukhimS2.12q23.1.amp	Loss	0.22043	0.993633	0.327471
chr12:97551177-99047626.BeroukhimS2.12q23.1.del.ANKS1B	Loss	0.22043	0.993633	0.327471
chr12:131913408-132349534.BeroukhimS2.12q24.33.del	Loss	0.588567	0.993633	0.145075
chr13:1-23902184.BeroukhimS2.13q12.11.del	Loss	0.562447	0.993633	0.153734
chr13:1-40829685.BeroukhimS2.13q12.2.amp	Loss	0.795602	0.993633	0.0697598
13.q.wholearm.chr13:16000000-114142980	Loss	0.989494	0.993633	0.00370433
chr13:27611014-27767472.LumB.13q12.2-162.del	Loss	0.472731	0.993633	0.190354
chr13:27774389-30804409.LumB.13q12.3-163.del	Loss	0.480468	0.993633	0.187599
chr13:31211674-31275009.LumB.13q13.1-164.del	Loss	0.480468	0.993633	0.187599
chr13:46362859-48209064.BeroukhimS2.13q14.2.del.RB1	Loss	0.623563	0.993633	0.134126
chr13:72212826-74986423.BeroukhimS5.del	Loss	0.622218	0.993633	-0.136132
chr13:89500014-93206506.BeroukhimS2.13q31.3.amp	Loss	0.878737	0.993633	-0.0434401
chr13:92308911-94031607.BeroukhimS2.13q31.3.del.GPC6	Loss	0.98545	0.993633	-0.00521106
chr13:104916365-104941384.Basal.13q33.2-84.amp	Loss	0.633731	0.993633	-0.138262
chr13:106620319-107317084.Basal.13q33.3-85.amp	Loss	0.633731	0.993633	-0.138262
chr13:108477140-110084607.BeroukhimS2.13q34.amp	Loss	0.633731	0.993633	-0.138262
chr13:109973420-114110898.Basal.13q34-86.amp	Loss	0.633731	0.993633	-0.138262
chr13:111767404-114142980.BeroukhimS2.13q34.del	Loss	0.633731	0.993633	-0.138262
chr13:112030830-113770959.BeroukhimS5.amp	Loss	0.633731	0.993633	-0.138262
chr14:1-23145193.BeroukhimS2.14q11.2.amp	Loss	0.618185	0.993633	-0.132885
chr14:1-29140968.BeroukhimS2.14q11.2.del	Loss	0.618185	0.993633	-0.132885
14.q.wholearm.chr14:15600000-106368585	Loss	0.753567	0.993633	0.0833066
chr14:21961377-23608756.Basal.14q11.2-87.del	Loss	0.618185	0.993633	-0.132885
chr14:23609961-31698685.Basal.14q12-88.del	Loss	0.618185	0.993633	-0.132885
chr14:28763785-29367842.BeroukhimS5.amp	Loss	0.618185	0.993633	-0.132885
chr14:31868274-34078694.Basal.14q13.1-89.del	Loss	0.618185	0.993633	-0.132885
chr14:34100051-35410919.Basal.14q13.2-90.del	Loss	0.618185	0.993633	-0.132885
chr14:35708407-36097605.BeroukhimS2.14q13.3.amp.NKX2-1	Loss	0.618185	0.993633	-0.132885
chr14:35837522-37090214.Basal.14q13.3-91.del	Loss	0.708877	0.993633	-0.0996738
chr14:37128947-38971371.Basal.14q21.1-92.del	Loss	0.629699	0.993633	-0.128115
chr14:49113809-52311409.Basal.14q22.1-93.del	Loss	0.840257	0.993633	-0.0533579
chr14:50062686-50445987.BeroukhimS5.amp	Loss	0.95068	0.993633	-0.0163475
chr14:52311662-54325595.Basal.14q22.2-94.del	Loss	0.887242	0.993633	-0.0372095
chr14:54378476-55837783.Basal.14q22.3-95.del	Loss	0.985736	0.993633	-0.00469484
chr14:56307190-56415610.BeroukhimS5.amp	Loss	0.979572	0.993633	0.00669873
chr14:57736586-58085299.Basal.14q23.1-96.del	Loss	0.921987	0.993633	-0.0256126
chr14:65275722-67085224.BeroukhimS2.14q23.3.del	Loss	0.933516	0.993633	-0.0218064
chr14:69312342-69568836.Basal.14q24.2-97.del	Loss	0.660445	0.993633	0.114868
chr14:77311255-79682157.BeroukhimS5.del	Loss	0.681127	0.993633	0.107574
chr14:77945724-77992686.BeroukhimS5.amp	Loss	0.681127	0.993633	0.107574
chr14:80741860-106368585.BeroukhimS2.14q32.12.del	Loss	0.640767	0.993633	0.12332
chr14:92049878-92765306.Basal.14q32.12-98.del	Loss	0.457194	0.993633	0.196115
chr14:92773649-95250286.Basal.14q32.13-99.del	Loss	0.527579	0.993633	0.166094
chr14:93528266-103946058.BeroukhimS5.amp	Loss	0.640767	0.993633	0.12332
chr14:95740950-100105884.Basal.14q32.2-100.del	Loss	0.545031	0.993633	0.159783
chr15:1-24740084.BeroukhimS2.15q11.2.del	Loss	0.248649	0.993633	0.30815
15.q.wholearm.chr15:17000000-100338915	Loss	0.629699	0.993633	-0.128115
chr15:28193434-29022600.Basal.15q13.2-101.del	Loss	0.248649	0.993633	0.30815
chr15:29020705-31945591.Basal.15q13.3-102.del	Loss	0.248649	0.993633	0.30815
chr15:31945721-37862331.Basal.15q14-103.del	Loss	0.248649	0.993633	0.30815
chr15:35140533-43473382.BeroukhimS2.15q15.1.del	Loss	0.167236	0.993633	0.367225
chr15:37880223-38115089.Basal.15q15.1-104.del	Loss	0.248649	0.993633	0.30815
chr15:49136093-51017946.Basal.15q21.2-105.del	Loss	0.141855	0.993633	0.385805
chr15:51593230-55368004.Basal.15q21.3-106.del	Loss	0.237294	0.993633	0.310406
chr15:56490060-57176541.Basal.15q22.1-107.del	Loss	0.391741	0.993633	0.226817
chr15:57184612-61461128.Basal.15q22.2-108.del	Loss	0.391741	0.993633	0.226817
chr15:61583863-61913200.Basal.15q22.31-109.del	Loss	0.391741	0.993633	0.226817
chr15:65899096-66370691.Basal.15q23-110.del	Loss	0.688951	0.993633	0.107564
chr15:75011134-75564998.Basal.15q24.3-111.del	Loss	0.806255	0.993633	0.0663485
chr15:88253886-88997242.BeroukhimS5.amp	Loss	0.224523	0.993633	-0.340927
chr15:96891354-97698742.BeroukhimS2.15q26.3.amp.IGF1R	Loss	0.348593	0.993633	-0.262364
chr16:1-359092.BeroukhimS2.16p13.3.del	Loss	0.982345	0.993633	-0.00822083
16.p.wholearm.chr16:1-38200000	Loss	0.276812	0.993633	0.405948
chr16:5062786-7709383.BeroukhimS2.16p13.3.del.A2BP1	Loss	0.163442	0.993633	0.447294
chr16:11352227-11658331.BeroukhimS5.amp	Loss	0.0863219	0.993633	0.562023
chr16:31854743-53525739.BeroukhimS2.16q11.2.del	Loss	0.0897083	0.993633	0.531587
16.q.wholearm.chr16:38200000-88827254	Loss	0.27372	0.993633	0.328432
chr16:45393460-45522699.LumA.16q11.2-119.del	Loss	0.122258	0.993633	0.486375
chr16:45546775-51138307.LumA.16q12.1-120.del	Loss	0.122258	0.993633	0.486375
chr16:51646446-54466783.LumA.16q12.2-121.del	Loss	0.122507	0.993633	0.44895
chr16:54782803-56638303.LumA.16q13-122.del	Loss	0.206857	0.993633	0.362905
chr16:56705000-65205296.LumA.16q21-123.del	Loss	0.206857	0.993633	0.362905
chr16:56791457-72871981.BeroukhimS5.del	Loss	0.332411	0.993633	0.280667
chr16:65206155-69392572.LumA.16q22.1-124.del	Loss	0.332411	0.993633	0.280667
chr16:69398793-73198518.LumA.16q22.3-125.del	Loss	0.336008	0.993633	0.281167
chr16:73739922-78192112.LumA.16q23.1-126.del	Loss	0.704654	0.993633	0.11064
chr16:76685816-78205652.BeroukhimS2.16q23.1.del.WWOX	Loss	0.810329	0.993633	0.0697372
chr16:79132355-80549399.LumA.16q23.2-127.del	Loss	0.704654	0.993633	0.11064
chr16:80588753-82633263.LumA.16q23.3-128.del	Loss	0.520885	0.993633	0.193329
chr16:80759878-82408573.BeroukhimS2.16q23.3.del.CDH13	Loss	0.520885	0.993633	0.193329
chr16:82644872-85172804.LumA.16q24.1-129.del	Loss	0.520885	0.993633	0.193329
chr16:85920445-87225756.LumA.16q24.2-130.del	Loss	0.723499	0.993633	0.105361
chr16:87232502-87749670.LumA.16q24.3-131.del	Loss	0.723499	0.993633	0.105361
chr16:88436931-88827254.BeroukhimS2.16q24.3.del	Loss	0.626973	0.993633	0.147158
17.p.wholearm.chr17:1-22200000	Loss	0.293144	0.993633	-0.276475
chr17:7471230-7717938.BeroukhimS2.17p13.1.del.TP53	Loss	0.629264	0.993633	-0.126294
chr17:10675416-12635879.BeroukhimS2.17p12.del.MAP2K4	Loss	0.377773	0.993633	-0.231112
chr17:18837023-19933105.BeroukhimS2.17p11.2.amp	Loss	0.119412	0.993633	-0.410284
chr17:20027154-20122158.BeroukhimS5.amp	Loss	0.123217	0.993633	-0.405585
17.q.wholearm.chr17:22200000-78774742	Loss	0.192698	0.993633	-0.454417
chr17:22479313-22877776.BeroukhimS2.17q11.1.amp	Loss	0.183822	0.993633	-0.350731
chr17:24112056-24310787.BeroukhimS2.17q11.2.amp	Loss	0.293144	0.993633	-0.276475
chr17:24936541-25468309.BeroukhimS5.amp	Loss	0.336648	0.993633	-0.253781
chr17:26185485-27216066.BeroukhimS2.17q11.2.del.NF1	Loss	0.444619	0.993633	-0.204049
chr17:28881201-29652449.BeroukhimS5.amp	Loss	0.597764	0.993633	-0.138464
chr17:31895171-33758810.BeroukhimS5.del	Loss	0.495249	0.993633	-0.179524
chr17:33754231-34162198.BeroukhimS5.amp	Loss	0.402271	0.993633	-0.221351
chr17:35067383-35272328.BeroukhimS2.17q12.amp.ERBB2	Loss	0.392993	0.993633	-0.226347
chr17:36989609-37319012.BeroukhimS5.amp	Loss	0.208207	0.993633	-0.334796
chr17:37319013-37988602.BeroukhimS2.17q21.2.del	Loss	0.128042	0.993633	-0.405711
chr17:39354620-40542083.BeroukhimS5.del	Loss	0.188605	0.993633	-0.353593
chr17:41015664-41353348.BeroukhimS5.amp	Loss	0.34573	0.993633	-0.254471
chr17:44673157-45060263.BeroukhimS2.17q21.33.amp	Loss	0.72915	0.993633	-0.0953102
chr17:45731662-46009941.BeroukhimS5.amp	Loss	0.675908	0.993633	-0.118264
chr17:51748757-53292386.BeroukhimS5.amp	Loss	0.569303	0.993633	-0.161775
chr17:55144989-55540417.BeroukhimS2.17q23.1.amp	Loss	0.672393	0.993633	-0.128502
chr17:58249995-58447640.BeroukhimS5.amp	Loss	0.404117	0.993633	-0.268706
chr17:59852249-60135967.BeroukhimS5.amp	Loss	0.387232	0.993633	-0.282984
chr17:62318152-63890591.BeroukhimS2.17q24.2.amp	Loss	0.396969	0.993633	-0.337146
chr17:63942109-65847254.BeroukhimS5.amp	Loss	0.526609	0.993633	-0.246951
chr17:70767943-71305641.BeroukhimS2.17q25.1.amp	Loss	0.212561	0.993633	-0.57199
chr17:75915141-77213225.BeroukhimS5.del	Loss	0.526609	0.993633	-0.246951
chr17:77653047-78605474.BeroukhimS5.amp	Loss	0.526609	0.993633	-0.246951
chr17:78087533-78774742.BeroukhimS2.17q25.3.del	Loss	0.526609	0.993633	-0.246951
chr18:1-587750.BeroukhimS2.18p11.32.del	Loss	0.59663	0.993633	-0.191082
18.p.wholearm.chr18:1-16100000	Loss	0.59663	0.993633	-0.191082
chr18:3200634-3858775.BeroukhimS5.amp	Loss	0.59663	0.993633	-0.191082
chr18:3240326-5937123.BeroukhimS5.del	Loss	0.59663	0.993633	-0.191082
chr18:13905410-14018535.BeroukhimS5.amp	Loss	0.59663	0.993633	-0.191082
chr18:14720419-16909449.BeroukhimS5.amp	Loss	0.59663	0.993633	-0.191082
18.q.wholearm.chr18:16100000-76117153	Loss	0.508169	0.993633	-0.211013
chr18:17749667-22797232.BeroukhimS2.18q11.2.amp	Loss	0.617924	0.993633	-0.176151
chr18:32113759-32649538.BeroukhimS5.del	Loss	0.263476	0.993633	-0.356675
chr18:44506813-45038631.BeroukhimS5.amp	Loss	0.244884	0.993633	-0.354566
chr18:46172638-49935241.BeroukhimS2.18q21.2.del.SMAD4.DCC	Loss	0.402361	0.993633	-0.251266
chr18:75796373-76117153.BeroukhimS2.18q23.del	Loss	0.498385	0.993633	-0.201692
chr19:1-526082.BeroukhimS2.19p13.3.del	Loss	0.179052	0.993633	0.361315
19.p.wholearm.chr19:1-28500000	Loss	0.474068	0.993633	0.309474
chr19:1818912-2004994.BeroukhimS5.del	Loss	0.281722	0.993633	0.289102
chr19:7321723-7480918.BeroukhimS5.del	Loss	0.815814	0.993633	0.0786431
chr19:8920808-8939190.BeroukhimS5.amp	Loss	0.815814	0.993633	0.0786431
chr19:10895846-11164554.BeroukhimS5.del	Loss	0.467394	0.993633	0.25794
chr19:15641747-15670750.BeroukhimS5.amp	Loss	0.473657	0.993633	-0.297732
chr19:21788507-34401877.BeroukhimS2.19p12.del	Loss	0.225038	0.993633	-0.628609
19.q.wholearm.chr19:28500000-63811651	Loss	0.732032	0.993633	-0.145852
chr19:32764651-33569283.BeroukhimS5.amp	Loss	0.499493	0.993633	-0.321695
chr19:34975531-35098303.BeroukhimS2.19q12.amp.CCNE1	Loss	0.13527	0.993633	-0.820409
chr19:37265855-38702029.BeroukhimS5.amp	Loss	0.13527	0.993633	-0.820409
chr19:39664720-39962225.Basal.19q13.11-112.amp	Loss	0.09426	0.993633	-0.90942
chr19:39677306-41155075.BeroukhimS5.amp	Loss	0.19259	0.993633	-0.724509
chr19:43177306-45393020.BeroukhimS2.19q13.2.amp	Loss	0.212561	0.993633	-0.57199
chr19:44889764-44995371.BeroukhimS5.del	Loss	0.647102	0.993633	-0.180403
chr19:47121673-49919582.BeroukhimS5.del	Loss	0.667104	0.993633	0.139262
chr19:49818193-50114786.BeroukhimS5.amp	Loss	0.545056	0.993633	0.191689
chr19:52031294-53331283.BeroukhimS2.19q13.32.del	Loss	0.53908	0.993633	0.191891
chr19:53372336-53572212.BeroukhimS5.del	Loss	0.439148	0.993633	0.240235
chr19:59066340-59471027.BeroukhimS2.19q13.42.amp	Loss	0.783268	0.993633	0.0883897
chr19:63402921-63811651.BeroukhimS2.19q13.43.del	Loss	0.783268	0.993633	0.0883897
chr20:1-325978.BeroukhimS2.2p13.del	Loss	0.150038	0.993633	0.52801
20.p.wholearm.chr20:1-27100000	Loss	0.150038	0.993633	0.52801
chr20:14210829-15988895.BeroukhimS2.2p12.1.del.MACROD2	Loss	0.150038	0.993633	0.52801
chr20:20585029-20740450.BeroukhimS5.amp	Loss	0.150038	0.993633	0.52801
chr20:22719364-23648289.BeroukhimS5.amp	Loss	0.150038	0.993633	0.52801
20.q.wholearm.chr20:27100000-62435964	Loss	0.472023	0.993633	0.3234
chr20:29526118-29834552.BeroukhimS2.2q11.21.amp.BCL2L1	Loss	0.150038	0.993633	0.52801
chr20:33386980-33969561.BeroukhimS5.amp	Loss	0.150038	0.993633	0.52801
chr20:34179462-45265004.BeroukhimS5.del	Loss	0.19791	0.993633	0.502353
chr20:40134806-41603948.LumB.20q13.11-165.amp	Loss	0.150038	0.993633	0.52801
chr20:41621022-45719023.LumB.20q13.12-166.amp	Loss	0.270355	0.993633	0.434499
chr20:45719063-49181611.LumB.20q13.13-167.amp	Loss	0.260473	0.993633	0.473195
chr20:49438571-52269898.LumB.20q13.2-168.amp	Loss	0.614082	0.993633	0.213574
chr20:51603033-51989829.BeroukhimS2.2q13.2.amp	Loss	0.764614	0.993633	0.124563
chr20:56249879-56298730.BeroukhimS5.amp	Loss	0.927523	0.993633	-0.0367204
chr20:59868877-61137250.BeroukhimS5.amp	Loss	0.500849	0.993633	-0.270598
chr20:61329497-62435964.BeroukhimS2.2q13.33.amp	Loss	0.500849	0.993633	-0.270598
21.p.wholearm.chr21:1-12300000	Loss	0.60058	0.993633	0.20201
21.q.wholearm.chr21:12300000-46944323	Loss	0.904466	0.993633	0.047644
chr21:16248572-25859193.BeroukhimS5.del	Loss	0.60058	0.993633	0.20201
chr21:35022364-36008600.BeroukhimS5.del	Loss	0.60058	0.993633	0.20201
chr21:38584860-42033506.BeroukhimS2.21q22.2.del.DSCAM.TMPRSS2.ERG	Loss	0.745362	0.993633	0.127
chr21:44316476-46902240.BeroukhimS5.amp	Loss	0.594197	0.993633	-0.223977
chr21:46690655-46902240.BeroukhimS5.del	Loss	0.946863	0.993633	-0.0261111
22.q.wholearm.chr22:11800000-49691432	Loss	0.351894	0.993633	0.287448
chr22:15272143-16594738.BeroukhimS5.del	Loss	0.687998	0.993633	-0.120628
chr22:18689393-20139185.BeroukhimS5.del	Loss	0.968292	0.993633	0.0119762
chr22:19172385-19746441.BeroukhimS2.22q11.21.amp.CRKL	Loss	0.968292	0.993633	0.0119762
chr22:20517661-21169423.BeroukhimS2.22q11.22.del	Loss	0.904537	0.993633	-0.0363676
chr22:22437934-22507511.BeroukhimS5.del	Loss	0.866309	0.993633	0.0516011
chr22:23139372-23249329.BeroukhimS5.amp	Loss	0.866309	0.993633	0.0516011
chr22:31596415-33790650.BeroukhimS5.del	Loss	0.277409	0.993633	0.333619
chr22:36048950-38681384.BeroukhimS5.amp	Loss	0.164289	0.993633	0.423159
chr22:37740208-38258806.Basal.22q13.1-113.amp	Loss	0.123476	0.993633	0.46667
chr22:45488286-49691432.BeroukhimS2.22q13.33.del	Loss	0.496094	0.993633	0.196907
chrX:1-3243111.BeroukhimS2.Xp22.33.del	Loss	0.875582	0.993633	-0.0411581
X.pwholearm.chrX:1-60000000	Loss	0.744345	0.993633	-0.0862347
chrX:6695466-8345492.BeroukhimS5.del	Loss	0.926786	0.993633	0.0241971
chrX:8707411-9925292.BeroukhimS5.del	Loss	0.926786	0.993633	0.0241971
chrX:14236816-19468566.BeroukhimS5.amp	Loss	0.926786	0.993633	0.0241971
chrX:31041721-34564697.BeroukhimS2.Xp21.2.del.DMD	Loss	0.962419	0.993633	-0.0124225
chrX:43505580-46847125.BeroukhimS5.amp	Loss	0.95068	0.993633	-0.0163475
X.qwholearm.chrX:60000000-154913754	Loss	0.465763	0.993633	-0.199489
chrX:66436234-67090514.BeroukhimS2.Xq12.amp.AR	Loss	0.902984	0.993633	-0.0326398
chrX:69545961-73353657.BeroukhimS5.amp	Loss	0.890829	0.993633	-0.0369046
chrX:139424793-139908341.BeroukhimS5.del	Loss	0.381401	0.993633	-0.240311
chrX:148267454-148753845.BeroukhimS5.amp	Loss	0.381401	0.993633	-0.240311
chrX:152729030-154913754.BeroukhimS2.Xq28.amp	Loss	0.306783	0.993633	-0.281727

## Sheet: Overall survival
Segment	Event type	C03 p-value	C03 FDR-adj p-value	C03 hazard ratio	C03 HR confidence interval (low)	C03 HR confidence interval (high)	FUSCC p-value	FUSCC FDR-adj p-value	FUSCC hazard ratio	FUSCC HR confidence interval (low)	FUSCC HR confidence interval (high)	MB p-value	MB FDR-adj p-value	MB hazard ratio	MB HR confidence interval (low)	MB HR confidence interval (high)	TCGA p-value	TCGA FDR-adj p-value	TCGA hazard ratio	TCGA HR confidence interval (low)	TCGA HR confidence interval (high)	Combined p-value	Combined FDR-adj p-value	Combined hazard ratio	Combined HR confidence interval (low)	Combined HR confidence interval (high)	# of datasets with p < 0.05
1.p.wholearm.chr1:1-124300000	Gain	0.142139	0.797025	1.51015	0.870934	2.6185	0.136938	0.788276	0.451352	0.15821	1.28765	0.661062	0.99745	0.859129	0.435798	1.69368	0.466796	0.958345	0.67222	0.230641	1.95923	0.734252	0.976245	0.938004	0.648228	1.35732	0
chr1:3756302-6867390.BeroukhimS2.1p36.31.del	Gain	0.274283	0.876308	1.45495	0.742841	2.84973	0.176738	0.788276	0.253454	0.0345955	1.85686	0.749254	0.99745	0.883004	0.411719	1.89376	0.602269	0.988881	0.75298	0.259045	2.18872	0.704623	0.976245	0.917971	0.589719	1.42893	0
chr1:26377344-27532551.BeroukhimS2.1p36.11.del	Gain	0.056381	0.797025	1.98174	0.981573	4.00101	0.768099	0.988978	1.15445	0.444396	2.99901	0.746131	0.99745	0.843969	0.302208	2.35693	0.906055	0.999353	0.936803	0.316809	2.77012	0.338176	0.976245	1.24761	0.793353	1.96196	0
chr1:27351829-27460967.BeroukhimS5.amp	Gain	0.0841606	0.797025	1.80817	0.923222	3.54137	0.892603	0.998339	1.06797	0.411091	2.77449	0.746131	0.99745	0.843969	0.302208	2.35693	0.799677	0.999353	0.869338	0.294787	2.56371	0.441074	0.976245	1.1904	0.764048	1.85465	0
chr1:39907605-40263248.BeroukhimS2.1p34.2.amp.MYCL1	Gain	0.641911	0.885091	0.881536	0.518133	1.49982	0.946289	0.998339	0.975233	0.47015	2.02293	0.779972	0.99745	0.914218	0.487276	1.71524	0.146836	0.923618	0.509142	0.204547	1.26732	0.291965	0.976245	0.837445	0.602095	1.16479	0
chr1:41717036-43943775.Basal.1p34.2-1.amp	Gain	0.57831	0.885091	0.860085	0.505513	1.46336	0.975304	0.998339	0.988759	0.483334	2.02271	0.468345	0.99745	0.803122	0.444047	1.45256	0.168696	0.923618	0.500913	0.187168	1.34058	0.203676	0.976245	0.80986	0.585043	1.12107	0
chr1:43945805-44960161.Basal.1p34.1-2.amp	Gain	0.99987	0.99987	1.00004	0.592456	1.68803	0.975061	0.998339	1.01148	0.494439	2.0692	0.568546	0.99745	0.840054	0.461449	1.52929	0.176082	0.923618	0.532381	0.213601	1.32691	0.404186	0.976245	0.871777	0.631512	1.20345	0
chr1:46541957-46555032.Basal.1p33-3.amp	Gain	0.783864	0.91638	1.076	0.637506	1.81611	0.998339	0.998339	0.999206	0.473078	2.11046	0.804385	0.99745	0.926139	0.504625	1.69974	0.0752359	0.923618	0.412191	0.155256	1.09433	0.480002	0.976245	0.88825	0.639325	1.23409	0
chr1:58658784-60221344.BeroukhimS2.1p32.1.amp.JUN	Gain	0.743918	0.908548	1.08988	0.650299	1.8266	0.780961	0.992982	1.10689	0.541057	2.26445	0.415977	0.99745	0.770403	0.410923	1.44436	0.115713	0.923618	0.481935	0.194087	1.19668	0.445754	0.976245	0.88133	0.636974	1.21942	0
chr1:71284749-74440273.BeroukhimS2.1p31.1.del.NEGR1	Gain	0.826791	0.924502	1.06113	0.623687	1.80538	0.924242	0.998339	1.03694	0.490947	2.19015	0.149705	0.99745	0.597072	0.296006	1.20435	0.0347915	0.923618	0.350887	0.132688	0.927903	0.130978	0.976245	0.767105	0.543779	1.08215	1
chr1:110339388-119426489.BeroukhimS2.1p13.2.del	Gain	0.262517	0.876308	1.33425	0.805689	2.20956	0.154383	0.788276	0.499816	0.192452	1.29807	0.369872	0.99745	1.34634	0.702841	2.57902	0.0931957	0.923618	0.356059	0.106641	1.18883	0.872867	0.999418	0.972279	0.689047	1.37193	0
chr1:114889793-115149999.BeroukhimS5.amp	Gain	0.417346	0.876308	1.23495	0.741597	2.05651	0.0774233	0.788276	0.389055	0.136442	1.10936	0.868724	0.99745	1.05919	0.535565	2.09477	0.0659107	0.923618	0.323106	0.0969223	1.07712	0.3327	0.976245	0.839036	0.588255	1.19673	0
chr1:118282114-118807006.BeroukhimS5.amp	Gain	0.413883	0.876308	1.22931	0.749183	2.01713	0.450937	0.882052	0.743439	0.343948	1.60693	0.349383	0.99745	0.735421	0.386369	1.39981	0.0981301	0.923618	0.439145	0.165615	1.16443	0.326585	0.976245	0.849423	0.613085	1.17687	0
chr1:119996566-120303234.BeroukhimS2.1p12.amp	Gain	0.342299	0.876308	1.26695	0.777447	2.06467	0.730398	0.988978	0.88175	0.43101	1.80386	0.0395814	0.99745	0.522951	0.282063	0.969564	0.234068	0.923618	0.604976	0.264386	1.38433	0.247654	0.976245	0.831264	0.607668	1.13713	1
1.q.wholearm.chr1:124300000-247249719	Gain	0.0980169	0.797025	1.64423	0.912294	2.9634	0.670675	0.981207	1.19982	0.518146	2.77829	0.0391668	0.99745	0.525228	0.284832	0.968515	0.404382	0.923618	0.677648	0.271497	1.69139	0.980078	0.99953	0.995572	0.702756	1.4104	1
chr1:144078052-144943150.BeroukhimS5.amp	Gain	0.126438	0.797025	1.46709	0.897396	2.39846	0.390847	0.858642	1.4438	0.623987	3.34069	0.0481368	0.99745	0.556163	0.310808	0.995203	0.95988	0.999353	0.977995	0.410983	2.32728	0.739243	0.976245	1.05567	0.76732	1.45239	1
chr1:148661965-149063439.BeroukhimS2.1q21.2.amp.MCL1	Gain	0.234615	0.870331	1.38016	0.811299	2.3479	0.164571	0.788276	1.96907	0.757351	5.1195	0.305341	0.99745	0.735092	0.408111	1.32405	0.752619	0.999353	0.854506	0.321434	2.27164	0.470232	0.976245	1.13227	0.808192	1.58631	0
chr1:151026302-152973244.BeroukhimS5.amp	Gain	0.174495	0.797025	1.45405	0.847062	2.496	0.126615	0.788276	2.10586	0.809942	5.47528	0.0514684	0.99745	0.551798	0.303329	1.0038	0.59728	0.988881	0.781403	0.312938	1.95115	0.68739	0.976245	1.07206	0.763878	1.50459	0
chr1:158317017-159953843.BeroukhimS2.1q23.3.amp	Gain	0.182263	0.797025	1.45434	0.838762	2.52169	0.552642	0.929018	1.2748	0.572018	2.84103	0.067102	0.99745	0.568531	0.310623	1.04058	0.815089	0.999353	0.901568	0.378316	2.14854	0.897471	0.999418	1.02215	0.732466	1.42641	0
chr1:162199047-163197517.BeroukhimS5.amp	Gain	0.290459	0.876308	1.33184	0.782904	2.26567	0.531948	0.929018	1.29133	0.579232	2.87886	0.208909	0.99745	0.675848	0.366819	1.24522	0.738965	0.999353	0.862597	0.36161	2.05767	0.833231	0.989479	1.03625	0.743892	1.44351	0
chr1:163619952-164752515.BeroukhimS5.amp	Gain	0.194274	0.800288	1.42176	0.835733	2.41872	0.442386	0.880415	1.3694	0.614013	3.0541	0.215858	0.99745	0.675509	0.362931	1.2573	0.792303	0.999353	0.889731	0.372889	2.12294	0.621869	0.976245	1.08774	0.778708	1.51941	0
chr1:166729757-167532460.BeroukhimS5.amp	Gain	0.194274	0.800288	1.42176	0.835733	2.41872	0.725773	0.988978	1.14817	0.53052	2.4849	0.280779	0.99745	0.71457	0.387986	1.31605	0.855463	0.999353	1.08399	0.455136	2.58174	0.598553	0.976245	1.09245	0.786043	1.51828	0
chr1:168438419-168880930.BeroukhimS5.amp	Gain	0.194274	0.800288	1.42176	0.835733	2.41872	0.548838	0.929018	1.26623	0.585284	2.73942	0.280779	0.99745	0.71457	0.387986	1.31605	0.973121	0.999353	1.01443	0.440738	2.33489	0.562786	0.976245	1.10141	0.794095	1.52767	0
chr1:169549478-170484405.BeroukhimS2.1q24.3.amp	Gain	0.164239	0.797025	1.44984	0.859029	2.44699	0.557944	0.929018	1.25934	0.582293	2.72361	0.280779	0.99745	0.71457	0.387986	1.31605	0.980239	0.999353	0.989511	0.429603	2.27916	0.535967	0.976245	1.10841	0.800098	1.53554	0
chr1:174611641-175371076.BeroukhimS5.amp	Gain	0.164239	0.797025	1.44984	0.859029	2.44699	0.48642	0.910403	1.30452	0.617082	2.75778	0.33989	0.99745	0.742747	0.403268	1.36801	0.976819	0.999353	0.988067	0.439662	2.22052	0.469748	0.976245	1.12634	0.815795	1.55509	0
chr1:201678483-203358272.BeroukhimS2.1q32.1.amp.MDM4	Gain	0.0646825	0.797025	1.65008	0.969958	2.80709	0.298688	0.85717	1.50552	0.695954	3.25682	0.215066	0.99745	0.689275	0.382739	1.24132	0.14015	0.923618	0.562566	0.261975	1.20806	0.656421	0.976245	1.07439	0.783195	1.47385	0
chr1:223876038-247249719.BeroukhimS2.1q43.del.RYR2	Gain	0.220027	0.861285	1.40225	0.816938	2.40691	0.33048	0.85717	1.48844	0.6681	3.31607	0.759678	0.99745	0.906467	0.48317	1.70061	0.0318136	0.923618	0.423753	0.193495	0.928018	0.782042	0.982342	1.04755	0.753778	1.45582	1
chr1:241364021-247249719.BeroukhimS2.1q44.amp	Gain	0.113197	0.797025	1.56013	0.89981	2.70503	0.149574	0.788276	1.8536	0.80073	4.29086	0.229737	0.99745	0.699963	0.39107	1.25284	0.0115752	0.923618	0.367017	0.168564	0.799114	0.936528	0.999418	1.01308	0.735795	1.39485	1
chr2:1-15244284.BeroukhimS2.2p25.3.del	Gain	0.420038	0.876308	1.23344	0.740696	2.05399	0.235229	0.815663	1.52708	0.759049	3.07223	0.536462	0.99745	1.20411	0.668203	2.16982	0.355864	0.923618	0.682349	0.30313	1.53598	0.331839	0.976245	1.16604	0.855009	1.59022	0
2.p.wholearm.chr2:1-93300000	Gain	0.472583	0.885091	1.20303	0.726489	1.99215	0.062811	0.788276	2.00008	0.96363	4.15128	0.848711	0.99745	0.945026	0.528622	1.68944	0.21625	0.923618	0.599963	0.266962	1.34834	0.50184	0.976245	1.11113	0.81697	1.51121	0
chr2:15977811-16073001.BeroukhimS2.2p24.3.amp.MYCN	Gain	0.420038	0.876308	1.23344	0.740696	2.05399	0.323628	0.85717	1.41779	0.708846	2.83579	0.821548	0.99745	1.06992	0.594727	1.92478	0.972918	0.999353	0.986724	0.456137	2.1345	0.304525	0.976245	1.17543	0.86338	1.60026	0
chr2:32460827-55039898.BeroukhimS5.del	Gain	0.268903	0.876308	1.32548	0.80433	2.18429	0.0607565	0.788276	1.985	0.969507	4.06414	0.530504	0.99745	1.20711	0.67036	2.17363	0.413036	0.923618	0.713131	0.317394	1.60229	0.128133	0.976245	1.26885	0.933684	1.72432	0
chr2:53680282-53845245.BeroukhimS5.amp	Gain	0.662563	0.89228	1.12181	0.669441	1.87986	0.361698	0.85717	1.38209	0.689537	2.77021	0.603998	0.99745	1.17182	0.643646	2.1334	0.407483	0.923618	0.71592	0.324676	1.57862	0.546055	0.976245	1.10112	0.8054	1.50542	0
chr2:61834240-63151654.BeroukhimS5.amp	Gain	0.834678	0.924502	0.945792	0.560393	1.59624	0.0603652	0.788276	1.98657	0.97053	4.0663	0.101566	0.99745	1.62921	0.908295	2.9223	0.087305	0.923618	0.483387	0.210086	1.11223	0.383825	0.976245	1.14736	0.842052	1.56338	0
chr2:79257340-80427237.BeroukhimS5.del	Gain	0.857084	0.935956	0.947314	0.525619	1.70733	0.129496	0.788276	1.71135	0.854445	3.42763	0.905454	0.99745	1.03657	0.573028	1.8751	0.329493	0.923618	0.649574	0.272912	1.54609	0.802672	0.988378	1.04255	0.751906	1.44553	0
2.q.wholearm.chr2:93300000-242951149	Gain	0.567097	0.885091	1.25689	0.57445	2.75006	0.248356	0.826249	1.57445	0.728494	3.40275	0.751647	0.99745	1.11579	0.566109	2.19919	0.698995	0.999353	0.808478	0.275208	2.37506	0.385667	0.976245	1.19158	0.801928	1.77057	0
chr2:121187279-122198612.BeroukhimS5.amp	Gain	0.386067	0.876308	1.36427	0.675868	2.75383	0.538827	0.929018	1.27345	0.589095	2.75284	0.688991	0.99745	1.14035	0.599394	2.16952	0.529734	0.983682	0.708176	0.241404	2.07749	0.47763	0.976245	1.14712	0.785389	1.67546	0
chr2:135029078-135167772.BeroukhimS5.amp	Gain	0.227323	0.861285	1.54139	0.763566	3.11155	0.481759	0.909213	1.35104	0.584267	3.1241	0.984995	0.99745	0.993854	0.522738	1.88956	0.166483	0.923618	0.357714	0.0833847	1.53456	0.756565	0.976245	1.06509	0.71487	1.58689	0
chr2:138479322-143365272.BeroukhimS2.2q22.1.del.LRP1B	Gain	0.148064	0.797025	1.72517	0.823967	3.61206	0.746361	0.988978	1.15779	0.476489	2.81324	0.978298	0.99745	0.991117	0.521122	1.885	0.211684	0.923618	0.394633	0.0917281	1.69779	0.786128	0.982342	1.0587	0.701178	1.59852	0
chr2:154436672-155018734.HER2-enriched.2q23.3-114.amp	Gain	0.0747072	0.797025	1.843	0.94086	3.61015	0.0367511	0.788276	2.17708	1.04905	4.51804	0.710525	0.99745	0.875626	0.434228	1.76571	0.249951	0.923618	0.423918	0.0982452	1.82917	0.225951	0.976245	1.27084	0.862192	1.87316	1
chr2:156889194-159797412.HER2-enriched.2q24.1-115.amp	Gain	0.0796726	0.797025	1.78312	0.933854	3.40472	0.20656	0.788276	1.61923	0.766509	3.4206	0.799375	0.99745	0.915829	0.464878	1.80422	0.105103	0.923618	0.301242	0.0705848	1.28564	0.542284	0.976245	1.12629	0.768278	1.65115	0
chr2:159800558-163403274.HER2-enriched.2q24.2-116.amp	Gain	0.16325	0.797025	1.55964	0.834979	2.91323	0.307843	0.85717	1.47558	0.698583	3.1168	0.637627	0.99745	0.849598	0.431185	1.67403	0.294801	0.923618	0.522408	0.155044	1.76021	0.60005	0.976245	1.10504	0.760737	1.60516	0
chr2:164158152-168812365.HER2-enriched.2q24.3-117.amp	Gain	0.349356	0.876308	1.36173	0.713277	2.59971	0.735466	0.988978	0.858092	0.353151	2.08501	0.480938	0.99745	0.783524	0.397578	1.54413	0.302326	0.923618	0.52769	0.15662	1.77792	0.625684	0.976245	0.906407	0.610737	1.34522	0
chr2:173927807-175001974.HER2-enriched.2q31.1-118.amp	Gain	0.344505	0.876308	1.35157	0.723704	2.52416	0.507106	0.910403	0.752973	0.325617	1.74121	0.983182	0.99745	0.993115	0.522439	1.88784	0.0996108	0.923618	0.295595	0.0692976	1.26089	0.610294	0.976245	0.905806	0.619164	1.32515	0
chr2:204533830-206266883.BeroukhimS2.2q33.2.del.PARD3B	Gain	0.621936	0.885091	0.830414	0.396747	1.7381	0.0958632	0.788276	1.88743	0.893669	3.98624	0.394138	0.99745	0.74438	0.377499	1.46782	0.851694	0.999353	0.903265	0.310889	2.62437	0.904649	0.999418	0.976734	0.66451	1.43566	0
chr2:241477619-242951149.BeroukhimS2.2q37.3.del	Gain	0.484324	0.885091	0.756265	0.345668	1.65458	0.365792	0.85717	0.616653	0.216283	1.75817	0.693097	0.99745	0.85757	0.399825	1.83937	0.625921	0.988881	1.30493	0.447564	3.80468	0.376013	0.976245	0.819378	0.527158	1.27359	0
chr3:1-2121282.BeroukhimS2.3p26.3.del	Gain	0.477474	0.885091	1.21236	0.712665	2.06243	0.306111	0.85717	1.47771	0.69953	3.12155	0.398984	0.99745	1.30426	0.703528	2.41796	0.387348	0.923618	0.650004	0.244757	1.72623	0.328493	0.976245	1.17997	0.846668	1.64448	0
3.p.wholearm.chr3:1-91700000	Gain	0.979353	0.99987	0.98674	0.359057	2.7117	0.68032	0.984933	0.778715	0.236962	2.55905	0.346647	0.99745	0.610826	0.218811	1.70516	0.996878	0.999353	3.74103e-08	0	Inf	0.246343	0.976245	0.695026	0.375731	1.28566	0
chr3:41866-18694914.BeroukhimS5.amp	Gain	0.382098	0.876308	1.2674	0.744971	2.15618	0.861105	0.998339	1.07124	0.495572	2.31561	0.145707	0.99745	1.56157	0.856642	2.8466	0.739999	0.999353	0.856373	0.34274	2.13974	0.208685	0.976245	1.23445	0.888927	1.71428	0
chr3:36286137-40063081.BeroukhimS5.amp	Gain	0.591258	0.885091	1.19379	0.625398	2.27878	0.636168	0.959732	1.2245	0.529093	2.83391	0.944512	0.99745	1.031	0.436384	2.43585	0.348202	0.923618	0.383342	0.0517082	2.84192	0.774093	0.979539	1.06442	0.694981	1.63024	0
chr3:43362938-44130419.BeroukhimS5.del	Gain	0.223441	0.861285	0.533716	0.194223	1.46662	0.507791	0.910403	0.669095	0.203719	2.19757	0.859947	0.99745	1.08064	0.4566	2.55757	0.996941	0.999353	3.75921e-08	0	Inf	0.191967	0.976245	0.685245	0.388386	1.20901	0
chr3:58626894-61524607.BeroukhimS2.3p14.2.del.FHIT	Gain	0.936404	0.974528	0.95969	0.349301	2.63671	0.675319	0.984933	1.29033	0.391473	4.25304	0.112166	0.99745	0.316592	0.0765965	1.30856	0.996973	0.999353	3.79684e-08	0	Inf	0.200801	0.976245	0.643639	0.327691	1.26421	0
chr3:66644057-68118027.BeroukhimS5.del	Gain	0.997236	0.99987	1.00161	0.402662	2.49148	0.549195	0.929018	1.33895	0.515183	3.4799	0.567545	0.99745	0.741313	0.265647	2.0687	0.319228	0.923618	0.361376	0.0487682	2.67782	0.66196	0.976245	0.888194	0.522005	1.51127	0
chr3:70107050-74383584.BeroukhimS5.del	Gain	0.686629	0.89228	1.17488	0.536963	2.57067	0.492358	0.910403	1.36486	0.561623	3.31691	0.344796	0.99745	0.639015	0.252359	1.61809	0.997098	0.999353	1.24266e-08	0	Inf	0.499719	0.976245	0.844514	0.516985	1.37955	0
chr3:86250885-95164178.BeroukhimS2.3p11.1.amp	Gain	0.358435	0.876308	1.38972	0.688478	2.80519	0.339387	0.85717	1.45611	0.673598	3.14765	0.394656	0.99745	0.717761	0.334474	1.54027	0.250323	0.923618	0.534248	0.183466	1.55572	0.916136	0.999418	0.97874	0.65609	1.46006	0
3.q.wholearm.chr3:91700000-199501827	Gain	0.895034	0.952087	1.03364	0.632292	1.68974	0.221059	0.803031	1.54273	0.7704	3.08931	0.31288	0.99745	1.35101	0.753193	2.42333	0.0958548	0.923618	0.51888	0.239725	1.1231	0.635278	0.976245	1.07607	0.794828	1.45682	0
chr3:116900556-120107320.BeroukhimS2.3q13.31.del	Gain	0.323967	0.876308	1.29672	0.773762	2.17313	0.082671	0.788276	1.86771	0.92234	3.78204	0.351217	0.99745	0.7163	0.355173	1.44461	0.512258	0.98045	0.748025	0.313922	1.78242	0.543184	0.976245	1.10724	0.797303	1.53766	0
chr3:170024984-173604597.BeroukhimS2.3q26.2.amp.PRKCI	Gain	0.805849	0.91638	0.941647	0.582993	1.52094	0.231178	0.812876	1.54855	0.756881	3.16828	0.198017	0.99745	1.48009	0.814707	2.68891	0.0621507	0.923618	0.484384	0.226146	1.03751	0.761194	0.976245	1.04786	0.775103	1.41661	0
chr3:175446835-178263192.BeroukhimS2.3q26.31.del.NAALADL2	Gain	0.899739	0.954478	0.969648	0.600319	1.5662	0.703264	0.988978	1.14539	0.569665	2.30296	0.045065	0.99745	1.87054	1.01387	3.45105	0.0410979	0.923618	0.451926	0.210901	0.9684	0.735132	0.976245	1.05352	0.778857	1.42505	2
chr3:178149984-199501827.BeroukhimS2.3q28.amp.PIK3CA	Gain	0.984029	0.99987	0.995093	0.61474	1.61078	0.624543	0.959732	1.18894	0.594523	2.37767	0.0710418	0.99745	1.71297	0.954908	3.07284	0.0461294	0.923618	0.451646	0.206787	0.986444	0.720421	0.976245	1.05695	0.780401	1.43151	1
chr4:1-435793.BeroukhimS2.4p16.3.del	Gain	0.368418	0.876308	1.46945	0.635198	3.39939	0.592137	0.935506	1.33166	0.466993	3.79732	0.639649	0.99745	0.621532	0.0848879	4.55073	0.296492	0.923618	0.461037	0.107755	1.97258	0.956437	0.99953	1.01613	0.572263	1.80428	0
4.p.wholearm.chr4:1-50700000	Gain	0.0349361	0.797025	4.55941	1.11325	18.6735	0.312489	0.85717	1.84564	0.561929	6.06193	0.176456	0.99745	2.67768	0.641994	11.1683	0.91499	0.999353	1.11583	0.14916	8.34729	0.0336786	0.976245	2.19005	1.06238	4.51472	1
chr4:1234177-1683843.Basal.4p16.3-4.del	Gain	0.368418	0.876308	1.46945	0.635198	3.39939	0.592137	0.935506	1.33166	0.466993	3.79732	0.832147	0.99745	1.16681	0.280172	4.85933	0.69773	0.999353	0.806521	0.272494	2.38712	0.525086	0.976245	1.18643	0.700292	2.01004	0
chr4:3220565-5553626.Basal.4p16.2-5.del	Gain	0.300398	0.876308	1.7059	0.6208	4.68767	0.442101	0.880415	1.50826	0.528913	4.30098	0.612599	0.99745	1.44407	0.348244	5.9881	0.574193	0.983682	1.51811	0.353901	6.51218	0.141	0.976245	1.56029	0.862913	2.82125	0
chr4:4349500-4427489.BeroukhimS5.amp	Gain	0.300398	0.876308	1.7059	0.6208	4.68767	0.514086	0.915073	1.41743	0.497068	4.04193	0.612599	0.99745	1.44407	0.348244	5.9881	0.798778	0.999353	0.770221	0.103486	5.73255	0.280452	0.976245	1.40438	0.757984	2.602	0
chr4:5577784-10295484.Basal.4p16.1-6.del	Gain	0.300398	0.876308	1.7059	0.6208	4.68767	0.669469	0.981207	1.29559	0.39453	4.25458	0.389919	0.99745	0.53665	0.129861	2.2177	0.798778	0.999353	0.770221	0.103486	5.73255	0.903579	0.999418	1.04048	0.547503	1.97735	0
chr4:10979549-15266111.Basal.4p15.33-7.del	Gain	0.650391	0.885091	1.38467	0.338917	5.65714	0.757123	0.988978	1.20637	0.36736	3.96159	0.00100568	0.537035	8.15067	2.33447	28.4576	0.820343	0.999353	0.792863	0.106968	5.87683	0.154454	0.976245	1.64289	0.829554	3.25366	1
chr4:13238819-37565122.BeroukhimS5.del	Gain	0.196325	0.800288	2.53447	0.61835	10.3882	0.297913	0.85717	1.88049	0.572587	6.17592	0.283909	0.99745	1.90196	0.586853	6.16416	0.847987	0.999353	1.21659	0.163891	9.03097	0.0666329	0.976245	1.88603	0.957409	3.71536	0
chr4:15313739-17632477.Basal.4p15.32-8.del	Gain	0.650391	0.885091	1.38467	0.338917	5.65714	0.559308	0.929018	1.42508	0.433936	4.68006	0.304524	0.99745	2.11093	0.507112	8.78709	0.847987	0.999353	1.21659	0.163891	9.03097	0.262127	0.976245	1.5064	0.736093	3.08283	0
chr4:19864333-22430289.Basal.4p15.31-9.del	Gain	0.409144	0.876308	1.80978	0.442464	7.40242	0.489122	0.910403	1.5214	0.463291	4.99609	0.631399	0.99745	1.41722	0.34101	5.88992	0.980585	0.999353	1.02521	0.137998	7.61649	0.294889	0.976245	1.46626	0.716478	3.00067	0
chr4:23402742-26636101.Basal.4p15.2-10.del	Gain	0.191238	0.800288	2.56135	0.625026	10.4964	0.203599	0.788276	2.16377	0.658329	7.1118	0.283909	0.99745	1.90196	0.586853	6.16416	0.726638	0.999353	0.699624	0.0944346	5.1832	0.104618	0.976245	1.75371	0.889869	3.45611	0
chr4:30331135-30753569.Basal.4p15.1-11.del	Gain	0.0569013	0.797025	3.09534	0.967375	9.90427	0.311102	0.85717	1.84888	0.56292	6.07254	0.304524	0.99745	2.11093	0.507112	8.78709	0.731405	0.999353	0.704169	0.095045	5.21705	0.079275	0.976245	1.83728	0.93139	3.62428	0
chr4:37121738-38804810.Basal.4p14-12.del	Gain	0.0569013	0.797025	3.09534	0.967375	9.90427	0.162805	0.788276	2.33189	0.710134	7.65733	0.958031	0.99745	1.03899	0.24997	4.31855	0.920887	0.999353	1.10729	0.148176	8.27455	0.0933467	0.976245	1.7865	0.907099	3.51845	0
chr4:41057559-42353879.Basal.4p13-13.del	Gain	0.00190141	0.499046	3.82546	1.64022	8.92206	0.115463	0.788276	2.32028	0.813571	6.61735	0.64416	0.99745	1.32046	0.405921	4.29548	0.235273	0.923618	2.10129	0.616521	7.16186	0.0016411	0.808126	2.31391	1.37258	3.90081	1
4.q.wholearm.chr4:50700000-191273063	Gain	0.792947	0.91638	1.14495	0.4167	3.14595	0.3615	0.85717	1.56015	0.600162	4.05568	0.993292	0.99745	1.00504	0.311312	3.24467	0.623797	0.988881	0.736024	0.216265	2.50494	0.728874	0.976245	1.09969	0.642562	1.88202	0
chr4:54471680-55980061.BeroukhimS2.4q12.amp.PDGFRA.KIT	Gain	0.259297	0.876308	1.45154	0.759723	2.77333	0.12364	0.788276	1.77386	0.855168	3.67951	0.734939	0.99745	0.87636	0.408196	1.88147	0.235781	0.923618	1.62919	0.727029	3.65082	0.0906217	0.976245	1.36633	0.951795	1.96142	0
chr4:71492582-75938920.Basal.4q13.3-15.del	Gain	0.441916	0.885091	1.30185	0.664605	2.5501	0.856887	0.998339	1.08019	0.4671	2.49799	0.797513	0.99745	1.11139	0.49601	2.49023	0.877836	0.999353	0.92631	0.349038	2.45833	0.558958	0.976245	1.12742	0.754042	1.68569	0
chr4:73526461-75252649.BeroukhimS5.amp	Gain	0.314996	0.876308	1.41149	0.720632	2.76468	0.328344	0.85717	1.46885	0.679451	3.1754	0.554101	0.99745	1.27576	0.569344	2.85865	0.738975	0.999353	0.847114	0.319222	2.24797	0.236563	0.976245	1.26821	0.855691	1.87959	0
chr4:76623381-79684447.Basal.4q21.1-16.del	Gain	0.394687	0.876308	1.33901	0.683653	2.62259	0.344164	0.85717	1.47157	0.660928	3.27648	0.307722	0.99745	1.49029	0.692358	3.20781	0.349723	0.923618	0.599888	0.205551	1.75074	0.320015	0.976245	1.22387	0.821887	1.82248	0
chr4:79691766-80079606.Basal.4q21.21-17.del	Gain	0.62586	0.885091	1.19091	0.590002	2.40383	0.871887	0.998339	1.0817	0.416454	2.80962	0.477219	0.99745	1.36678	0.577452	3.23503	0.486351	0.958345	0.68256	0.232894	2.00043	0.714339	0.976245	1.08472	0.7018	1.67656	0
chr4:83634873-83961360.BeroukhimS5.del	Gain	0.62586	0.885091	1.19091	0.590002	2.40383	0.733425	0.988978	0.813343	0.24769	2.67079	0.252417	0.99745	1.8242	0.651604	5.10694	0.889529	0.999353	0.926211	0.314028	2.73182	0.5928	0.976245	1.13746	0.709461	1.82367	0
chr4:91089383-93486891.BeroukhimS2.4q22.1.del	Gain	0.952753	0.982182	0.974967	0.421483	2.25528	0.713819	0.988978	0.800562	0.243837	2.6284	0.211901	0.99745	1.67655	0.74486	3.7736	0.949302	0.999353	1.03249	0.385305	2.76676	0.651267	0.976245	1.1122	0.701339	1.76375	0
chr4:104889590-106814504.BeroukhimS5.del	Gain	0.487502	0.885091	0.699063	0.254442	1.92063	0.793351	0.995867	0.869308	0.304844	2.47896	0.388459	0.99745	0.636147	0.227569	1.77829	0.625306	0.988881	1.25779	0.500988	3.15786	0.468393	0.976245	0.833462	0.509375	1.36375	0
chr4:112023722-118112513.BeroukhimS5.del	Gain	0.804219	0.91638	1.12215	0.451141	2.7912	0.742435	0.988978	1.17357	0.451806	3.04836	0.798867	0.99745	1.16462	0.36068	3.76049	0.930042	0.999353	0.959795	0.383979	2.3991	0.727194	0.976245	1.09096	0.668948	1.7792	0
chr4:114219937-114355024.Basal.4q26-18.del	Gain	0.804219	0.91638	1.12215	0.451141	2.7912	0.742435	0.988978	1.17357	0.451806	3.04836	0.798867	0.99745	1.16462	0.36068	3.76049	0.930042	0.999353	0.959795	0.383979	2.3991	0.727194	0.976245	1.09096	0.668948	1.7792	0
chr4:143168636-143603331.Basal.4q31.21-19.del	Gain	0.347984	0.876308	1.5472	0.621871	3.84939	0.417613	0.871115	1.39253	0.625295	3.10114	0.63153	0.99745	0.796434	0.314167	2.01901	0.776829	0.999353	1.15285	0.431169	3.08245	0.477492	0.976245	1.1767	0.751084	1.84348	0
chr4:147085600-153449318.BeroukhimS5.del	Gain	0.837938	0.924502	1.12845	0.354465	3.59243	0.845523	0.998339	0.901064	0.315947	2.56979	0.703436	0.99745	0.818968	0.292902	2.28988	0.980599	0.999353	1.01346	0.344991	2.97718	0.831213	0.989479	0.943168	0.550716	1.61529	0
chr4:151218876-154929678.Basal.4q31.3-20.del	Gain	0.143537	0.797025	2.3747	0.745284	7.56652	0.931983	0.998339	1.04669	0.367077	2.98453	0.711092	0.99745	1.21481	0.433828	3.40174	0.679052	0.999353	0.77518	0.232009	2.59001	0.592536	0.976245	1.16491	0.666054	2.03739	0
chr4:155375138-160500747.Basal.4q32.1-21.del	Gain	0.157322	0.797025	2.30787	0.724115	7.35552	0.710116	0.988978	1.19844	0.461405	3.11278	0.711092	0.99745	1.21481	0.433828	3.40174	0.625644	0.988881	0.740411	0.221356	2.47659	0.525064	0.976245	1.19273	0.692622	2.05395	0
chr4:162524501-164492534.Basal.4q32.2-22.del	Gain	0.157322	0.797025	2.30787	0.724115	7.35552	0.540632	0.929018	1.34739	0.518428	3.50184	0.375285	0.99745	1.52397	0.600465	3.86779	0.625644	0.988881	0.740411	0.221356	2.47659	0.296394	0.976245	1.32493	0.781336	2.2467	0
chr4:164612456-170167997.Basal.4q32.3-23.del	Gain	0.157322	0.797025	2.30787	0.724115	7.35552	0.508052	0.910403	1.38054	0.531288	3.58731	0.550442	0.99745	1.32754	0.523777	3.36471	0.625644	0.988881	0.740411	0.221356	2.47659	0.358012	0.976245	1.28045	0.755835	2.1692	0
chr4:170251982-170915637.Basal.4q33-24.del	Gain	0.547797	0.885091	0.545618	0.0756712	3.93412	0.36517	0.85717	1.55495	0.598094	4.04264	0.648503	0.99745	0.787561	0.282062	2.199	0.349789	0.923618	0.500945	0.117621	2.13352	0.596692	0.976245	0.85154	0.46956	1.54425	0
chr4:174326479-176135905.Basal.4q34.1-25.del	Gain	0.547797	0.885091	0.545618	0.0756712	3.93412	0.728536	0.988978	1.20405	0.421927	3.43599	0.971086	0.99745	1.01918	0.364922	2.84641	0.965918	0.999353	0.973967	0.290437	3.26615	0.950723	0.99953	0.98144	0.541785	1.77787	0
chr4:175486008-184028292.BeroukhimS5.del	Gain	0.547797	0.885091	0.545618	0.0756712	3.93412	0.314782	0.85717	1.63315	0.627594	4.24982	0.648559	0.99745	1.27007	0.454285	3.5508	0.844211	0.999353	0.885911	0.264646	2.96562	0.670709	0.976245	1.13265	0.637858	2.01126	0
chr4:176791083-177486490.Basal.4q34.2-26.del	Gain	0.547797	0.885091	0.545618	0.0756712	3.93412	0.706844	0.988978	1.2231	0.428225	3.49343	0.648559	0.99745	1.27007	0.454285	3.5508	0.844211	0.999353	0.885911	0.264646	2.96562	0.92744	0.999418	1.02804	0.566919	1.86423	0
chr4:186684565-191273063.BeroukhimS2.4q35.2.del	Gain	0.974047	0.99987	1.02364	0.25058	4.18162	0.0417034	0.788276	2.40127	1.03346	5.57942	0.0262004	0.99745	3.23191	1.14902	9.09059	0.161514	0.923618	0.355196	0.0833935	1.51288	0.277195	0.976245	1.35784	0.782042	2.3576	2
5.p.wholearm.chr5:1-47700000	Gain	0.999221	0.99987	0.999746	0.600361	1.66482	0.191845	0.788276	0.598415	0.276771	1.29385	0.211592	0.99745	0.682318	0.374555	1.24296	0.221721	0.923618	0.566508	0.227699	1.40945	0.0845639	0.976245	0.751549	0.543253	1.03971	0
chr5:1212750-1378766.BeroukhimS2.5p15.33.amp.TERT	Gain	0.807207	0.91638	1.0636	0.648211	1.74517	0.230473	0.812876	0.623979	0.288657	1.34884	0.00949552	0.99745	0.451356	0.247429	0.823358	0.47142	0.958345	0.742573	0.330333	1.66927	0.0404305	0.976245	0.716178	0.520431	0.985549	1
chr5:1473801-6790134.BeroukhimS5.amp	Gain	0.807207	0.91638	1.0636	0.648211	1.74517	0.137018	0.788276	0.544869	0.24474	1.21305	0.00828249	0.99745	0.439972	0.239184	0.809313	0.904069	0.999353	0.951304	0.422422	2.14236	0.0477451	0.976245	0.722653	0.523916	0.996778	1
chr5:9224578-10673735.BeroukhimS5.amp	Gain	0.807207	0.91638	1.0636	0.648211	1.74517	0.137018	0.788276	0.544869	0.24474	1.21305	0.0425197	0.99745	0.536329	0.293759	0.979201	0.97436	0.999353	1.0134	0.449998	2.28219	0.113674	0.976245	0.772709	0.561394	1.06356	1
chr5:18240864-21565169.BeroukhimS5.amp	Gain	0.23893	0.876308	1.339	0.823724	2.17662	0.765706	0.988978	0.898229	0.443414	1.81956	0.0856427	0.99745	0.586597	0.319288	1.0777	0.184593	0.923618	0.578522	0.257752	1.29849	0.388657	0.976245	0.872413	0.639658	1.18986	0
chr5:36750649-37111693.BeroukhimS5.amp	Gain	0.831624	0.924502	0.943993	0.554914	1.60587	0.0429892	0.788276	0.373238	0.143706	0.969385	0.66732	0.99745	0.868462	0.456522	1.65211	0.226175	0.923618	0.547467	0.206369	1.45235	0.0790263	0.976245	0.731767	0.516444	1.03686	1
chr5:39149695-41885012.BeroukhimS5.amp	Gain	0.38273	0.876308	0.77869	0.444053	1.36551	0.0602644	0.788276	0.400531	0.154212	1.04029	0.850003	0.99745	0.938336	0.485158	1.81482	0.237408	0.923618	0.555352	0.209331	1.47334	0.0492385	0.976245	0.696227	0.485317	0.998793	0
chr5:43612947-44998256.BeroukhimS5.amp	Gain	0.854381	0.935174	0.941265	0.493148	1.79658	0.212189	0.788276	0.58646	0.253592	1.35626	0.503036	0.99745	0.79303	0.402306	1.56323	0.334688	0.923618	0.638792	0.256991	1.58782	0.141976	0.976245	0.754935	0.518747	1.09866	0
chr5:45312870-49697231.BeroukhimS2.5p11.amp	Gain	0.462699	0.885091	0.730342	0.315725	1.68944	0.112343	0.788276	0.487062	0.200414	1.18369	0.503036	0.99745	0.79303	0.402306	1.56323	0.360475	0.923618	0.653841	0.26301	1.62544	0.0530319	0.976245	0.669307	0.445626	1.00527	0
5.q.wholearm.chr5:47700000-180857866	Gain	0.996404	0.99987	1.10554e-07	0	Inf	0.852007	0.998339	1.14602	0.273732	4.79798	0.23625	0.99745	0.301635	0.0415077	2.19197	0.904472	0.999353	0.884416	0.118987	6.57377	0.28316	0.976245	0.579114	0.213562	1.57038	0
chr5:49730236-50173926.Basal.5q11.1-27.del	Gain	0.462699	0.885091	0.730342	0.315725	1.68944	0.397405	0.858642	0.538904	0.128732	2.25599	0.996187	0.99745	1.26326e-08	0	Inf	0.425897	0.923618	0.548254	0.124874	2.40708	0.0226488	0.940817	0.474116	0.249563	0.90072	0
chr5:52119531-58183162.Basal.5q11.2-28.del	Gain	0.894234	0.952087	0.933741	0.339856	2.56542	0.996981	0.998339	3.89082e-08	0	Inf	0.29826	0.99745	0.349072	0.0480446	2.53622	0.474113	0.958345	0.465986	0.0575883	3.77061	0.179968	0.976245	0.569428	0.250009	1.29694	0
chr5:56146657-56594666.LumB.5q11.2-132.amp	Gain	0.484308	0.885091	0.605189	0.148138	2.47239	0.997164	0.998339	3.92059e-08	0	Inf	0.711906	0.99745	1.30678	0.315847	5.40669	0.577212	0.983682	0.547288	0.0657378	4.55634	0.344193	0.976245	0.646709	0.262114	1.59561	0
chr5:57754754-59053198.BeroukhimS2.5q11.2.del.PDE4D	Gain	0.591663	0.885091	0.68031	0.166519	2.7794	0.997332	0.998339	3.93543e-08	0	Inf	0.310935	0.99745	0.480156	0.116165	1.98467	0.577212	0.983682	0.547288	0.0657378	4.55634	0.135724	0.976245	0.503535	0.204445	1.24017	0
chr5:58300629-59320301.LumB.5q12.1-133.amp	Gain	0.591663	0.885091	0.68031	0.166519	2.7794	0.996335	0.998339	1.08307e-07	0	Inf	0.997047	0.99745	1.36274e-08	0	Inf	0.577212	0.983682	0.547288	0.0657378	4.55634	0.0719002	0.976245	0.346398	0.109185	1.09897	0
chr5:58300629-62108926.Basal.5q12.1-29.del	Gain	0.591663	0.885091	0.68031	0.166519	2.7794	0.996335	0.998339	1.08307e-07	0	Inf	0.996007	0.99745	3.81383e-08	0	Inf	0.461519	0.958345	2.12974	0.284713	15.9311	0.193832	0.976245	0.468641	0.14939	1.47014	0
chr5:63292034-63701397.Basal.5q12.2-30.del	Gain	0.591663	0.885091	0.68031	0.166519	2.7794	0.996335	0.998339	1.08307e-07	0	Inf	0.996156	0.99745	3.84165e-08	0	Inf	0.428318	0.923618	2.25567	0.301375	16.8827	0.213167	0.976245	0.483792	0.154237	1.5175	0
chr5:63838208-66501179.Basal.5q12.3-31.del	Gain	0.835495	0.924502	0.861432	0.210773	3.52069	0.996335	0.998339	1.08307e-07	0	Inf	0.997007	0.99745	3.94377e-08	0	Inf	0.486258	0.958345	2.04383	0.273252	15.2872	0.420529	0.976245	0.625157	0.199336	1.96061	0
chr5:66513872-67633403.Basal.5q13.1-32.del	Gain	0.750709	0.908548	1.25632	0.307417	5.13424	0.996335	0.998339	1.08307e-07	0	Inf	0.997007	0.99745	3.94377e-08	0	Inf	0.486258	0.958345	2.04383	0.273252	15.2872	0.603236	0.976245	0.738557	0.235541	2.3158	0
chr5:68425638-71536822.LumB.5q13.2-134.amp	Gain	0.92591	0.967585	0.910528	0.12628	6.56527	0.997407	0.998339	3.9554e-08	0	Inf	0.996808	0.99745	1.09827e-07	0	Inf	0.428318	0.923618	2.25567	0.301375	16.8827	0.560641	0.976245	0.660744	0.163628	2.66815	0
chr5:68425638-72913540.Basal.5q13.2-33.del	Gain	0.722975	0.897835	0.699618	0.0970715	5.04232	0.997407	0.998339	3.9554e-08	0	Inf	0.996808	0.99745	1.09827e-07	0	Inf	0.428318	0.923618	2.25567	0.301375	16.8827	0.466343	0.976245	0.595333	0.147477	2.40323	0
chr5:73958991-76396789.Basal.5q13.3-34.del	Gain	0.722975	0.897835	0.699618	0.0970715	5.04232	0.996335	0.998339	1.08307e-07	0	Inf	0.996808	0.99745	1.09827e-07	0	Inf	0.428318	0.923618	2.25567	0.301375	16.8827	0.509044	0.976245	0.624943	0.154831	2.52244	0
chr5:76408288-81082828.Basal.5q14.1-35.del	Gain	0.722975	0.897835	0.699618	0.0970715	5.04232	0.996863	0.998339	3.85922e-08	0	Inf	0.996808	0.99745	1.09827e-07	0	Inf	0.428318	0.923618	2.25567	0.301375	16.8827	0.367282	0.976245	0.526006	0.13015	2.12587	0
chr5:81303630-82685333.Basal.5q14.2-36.del	Gain	0.722975	0.897835	0.699618	0.0970715	5.04232	0.996863	0.998339	3.85922e-08	0	Inf	0.997007	0.99745	3.94377e-08	0	Inf	0.428318	0.923618	2.25567	0.301375	16.8827	0.260383	0.976245	0.44866	0.11111	1.81168	0
chr5:82803339-90714877.Basal.5q14.3-37.del	Gain	0.727532	0.901397	0.703916	0.0976692	5.07322	0.997116	0.998339	3.90767e-08	0	Inf	0.997007	0.99745	3.94377e-08	0	Inf	0.428318	0.923618	2.25567	0.301375	16.8827	0.292913	0.976245	0.472952	0.117174	1.90899	0
chr5:85837489-133480433.BeroukhimS2.5q21.1.del.APC	Gain	0.932134	0.972187	0.917746	0.127284	6.61713	0.996709	0.998339	3.84265e-08	0	Inf	0.996221	0.99745	3.84634e-08	0	Inf	0.985306	0.999353	0.981332	0.132093	7.29039	0.147732	0.976245	0.356581	0.088268	1.4405	0
chr5:92250850-96544700.Basal.5q15-38.del	Gain	0.564578	0.885091	0.559608	0.0776405	4.03348	0.99672	0.998339	3.84498e-08	0	Inf	0.997007	0.99745	3.94377e-08	0	Inf	0.428318	0.923618	2.25567	0.301375	16.8827	0.203146	0.976245	0.404102	0.100105	1.63127	0
chr5:98132900-102642260.Basal.5q21.1-39.del	Gain	0.680881	0.89228	0.744305	0.1822	3.04056	0.99695	0.998339	3.8859e-08	0	Inf	0.997007	0.99745	3.94377e-08	0	Inf	0.428318	0.923618	2.25567	0.301375	16.8827	0.278486	0.976245	0.531551	0.169504	1.66689	0
chr5:101597589-102642260.LumB.5q21.1-135.amp	Gain	0.680881	0.89228	0.744305	0.1822	3.04056	0.99695	0.998339	3.8859e-08	0	Inf	0.997007	0.99745	3.94377e-08	0	Inf	0.862685	0.999353	1.19364	0.160602	8.87142	0.228876	0.976245	0.495881	0.158192	1.55443	0
chr5:102912456-102926389.Basal.5q21.2-40.del	Gain	0.680881	0.89228	0.744305	0.1822	3.04056	0.99695	0.998339	3.8859e-08	0	Inf	0.997007	0.99745	3.94377e-08	0	Inf	0.862685	0.999353	1.19364	0.160602	8.87142	0.228876	0.976245	0.495881	0.158192	1.55443	0
chr5:102912456-102926389.LumB.5q21.2-136.amp	Gain	0.680881	0.89228	0.744305	0.1822	3.04056	0.99695	0.998339	3.8859e-08	0	Inf	0.997007	0.99745	3.94377e-08	0	Inf	0.862685	0.999353	1.19364	0.160602	8.87142	0.228876	0.976245	0.495881	0.158192	1.55443	0
chr5:106744250-109231328.Basal.5q21.3-41.del	Gain	0.680881	0.89228	0.744305	0.1822	3.04056	0.996525	0.998339	3.80868e-08	0	Inf	0.307491	0.99745	0.356125	0.0490246	2.58697	0.887174	0.999353	1.15622	0.155659	8.58832	0.167624	0.976245	0.497132	0.184223	1.34153	0
chr5:109877429-111137815.Basal.5q22.1-42.del	Gain	0.680881	0.89228	0.744305	0.1822	3.04056	0.605713	0.945763	0.591837	0.0807752	4.33637	0.307491	0.99745	0.356125	0.0490246	2.58697	0.887174	0.999353	1.15622	0.155659	8.58832	0.297146	0.976245	0.622601	0.25547	1.51733	0
chr5:111507433-112958878.Basal.5q22.2-43.del	Gain	0.942273	0.975143	1.05338	0.257792	4.30429	0.844186	0.998339	1.15436	0.275841	4.83086	0.307491	0.99745	0.356125	0.0490246	2.58697	0.258066	0.923618	0.30681	0.0395931	2.37749	0.279187	0.976245	0.633179	0.276729	1.44876	0
chr5:113725565-115180304.Basal.5q22.3-44.del	Gain	0.891076	0.951669	0.90635	0.221873	3.70244	0.705775	0.988978	0.681384	0.0929941	4.99262	0.307491	0.99745	0.356125	0.0490246	2.58697	0.940867	0.999353	0.926908	0.124765	6.88624	0.366352	0.976245	0.663163	0.272011	1.61679	0
chr5:115193714-121517156.Basal.5q23.1-45.del	Gain	0.891076	0.951669	0.90635	0.221873	3.70244	0.996525	0.998339	3.80868e-08	0	Inf	0.996221	0.99745	3.84634e-08	0	Inf	0.985306	0.999353	0.981332	0.132093	7.29039	0.152035	0.976245	0.43388	0.138412	1.36009	0
chr5:121675719-127022221.Basal.5q23.2-46.del	Gain	0.369113	0.876308	0.404529	0.0561321	2.91533	0.570921	0.929018	0.562195	0.0767098	4.12025	0.996221	0.99745	3.84634e-08	0	Inf	0.813602	0.999353	0.785466	0.105526	5.84647	0.114228	0.976245	0.398178	0.127003	1.24836	0
chr5:125787000-126200608.LumB.5q23.2-137.amp	Gain	0.369113	0.876308	0.404529	0.0561321	2.91533	0.570921	0.929018	0.562195	0.0767098	4.12025	0.996221	0.99745	3.84634e-08	0	Inf	0.813602	0.999353	0.785466	0.105526	5.84647	0.114228	0.976245	0.398178	0.127003	1.24836	0
chr5:127447382-129549383.Basal.5q23.3-47.del	Gain	0.369113	0.876308	0.404529	0.0561321	2.91533	0.570921	0.929018	0.562195	0.0767098	4.12025	0.393234	0.99745	0.421502	0.058005	3.06291	0.884955	0.999353	0.862332	0.115966	6.41238	0.188403	0.976245	0.513647	0.190337	1.38614	0
chr5:128458341-128477620.LumB.5q23.3-138.amp	Gain	0.369113	0.876308	0.404529	0.0561321	2.91533	0.570921	0.929018	0.562195	0.0767098	4.12025	0.393234	0.99745	0.421502	0.058005	3.06291	0.884955	0.999353	0.862332	0.115966	6.41238	0.188403	0.976245	0.513647	0.190337	1.38614	0
chr5:130522776-135427403.Basal.5q31.1-48.del	Gain	0.369113	0.876308	0.404529	0.0561321	2.91533	0.283971	0.85717	1.91574	0.583264	6.29226	0.996813	0.99745	3.92911e-08	0	Inf	0.904472	0.999353	0.884416	0.118987	6.57377	0.541296	0.976245	0.757532	0.310779	1.8465	0
chr5:135493104-138988200.Basal.5q31.2-49.del	Gain	0.862385	0.939693	0.882982	0.216183	3.60647	0.962651	0.998339	1.03481	0.247134	4.33296	0.996069	0.99745	3.81723e-08	0	Inf	0.798086	0.999353	0.769648	0.103548	5.72064	0.345627	0.976245	0.651248	0.2671	1.58788	0
chr5:139008130-142795270.Basal.5q31.3-50.del	Gain	0.700898	0.895406	0.758975	0.185812	3.10015	0.3548	0.85717	1.75329	0.533746	5.75935	0.996069	0.99745	3.81723e-08	0	Inf	0.584538	0.984679	0.668301	0.157603	2.83388	0.428965	0.976245	0.735684	0.343842	1.57407	0
chr5:143171919-147191453.Basal.5q32-51.del	Gain	0.333706	0.876308	0.377554	0.052395	2.72062	0.826067	0.998339	1.14259	0.347976	3.75175	0.71869	0.99745	1.44043	0.197749	10.4922	0.9325	0.999353	1.09086	0.145819	8.1606	0.73527	0.976245	0.868055	0.382233	1.97136	0
chr5:147238467-151765017.Basal.5q33.1-52.del	Gain	0.802305	0.91638	0.83546	0.204516	3.41291	0.638786	0.959732	0.709749	0.169588	2.9704	0.678672	0.99745	0.780414	0.241495	2.52198	0.409571	0.923618	0.417704	0.052454	3.32628	0.34214	0.976245	0.705774	0.343895	1.44846	0
chr5:152850499-154326721.Basal.5q33.2-53.del	Gain	0.651745	0.885091	0.723181	0.177019	2.95444	0.625617	0.959732	0.70023	0.167324	2.93038	0.787362	0.99745	1.15206	0.411899	3.22224	0.526337	0.983682	0.506418	0.0617242	4.15493	0.565805	0.976245	0.819341	0.415056	1.61742	0
chr5:155686345-159845035.Basal.5q33.3-54.del	Gain	0.802305	0.91638	0.83546	0.204516	3.41291	0.986179	0.998339	0.989546	0.301348	3.24941	0.787362	0.99745	1.15206	0.411899	3.22224	0.796047	0.999353	0.820183	0.182428	3.68748	0.928587	0.999418	0.972056	0.523008	1.80665	0
chr5:159922707-167623739.Basal.5q34-55.del	Gain	0.651745	0.885091	0.723181	0.177019	2.95444	0.822803	0.998339	0.872987	0.26589	2.86625	0.315861	0.99745	1.55531	0.656124	3.6868	0.606515	0.988881	0.676488	0.152877	2.9935	0.994577	0.99953	1.00199	0.564649	1.77807	0
chr5:167651670-171366482.Basal.5q35.1-56.del	Gain	0.358157	0.876308	0.516957	0.126548	2.1118	0.882328	0.998339	1.08234	0.3796	3.08606	0.572267	0.99745	0.7805	0.33024	1.84466	0.56813	0.983682	0.648869	0.146949	2.86515	0.335687	0.976245	0.761666	0.437576	1.32579	0
chr5:172591744-174888201.Basal.5q35.2-57.del	Gain	0.882881	0.951669	0.933795	0.375378	2.32292	0.730222	0.988978	0.831656	0.291686	2.37122	0.717867	0.99745	1.1604	0.517767	2.60065	0.423259	0.923618	0.547226	0.125115	2.39344	0.70987	0.976245	0.91071	0.556395	1.49065	0
chr5:174477192-180857866.BeroukhimS2.5q35.3.amp	Gain	0.441281	0.885091	1.31778	0.652837	2.66001	0.619203	0.959732	1.2369	0.534805	2.86069	0.890487	0.99745	0.944878	0.421553	2.11787	0.144704	0.923618	0.338741	0.0790844	1.45092	0.938882	0.999418	0.983405	0.64115	1.50836	0
chr5:176660805-180009206.Basal.5q35.3-58.del	Gain	0.495861	0.885091	1.27642	0.632329	2.57659	0.690908	0.988978	1.18546	0.512494	2.74209	0.890487	0.99745	0.944878	0.421553	2.11787	0.333008	0.923618	0.548594	0.162682	1.84997	0.941954	0.999418	1.01576	0.666846	1.54723	0
chr5:177541057-180857866.BeroukhimS2.5q35.3.del	Gain	0.584789	0.885091	1.20607	0.615863	2.36191	0.742543	0.988978	1.15089	0.49759	2.66192	0.884676	0.99745	1.05828	0.492223	2.27531	0.846989	0.999353	0.907798	0.339839	2.42496	0.646953	0.976245	1.09712	0.737897	1.63121	0
chr6:1-23628840.BeroukhimS2.6p24.1.amp	Gain	0.354039	0.876308	0.78963	0.479176	1.30122	0.265625	0.844309	0.660656	0.318429	1.37069	0.656984	0.99745	0.872921	0.479144	1.59032	0.137803	0.923618	0.530949	0.230105	1.22512	0.0597357	0.976245	0.739111	0.539554	1.01248	0
6.p.wholearm.chr6:1-60500000	Gain	0.408056	0.876308	0.813728	0.499343	1.32605	0.50188	0.910403	0.782355	0.382198	1.60147	0.556096	0.99745	0.835087	0.458279	1.52172	0.227174	0.923618	0.612562	0.276509	1.35703	0.112267	0.976245	0.778496	0.571542	1.06039	0
chr6:110391-1254918.BeroukhimS5.del	Gain	0.445749	0.885091	0.823392	0.49967	1.35684	0.253259	0.826249	0.638116	0.295254	1.37913	0.661241	0.99745	0.866133	0.455424	1.64723	0.382618	0.923618	0.689105	0.298714	1.5897	0.121309	0.976245	0.774252	0.560159	1.07017	0
chr6:1543157-2570302.BeroukhimS2.6p25.3.del	Gain	0.445749	0.885091	0.823392	0.49967	1.35684	0.210819	0.788276	0.611387	0.282891	1.32134	0.977546	0.99745	0.991307	0.539695	1.82082	0.382618	0.923618	0.689105	0.298714	1.5897	0.16554	0.976245	0.798177	0.580395	1.09768	0
chr6:4058046-25852810.BeroukhimS5.del	Gain	0.810836	0.917344	0.94212	0.578188	1.53512	0.196066	0.788276	0.617887	0.2978	1.28202	0.422719	0.99745	0.784605	0.433613	1.41971	0.129824	0.923618	0.533644	0.236782	1.20269	0.0835237	0.976245	0.76074	0.558126	1.03691	0
chr6:13729714-14088212.Basal.6p23-59.amp	Gain	0.354039	0.876308	0.78963	0.479176	1.30122	0.15895	0.788276	0.59187	0.285298	1.22787	0.427173	0.99745	0.78441	0.430764	1.42839	0.421729	0.923618	0.721337	0.325136	1.60034	0.0547486	0.976245	0.736081	0.538447	1.00626	0
chr6:30420923-31893702.LumB.6p21.33-139.del	Gain	0.554735	0.885091	0.862345	0.527546	1.40962	0.481849	0.909213	0.769623	0.370997	1.59656	0.695919	0.99745	0.885848	0.482365	1.62683	0.951412	0.999353	1.02448	0.470583	2.23034	0.393546	0.976245	0.873946	0.641305	1.19098	0
chr6:31910383-31915520.LumB.6p21.32-140.del	Gain	0.351142	0.876308	0.790127	0.481553	1.29643	0.567981	0.929018	0.808471	0.389705	1.67723	0.529275	0.99745	0.820161	0.442239	1.52104	0.739843	0.999353	0.87664	0.403022	1.90684	0.198141	0.976245	0.814592	0.596071	1.11322	0
chr6:38787570-41935171.BeroukhimS5.amp	Gain	0.486694	0.885091	0.839929	0.513781	1.37312	0.131724	0.788276	0.552764	0.255723	1.19484	0.118402	0.99745	0.623374	0.344447	1.12817	0.152618	0.923618	0.561232	0.254331	1.23847	0.0136451	0.910814	0.675092	0.494046	0.922483	0
chr6:42772314-43039595.Basal.6p21.1-60.amp	Gain	0.306232	0.876308	0.773678	0.473246	1.26483	0.111242	0.788276	0.534523	0.24728	1.15543	0.371612	0.99745	0.76082	0.417688	1.38584	0.188894	0.923618	0.59297	0.271927	1.29305	0.0208234	0.940817	0.692096	0.506549	0.945609	0
chr6:43556800-44361368.BeroukhimS2.6p21.1.amp	Gain	0.209841	0.836232	0.726446	0.440828	1.19712	0.364611	0.85717	0.713555	0.344001	1.48011	0.407042	0.99745	0.779963	0.433455	1.40347	0.0899267	0.923618	0.504354	0.228645	1.11252	0.0229038	0.940817	0.69694	0.51063	0.951227	0
chr6:54352087-55392731.BeroukhimS5.amp	Gain	0.425328	0.880329	0.814533	0.491898	1.34878	0.0833467	0.788276	0.476828	0.206207	1.10261	0.12617	0.99745	0.626051	0.343524	1.14094	0.168607	0.923618	0.573781	0.260183	1.26536	0.00948968	0.808126	0.65454	0.475178	0.901605	0
6.q.wholearm.chr6:60500000-170899992	Gain	0.436304	0.885091	1.23939	0.721994	2.12754	0.503756	0.910403	1.27682	0.62375	2.61367	0.367719	0.99745	0.748698	0.39885	1.40541	0.536238	0.983682	0.748864	0.299507	1.8724	0.989758	0.99953	1.00218	0.718495	1.39788	0
chr6:63255006-65243766.BeroukhimS2.6q12.amp	Gain	0.667173	0.89228	0.892919	0.532878	1.49622	0.517064	0.917317	0.775027	0.35849	1.67555	0.827999	0.99745	0.934586	0.507665	1.72053	0.647577	0.999353	0.833108	0.380807	1.82263	0.399956	0.976245	0.871528	0.632735	1.20044	0
chr6:76630464-105342994.BeroukhimS2.6q16.1.del	Gain	0.413625	0.876308	1.23417	0.745267	2.04379	0.568312	0.929018	0.804418	0.380878	1.69894	0.251913	0.99745	0.679672	0.351088	1.31578	0.0383421	0.923618	0.35782	0.1353	0.94631	0.216025	0.976245	0.811752	0.58335	1.12958	1
chr6:101000242-121511318.BeroukhimS2.6q22.1.del	Gain	0.561193	0.885091	1.16786	0.691953	1.9711	0.669985	0.981207	1.16411	0.578744	2.34154	0.394255	0.99745	0.755831	0.396941	1.43921	0.0337723	0.923618	0.315668	0.10886	0.915359	0.413351	0.976245	0.871445	0.626693	1.21178	1
chr6:106604408-107782614.BeroukhimS5.amp	Gain	0.0859822	0.797025	1.55588	0.939361	2.57703	0.382435	0.857874	1.36288	0.680349	2.73014	0.288768	0.99745	0.715718	0.385804	1.32775	0.0597094	0.923618	0.41753	0.168212	1.03638	0.988568	0.99953	1.00234	0.72853	1.37905	0
chr6:116369389-117096650.LumB.6q22.1-141.del	Gain	0.305663	0.876308	1.30983	0.781523	2.19527	0.384039	0.857874	1.36823	0.675433	2.77166	0.365448	0.99745	0.737246	0.380988	1.42664	0.0401427	0.923618	0.327878	0.113034	0.951078	0.718167	0.976245	0.940905	0.6759	1.30981	1
chr6:117109043-117359993.LumB.6q22.2-142.del	Gain	0.305663	0.876308	1.30983	0.781523	2.19527	0.376212	0.85717	1.37531	0.678978	2.78579	0.365448	0.99745	0.737246	0.380988	1.42664	0.0401427	0.923618	0.327878	0.113034	0.951078	0.722753	0.976245	0.941881	0.676611	1.31115	1
chr6:119295855-120272161.BeroukhimS5.amp	Gain	0.63697	0.885091	1.13433	0.672052	1.9146	0.409163	0.869918	1.34612	0.664588	2.72657	0.365448	0.99745	0.737246	0.380988	1.42664	0.0456735	0.923618	0.337469	0.11629	0.979325	0.501234	0.976245	0.892203	0.639887	1.24401	1
chr6:129217882-131730157.BeroukhimS5.amp	Gain	0.634238	0.885091	1.13769	0.668702	1.93559	0.558026	0.929018	1.23873	0.605178	2.53554	0.146044	0.99745	0.619984	0.325421	1.18118	0.261208	0.923618	0.592957	0.238272	1.47562	0.475829	0.976245	0.886239	0.635885	1.23516	0
chr6:135561194-135665525.BeroukhimS2.6q23.3.amp.MYB	Gain	0.6913	0.89228	0.896318	0.522185	1.53851	0.969986	0.998339	1.01412	0.488646	2.10465	0.847466	0.99745	0.941204	0.507619	1.74514	0.394274	0.923618	0.686915	0.28951	1.62983	0.503202	0.976245	0.893998	0.64397	1.2411	0
chr6:137619861-138589104.BeroukhimS5.amp	Gain	0.822817	0.924502	1.06259	0.624585	1.80776	0.207273	0.788276	1.58584	0.774501	3.24712	0.496904	0.99745	0.790401	0.400995	1.55796	0.743597	0.999353	0.870753	0.379965	1.99548	0.845429	0.996114	1.03336	0.742988	1.43721	0
chr6:139381116-139689363.BeroukhimS5.amp	Gain	0.582017	0.885091	0.847536	0.470272	1.52745	0.176694	0.788276	1.63888	0.800377	3.35582	0.848278	0.99745	0.93765	0.484851	1.81331	0.776101	0.999353	0.886629	0.386907	2.03178	0.968027	0.99953	1.00695	0.717527	1.41313	0
chr6:143157329-144194971.BeroukhimS5.amp	Gain	0.582017	0.885091	0.847536	0.470272	1.52745	0.15338	0.788276	1.72514	0.816033	3.64704	0.552554	0.99745	0.818802	0.423324	1.58374	0.829441	0.999353	0.909145	0.382174	2.16274	0.868204	0.999418	0.971056	0.686405	1.37375	0
chr6:149442557-149779188.BeroukhimS5.amp	Gain	0.582017	0.885091	0.847536	0.470272	1.52745	0.183292	0.788276	1.66283	0.786252	3.5167	0.617684	0.99745	0.823403	0.383926	1.76595	0.911658	0.999353	1.05045	0.440309	2.50608	0.987708	0.99953	1.00282	0.701039	1.43451	0
chr6:157695838-157823719.BeroukhimS5.amp	Gain	0.764193	0.909834	0.908827	0.486644	1.69727	0.143653	0.788276	1.77985	0.821849	3.85456	0.602978	0.99745	0.816705	0.380806	1.75157	0.888207	0.999353	0.931985	0.349049	2.48846	0.917208	0.999418	1.02016	0.700225	1.48627	0
chr6:161612277-163134099.BeroukhimS2.6q26.del.PARK2	Gain	0.764193	0.909834	0.908827	0.486644	1.69727	0.326569	0.85717	1.49364	0.670091	3.32932	0.31993	0.99745	0.678904	0.316497	1.45629	0.419127	0.923618	1.43428	0.597937	3.44045	0.9946	0.99953	0.998714	0.688021	1.44971	0
7.p.wholearm.chr7:1-59100000	Gain	0.683527	0.89228	1.119	0.651708	1.92137	0.111644	0.788276	1.75507	0.877642	3.50972	0.688406	0.99745	0.883095	0.480972	1.62142	0.109417	0.923618	0.451182	0.170277	1.19549	0.933865	0.999418	1.01379	0.733676	1.40084	0
chr7:3046420-4279470.BeroukhimS2.7p22.2.del.SDK1	Gain	0.686461	0.89228	1.11771	0.65113	1.91863	0.0349444	0.788276	2.1082	1.05412	4.21634	0.764096	0.99745	0.912211	0.50059	1.6623	0.163043	0.923618	0.499465	0.188313	1.32474	0.648963	0.976245	1.07767	0.78094	1.48714	1
chr7:3516940-6019790.BeroukhimS5.amp	Gain	0.611831	0.885091	1.15017	0.670017	1.9744	0.0446206	0.788276	2.03438	1.01721	4.06869	0.906381	0.99745	0.964205	0.525216	1.77011	0.123292	0.923618	0.464762	0.175395	1.23153	0.613576	0.976245	1.08671	0.786938	1.50069	1
chr7:16017926-18944036.BeroukhimS5.amp	Gain	0.576191	0.885091	1.17	0.674677	2.02896	0.204271	0.788276	1.57946	0.779882	3.19879	0.733694	0.99745	0.898363	0.484497	1.66576	0.245628	0.923618	0.559844	0.210269	1.4906	0.809344	0.989479	1.04175	0.747266	1.45227	0
chr7:54899301-55275419.BeroukhimS2.7p11.2.amp.EGFR	Gain	0.981696	0.99987	0.993695	0.578858	1.70582	0.557238	0.929018	1.23114	0.614817	2.46531	0.261323	0.99745	1.3971	0.779513	2.504	0.10932	0.923618	0.451366	0.170477	1.19506	0.844	0.996114	1.0325	0.750799	1.41991	0
7.q.wholearm.chr7:59100000-158821424	Gain	0.0741333	0.797025	1.54803	0.958275	2.50073	0.124582	0.788276	1.73833	0.858388	3.52029	0.408471	0.99745	0.781874	0.436262	1.40128	0.0880683	0.923618	0.47233	0.199492	1.11832	0.513826	0.976245	1.10585	0.817556	1.49582	0
chr7:65877239-79629882.BeroukhimS2.7q21.11.del.MAGI2	Gain	0.878499	0.951277	1.04057	0.624914	1.73271	0.935591	0.998339	0.971611	0.483226	1.9536	0.147803	0.99745	1.5509	0.856047	2.80976	0.0666204	0.923618	0.445349	0.187637	1.05702	0.997329	0.99953	1.00054	0.729655	1.37199	0
chr7:83246850-83689170.BeroukhimS5.amp	Gain	0.145482	0.797025	1.44459	0.880359	2.37044	0.599104	0.940946	1.20428	0.60221	2.40827	0.636943	0.99745	1.15083	0.642166	2.06242	0.146817	0.923618	0.541061	0.235988	1.24052	0.452062	0.976245	1.12562	0.826885	1.53228	0
chr7:86091574-88424037.BeroukhimS5.amp	Gain	0.367002	0.876308	1.25599	0.76546	2.06087	0.694521	0.988978	1.14928	0.573928	2.30143	0.845009	0.99745	1.06033	0.589343	1.90772	0.190056	0.923618	0.574331	0.250579	1.31638	0.77384	0.979539	1.04624	0.768675	1.42402	0
chr7:87797038-89779004.BeroukhimS5.del	Gain	0.30891	0.876308	1.29068	0.789505	2.11001	0.746863	0.988978	1.12118	0.559803	2.24552	0.495256	0.99745	1.2239	0.684802	2.18741	0.145961	0.923618	0.540936	0.236276	1.23843	0.602234	0.976245	1.08478	0.798806	1.47312	0
chr7:89924533-98997268.BeroukhimS2.7q21.3.amp.CDK6	Gain	0.166377	0.797025	1.40512	0.867997	2.27462	0.680422	0.984933	1.15678	0.578466	2.31324	0.646018	0.99745	0.870277	0.481016	1.57455	0.109213	0.923618	0.508691	0.222463	1.16319	0.889938	0.999418	1.02171	0.753744	1.38494	0
chr7:92829306-132566935.BeroukhimS5.del	Gain	0.0794453	0.797025	1.53534	0.950878	2.47905	0.251234	0.826249	0.657602	0.321367	1.34563	0.894925	0.99745	0.96142	0.536225	1.72377	0.136073	0.923618	0.533024	0.233048	1.21913	0.93601	0.999418	0.987681	0.729784	1.33672	0
chr7:102988499-103837783.BeroukhimS5.amp	Gain	0.330726	0.876308	1.26995	0.7846	2.05555	0.288997	0.85717	0.673892	0.324898	1.39776	0.309871	0.99745	0.721473	0.384216	1.35477	0.348229	0.923618	0.672643	0.293731	1.54035	0.451082	0.976245	0.887314	0.650187	1.21092	0
chr7:115981465-116676953.BeroukhimS2.7q31.2.amp.MET	Gain	0.143933	0.797025	1.42972	0.885159	2.30929	0.156844	0.788276	0.589539	0.283671	1.22521	0.617662	0.99745	0.856745	0.466869	1.5722	0.451576	0.958304	0.716316	0.300507	1.70747	0.797318	0.988378	0.960289	0.704855	1.30829	0
chr7:129281946-131188950.BeroukhimS5.amp	Gain	0.0386605	0.797025	1.65879	1.02674	2.67992	0.35144	0.85717	0.711472	0.347684	1.4559	0.302979	0.99745	0.729861	0.400884	1.3288	0.234664	0.923618	0.574657	0.230475	1.43283	0.917863	0.999418	0.984027	0.724611	1.33632	1
chr7:137042370-158819393.BeroukhimS5.amp	Gain	0.0909606	0.797025	1.51518	0.93587	2.4531	0.156509	0.788276	1.65709	0.824009	3.33243	0.136722	0.99745	0.63039	0.343304	1.15755	0.166603	0.923618	0.524658	0.210353	1.30859	0.735405	0.976245	1.05431	0.775824	1.43275	0
chr7:141592807-142264966.BeroukhimS2.7q34.del.TRB	Gain	0.185031	0.797025	1.38517	0.85557	2.24261	0.541603	0.929018	1.24147	0.619883	2.48634	0.0615805	0.99745	0.564244	0.309656	1.02814	0.187334	0.923618	0.540823	0.216891	1.34856	0.670979	0.976245	0.935225	0.68664	1.27381	0
chr7:144118814-148066271.BeroukhimS2.7q35.del.CNTNAP2	Gain	0.112439	0.797025	1.47733	0.912459	2.3919	0.284672	0.85717	1.46097	0.729505	2.92585	0.188368	0.99745	0.660879	0.356538	1.22501	0.0640469	0.923618	0.364825	0.125488	1.06063	0.972453	0.99953	1.00546	0.737953	1.36995	0
chr7:156893473-158821424.BeroukhimS2.7q36.3.del.PTPRN2	Gain	0.0741623	0.797025	1.55115	0.958041	2.51144	0.41541	0.869918	1.33449	0.666393	2.67239	0.488067	0.99745	0.813365	0.453621	1.4584	0.0721547	0.923618	0.409375	0.154645	1.0837	0.713629	0.976245	1.05897	0.779814	1.43805	0
chr8:1-392555.BeroukhimS2.8p23.3.del	Gain	0.693439	0.89228	0.861959	0.411833	1.80407	0.895483	0.998339	0.932181	0.326935	2.6579	0.549794	0.99745	1.30013	0.550089	3.07285	0.387281	0.923618	0.528333	0.124376	2.24429	0.703812	0.976245	0.913339	0.572368	1.45743	0
8.p.wholearm.chr8:1-45200000	Gain	0.307971	0.876308	0.665432	0.304103	1.45608	0.766983	0.988978	0.835491	0.254473	2.7431	0.880497	0.99745	0.931129	0.36728	2.3606	0.753262	0.999353	1.18756	0.406595	3.46857	0.452889	0.976245	0.8327	0.516263	1.34309	0
chr8:2053441-6259545.BeroukhimS2.8p23.2.del.CSMD1	Gain	0.693439	0.89228	0.861959	0.411833	1.80407	0.987918	0.998339	0.991938	0.34791	2.82815	0.664723	0.99745	1.22839	0.484543	3.11416	0.5065	0.974572	0.611876	0.143625	2.60674	0.741675	0.976245	0.922702	0.571904	1.48868	0
chr8:11575198-11708771.BeroukhimS5.amp	Gain	0.693439	0.89228	0.861959	0.411833	1.80407	0.687987	0.988978	0.783826	0.238757	2.57326	0.194157	0.99745	1.8559	0.729724	4.72011	0.485115	0.958345	0.597321	0.140571	2.53817	0.832768	0.989479	0.948456	0.580344	1.55006	0
chr8:22125332-30139123.BeroukhimS2.8p21.2.del	Gain	0.730672	0.903191	0.871525	0.398337	1.90682	0.801772	0.995867	0.832455	0.198894	3.48418	0.290125	0.99745	1.74169	0.623022	4.86898	0.383907	0.923618	0.526255	0.124056	2.23241	0.749103	0.976245	0.916649	0.537741	1.56255	0
chr8:29285985-30473918.BeroukhimS5.amp	Gain	0.976155	0.99987	1.0103	0.51592	1.97842	0.499688	0.910403	0.664024	0.202233	2.18029	0.092817	0.99745	2.09186	0.884597	4.94673	0.346409	0.923618	0.499366	0.117667	2.11925	0.996448	0.99953	0.998956	0.630876	1.58179	0
chr8:38252951-38460772.BeroukhimS2.8p12.amp.FGFR1	Gain	0.330203	0.876308	1.28482	0.775811	2.12778	0.891596	0.998339	1.05336	0.498771	2.22459	0.472013	0.99745	1.26623	0.665501	2.40922	0.831841	0.999353	1.08722	0.502445	2.3526	0.267104	0.976245	1.19853	0.870453	1.65026	0
chr8:39008109-41238710.BeroukhimS2.8p11.22.del	Gain	0.908005	0.954478	1.02988	0.625006	1.69704	0.582456	0.935506	1.22236	0.597513	2.50063	0.589693	0.99745	1.18925	0.633431	2.23279	0.662883	0.999353	1.18487	0.552639	2.54041	0.450279	0.976245	1.12823	0.824837	1.54321	0
chr8:41004735-41425303.BeroukhimS5.amp	Gain	0.475896	0.885091	1.19433	0.732978	1.94608	0.339306	0.85717	1.40575	0.699077	2.82676	0.348843	0.99745	1.34402	0.72405	2.49482	0.861613	0.999353	1.06991	0.50047	2.28727	0.162568	0.976245	1.24573	0.915159	1.69572	0
chr8:42006632-42404492.BeroukhimS2.8p11.21.amp	Gain	0.991186	0.99987	0.99728	0.615054	1.61704	0.39877	0.858642	1.34849	0.673361	2.70051	0.302479	0.99745	1.38434	0.746054	2.56871	0.964362	0.999353	1.01753	0.474714	2.18104	0.383277	0.976245	1.14687	0.842809	1.56062	0
chr8:42971602-72924037.BeroukhimS2.8q11.22.del.SNTG1	Gain	0.118249	0.797025	1.51771	0.89921	2.56164	0.074127	0.788276	2.01871	0.933797	4.36409	0.904873	0.99745	0.965297	0.540879	1.72275	0.344012	0.923618	1.55294	0.624058	3.8644	0.0389624	0.976245	1.40029	1.01721	1.92763	0
8.q.wholearm.chr8:45200000-146274826	Gain	0.687632	0.89228	1.12213	0.63989	1.96779	0.20917	0.788276	1.84324	0.709737	4.78702	0.360507	0.99745	0.745738	0.397632	1.39859	0.725662	0.999353	0.838953	0.314611	2.23718	0.823351	0.989479	1.04131	0.729868	1.48564	0
chr8:62174237-62716885.BeroukhimS5.amp	Gain	0.281286	0.876308	1.31598	0.79859	2.16856	0.0405661	0.788276	2.23793	1.03521	4.83797	0.925782	0.99745	1.02791	0.575957	1.83452	0.623765	0.988881	1.23079	0.536827	2.82187	0.0682817	0.976245	1.33657	0.978463	1.82575	1
chr8:81242335-81979194.BeroukhimS2.8q21.13.amp	Gain	0.177926	0.797025	1.44085	0.84693	2.45127	0.165835	0.788276	1.72462	0.797833	3.72798	0.316061	0.99745	0.743805	0.417035	1.32662	0.805465	0.999353	1.12195	0.449026	2.80334	0.308149	0.976245	1.18122	0.857478	1.6272	0
chr8:82099049-82634968.BeroukhimS5.amp	Gain	0.160004	0.797025	1.47307	0.858148	2.52864	0.165835	0.788276	1.72462	0.797833	3.72798	0.210446	0.99745	0.690645	0.386974	1.23262	0.805465	0.999353	1.12195	0.449026	2.80334	0.359385	0.976245	1.16169	0.843138	1.6006	0
chr8:84799647-85622331.BeroukhimS5.amp	Gain	0.160004	0.797025	1.47307	0.858148	2.52864	0.200985	0.788276	1.68582	0.757135	3.75361	0.225288	0.99745	0.698995	0.391824	1.24698	0.718328	0.999353	1.18348	0.473819	2.95603	0.353773	0.976245	1.16492	0.843662	1.60852	0
chr8:94587173-100685605.BeroukhimS5.amp	Gain	0.812569	0.917361	1.06754	0.621954	1.83236	0.194945	0.788276	1.88015	0.723694	4.8846	0.474577	0.99745	0.801163	0.436334	1.47104	0.613222	0.988881	1.2885	0.482218	3.44289	0.606986	0.976245	1.09442	0.776028	1.54345	0
chr8:101163387-103693879.BeroukhimS2.8q22.3.amp	Gain	0.889479	0.951669	1.03979	0.599706	1.80282	0.330635	0.85717	1.60615	0.618286	4.17239	0.505206	0.99745	0.810702	0.437299	1.50295	0.967375	0.999353	1.02073	0.381881	2.7283	0.876086	0.999418	1.0282	0.724917	1.45836	0
chr8:108043446-108683856.BeroukhimS5.amp	Gain	0.902708	0.954478	1.03565	0.590581	1.81614	0.433385	0.880415	1.46459	0.563796	3.80463	0.385163	0.99745	0.745648	0.384461	1.44616	0.657916	0.999353	1.24767	0.468523	3.32251	0.882043	0.999418	1.02775	0.715933	1.47537	0
chr8:116186189-120600761.BeroukhimS2.8q24.11.amp	Gain	0.6361	0.885091	1.14877	0.646747	2.04046	0.459075	0.885005	1.43427	0.552056	3.72633	0.429216	0.99745	0.759611	0.384187	1.5019	0.623071	0.988881	1.3075	0.448855	3.80871	0.674208	0.976245	1.08326	0.746109	1.57275	0
chr8:128414451-128718816.BeroukhimS5.amp	Gain	0.742207	0.908548	1.10121	0.619989	1.95594	0.2165	0.791855	1.93634	0.678992	5.52203	0.0454975	0.99745	0.516421	0.270244	0.98685	0.992255	0.999353	0.994695	0.339788	2.91187	0.83383	0.989479	0.961168	0.6639	1.39154	1
chr8:128774432-128849112.BeroukhimS2.8q24.21.amp.MYC	Gain	0.7607	0.909834	1.0912	0.622273	1.91349	0.20952	0.788276	1.95608	0.685929	5.5782	0.221713	0.99745	0.653754	0.330639	1.29263	0.992255	0.999353	0.994695	0.339788	2.91187	0.861179	0.999418	1.03394	0.711244	1.50306	0
chr8:128823745-146264218.BeroukhimS5.del	Gain	0.301558	0.876308	1.34456	0.766726	2.35789	0.125781	0.788276	2.00078	0.823373	4.86185	0.643946	0.99745	0.866606	0.472223	1.59036	0.890788	0.999353	1.07109	0.401868	2.85475	0.250786	0.976245	1.22536	0.866226	1.73338	0
chr8:133698327-133914560.BeroukhimS5.amp	Gain	0.625551	0.885091	1.15009	0.655856	2.01678	0.0733308	0.788276	2.60503	0.913509	7.42869	0.190248	0.99745	0.661334	0.356213	1.22781	0.996889	0.999353	0.998052	0.374574	2.65931	0.64395	0.976245	1.08737	0.762285	1.55108	0
chr8:140458177-146274826.BeroukhimS2.8q24.3.amp	Gain	0.301558	0.876308	1.34456	0.766726	2.35789	0.159994	0.788276	1.82387	0.788739	4.21749	0.452174	0.99745	0.79467	0.436486	1.44678	0.900763	0.999353	1.06435	0.399396	2.83636	0.34879	0.976245	1.17761	0.836513	1.65781	0
chr9:1-708871.BeroukhimS2.9p24.3.del	Gain	0.505577	0.885091	0.829505	0.47843	1.4382	0.91243	0.998339	0.958894	0.453824	2.02607	0.912155	0.99745	1.03404	0.570521	1.87414	0.356206	0.923618	0.681524	0.301813	1.53895	0.442039	0.976245	0.880193	0.635738	1.21865	0
9.p.wholearm.chr9:1-51800000	Gain	0.636505	0.885091	0.879767	0.517184	1.49655	0.565058	0.929018	0.797453	0.368854	1.72407	0.906061	0.99745	1.03637	0.572537	1.87599	0.207622	0.923618	0.570631	0.238451	1.36556	0.326203	0.976245	0.849526	0.613466	1.17642	0
chr9:235706-8362053.BeroukhimS5.amp	Gain	0.70806	0.897835	0.90608	0.540721	1.51831	0.447464	0.881719	0.741701	0.343089	1.60343	0.473411	0.99745	1.24315	0.685668	2.25391	0.113038	0.923618	0.51688	0.22851	1.16916	0.398398	0.976245	0.870717	0.631449	1.20065	0
chr9:831690-1047552.Basal.9p24.3-61.amp	Gain	0.70806	0.897835	0.90608	0.540721	1.51831	0.869986	0.998339	0.939424	0.444515	1.98535	0.924531	0.99745	1.02916	0.567796	1.86541	0.203739	0.923618	0.589355	0.260781	1.33192	0.442028	0.976245	0.882331	0.64124	1.21407	0
chr9:7161607-12713130.BeroukhimS2.9p24.1.del.PTPRD	Gain	0.595549	0.885091	0.869525	0.518905	1.45706	0.633455	0.959732	0.833668	0.394702	1.76083	0.743458	0.99745	1.10314	0.612801	1.98585	0.0828186	0.923618	0.474145	0.204037	1.10183	0.285829	0.976245	0.840579	0.611053	1.15632	0
chr9:12683435-13935586.Basal.9p23-62.amp	Gain	0.508968	0.885091	0.840344	0.501502	1.40813	0.953167	0.998339	1.02171	0.498982	2.09203	0.406434	0.99745	0.775768	0.425993	1.41274	0.0376389	0.923618	0.394483	0.164113	0.948228	0.0954301	0.976245	0.761492	0.552801	1.04897	1
chr9:14071847-14900353.Basal.9p22.3-63.amp	Gain	0.278573	0.876308	0.745487	0.438229	1.26817	0.978077	0.998339	0.990007	0.483675	2.02639	0.582148	0.99745	0.846661	0.467966	1.53181	0.0882507	0.923618	0.480033	0.20645	1.11616	0.0979524	0.976245	0.763002	0.553851	1.05113	0
chr9:21489625-22474701.BeroukhimS2.9p21.3.del.CDKN2A.B	Gain	0.389497	0.876308	0.785362	0.452979	1.36164	0.846631	0.998339	1.0791	0.498914	2.334	0.469391	0.99745	0.792578	0.422216	1.48782	0.166426	0.923618	0.522111	0.207973	1.31075	0.160881	0.976245	0.784199	0.558276	1.10155	0
chr9:23819824-26891068.BeroukhimS5.del	Gain	0.666979	0.89228	0.888161	0.517461	1.52443	0.755182	0.988978	0.880338	0.395122	1.96141	0.65795	0.99745	0.867409	0.462117	1.62816	0.184619	0.923618	0.536298	0.21362	1.34639	0.241859	0.976245	0.816494	0.581437	1.14658	0
chr9:26573226-29470065.BeroukhimS5.amp	Gain	0.666979	0.89228	0.888161	0.517461	1.52443	0.929761	0.998339	0.965899	0.446563	2.0892	0.804303	0.99745	0.923494	0.492057	1.73321	0.338675	0.923618	0.652597	0.272238	1.56438	0.411836	0.976245	0.869185	0.621865	1.21486	0
chr9:34233377-35934224.BeroukhimS5.amp	Gain	0.647469	0.885091	0.881582	0.513632	1.51312	0.437991	0.880415	0.703233	0.288875	1.71194	0.498736	0.99745	1.23099	0.674151	2.24779	0.22492	0.923618	0.567492	0.227294	1.41687	0.457856	0.976245	0.880071	0.628114	1.2331	0
chr9:36365710-37139941.BeroukhimS2.9p13.2.del.PAX5	Gain	0.719639	0.897835	0.904129	0.521472	1.56758	0.37323	0.85717	0.667848	0.274645	1.62399	0.316058	0.99745	1.36575	0.742566	2.51191	0.261251	0.923618	0.591507	0.236657	1.47843	0.587107	0.976245	0.909712	0.646511	1.28006	0
chr9:36988416-36998984.BeroukhimS5.amp	Gain	0.719639	0.897835	0.904129	0.521472	1.56758	0.37323	0.85717	0.667848	0.274645	1.62399	0.384078	0.99745	1.31634	0.708888	2.44432	0.261251	0.923618	0.591507	0.236657	1.47843	0.534982	0.976245	0.896817	0.635755	1.26508	0
chr9:37861914-38370450.BeroukhimS5.del	Gain	0.833569	0.924502	0.9388	0.520894	1.69199	0.284569	0.85717	0.615644	0.253208	1.49687	0.384078	0.99745	1.31634	0.708888	2.44432	0.208724	0.923618	0.555243	0.221869	1.38953	0.496119	0.976245	0.884463	0.621057	1.25959	0
9.q.wholearm.chr9:51800000-140273252	Gain	0.399768	0.876308	1.33474	0.681583	2.6138	0.367275	0.85717	1.50464	0.619031	3.65723	0.790459	0.99745	0.881195	0.346666	2.23992	0.842738	0.999353	0.905312	0.338843	2.41879	0.503791	0.976245	1.15426	0.757961	1.75776	0
chr9:71280626-72167093.BeroukhimS5.amp	Gain	0.833569	0.924502	0.9388	0.520894	1.69199	0.625057	0.959732	1.24783	0.513465	3.03252	0.158762	0.99745	0.47747	0.170777	1.33495	0.309589	0.923618	0.535702	0.160706	1.78572	0.290179	0.976245	0.8005	0.530018	1.20902	0
chr9:97183463-97625342.BeroukhimS5.del	Gain	0.498839	0.885091	0.748725	0.323675	1.73195	0.54021	0.929018	1.31982	0.543092	3.2074	0.941559	0.99745	0.97025	0.432731	2.17545	0.189537	0.923618	1.79609	0.748823	4.30801	0.690975	0.976245	1.08885	0.715646	1.65669	0
chr9:110661885-116923292.BeroukhimS5.del	Gain	0.836484	0.924502	0.920867	0.420924	2.01461	0.62946	0.959732	1.26558	0.48615	3.29464	0.645516	0.99745	0.817016	0.345353	1.93285	0.243804	0.923618	1.68185	0.701621	4.03155	0.730927	0.976245	1.07781	0.703201	1.65197	0
chr9:110838572-127593510.BeroukhimS5.amp	Gain	0.939715	0.974528	0.970243	0.443487	2.12266	0.849407	0.998339	1.097	0.421851	2.85271	0.768247	0.99745	0.890891	0.41313	1.92115	0.47447	0.958345	1.37461	0.574806	3.28728	0.848029	0.996114	1.04149	0.68723	1.57835	0
chr9:122980237-124410900.Basal.9q33.2-64.del	Gain	0.74153	0.908548	1.13233	0.541059	2.36974	0.631483	0.959732	1.26357	0.485769	3.28678	0.926573	0.99745	1.03374	0.510407	2.09366	0.770134	0.999353	1.13837	0.477262	2.71525	0.577183	0.976245	1.12064	0.750866	1.67252	0
chr9:130999928-132303780.BeroukhimS5.del	Gain	0.568343	0.885091	1.22679	0.607849	2.47596	0.657846	0.973102	0.764339	0.23269	2.51069	0.370277	0.99745	1.39763	0.67195	2.90701	0.471271	0.958345	1.40573	0.556571	3.55043	0.340683	0.976245	1.223	0.808332	1.85038	0
chr9:137859478-140273252.BeroukhimS2.9q34.3.amp	Gain	0.606507	0.885091	1.17838	0.630995	2.20061	0.179346	0.788276	0.442786	0.134823	1.4542	0.509014	0.99745	0.788794	0.390081	1.59504	0.974841	0.999353	0.984268	0.367384	2.63698	0.491177	0.976245	0.869693	0.584444	1.29416	0
chr10:1-1042949.BeroukhimS2.1p15.3.del	Gain	0.651127	0.885091	1.11719	0.691072	1.80607	0.86786	0.998339	1.06173	0.52428	2.15013	0.765095	0.99745	0.915521	0.513132	1.63346	0.123243	0.923618	0.537903	0.244489	1.18344	0.714709	0.976245	0.944912	0.697339	1.28038	0
10.p.wholearm.chr10:1-40300000	Gain	0.71448	0.897835	1.0938	0.676599	1.76826	0.262521	0.83944	1.53337	0.72594	3.23889	0.480026	0.99745	0.811215	0.453917	1.44976	0.394242	0.923618	0.710715	0.323975	1.55912	0.97434	0.99953	1.00501	0.741308	1.36251	0
chr10:101955-12088176.BeroukhimS5.amp	Gain	0.651127	0.885091	1.11719	0.691072	1.80607	0.311333	0.85717	1.47137	0.696672	3.10754	0.989333	0.99745	0.99596	0.550205	1.80285	0.0876473	0.923618	0.504022	0.229611	1.10639	0.924865	0.999418	1.01491	0.746153	1.38048	0
chr10:170643-1769670.Basal.10p15.3-65.amp	Gain	0.651127	0.885091	1.11719	0.691072	1.80607	0.86786	0.998339	1.06173	0.52428	2.15013	0.755859	0.99745	0.911981	0.510209	1.63013	0.123243	0.923618	0.537903	0.244489	1.18344	0.710205	0.976245	0.94397	0.696418	1.27952	0
chr10:3099740-3205003.Basal.10p15.2-66.amp	Gain	0.651127	0.885091	1.11719	0.691072	1.80607	0.684852	0.988409	1.15976	0.566918	2.37254	0.802414	0.99745	0.928524	0.519426	1.65983	0.123243	0.923618	0.537903	0.244489	1.18344	0.813049	0.989479	0.963919	0.710844	1.30709	0
chr10:3811260-5139878.LumB.10p15.1-143.del	Gain	0.651127	0.885091	1.11719	0.691072	1.80607	0.285852	0.85717	1.50245	0.711406	3.17311	0.689601	0.99745	0.887827	0.495176	1.59183	0.152148	0.923618	0.55944	0.252641	1.23881	0.976509	0.99953	1.00463	0.738935	1.36585	0
chr10:3811260-6662244.Basal.10p15.1-67.amp	Gain	0.651127	0.885091	1.11719	0.691072	1.80607	0.311333	0.85717	1.47137	0.696672	3.10754	0.989333	0.99745	0.99596	0.550205	1.80285	0.139681	0.923618	0.549655	0.248421	1.21616	0.848748	0.996114	1.03049	0.756841	1.40307	0
chr10:7244255-12332593.Basal.10p14-68.amp	Gain	0.651127	0.885091	1.11719	0.691072	1.80607	0.934791	0.998339	1.02989	0.508601	2.08548	0.844469	0.99745	0.942849	0.523725	1.69739	0.242078	0.923618	0.625329	0.284772	1.37316	0.833712	0.989479	0.967817	0.713119	1.31348	0
chr10:12431738-17283687.Basal.10p13-69.amp	Gain	0.651127	0.885091	1.11719	0.691072	1.80607	0.706413	0.988978	1.14529	0.565415	2.31985	0.599786	0.99745	0.856352	0.479829	1.52834	0.302925	0.923618	0.660844	0.30049	1.45334	0.838432	0.992733	0.968902	0.715151	1.31269	0
chr10:17311250-19896508.Basal.10p12.33-70.amp	Gain	0.651127	0.885091	1.11719	0.691072	1.80607	0.663116	0.978187	1.16809	0.580605	2.35002	0.668872	0.99745	0.881039	0.493093	1.5742	0.214436	0.923618	0.609006	0.27835	1.33245	0.833228	0.989479	0.967987	0.71506	1.31038	0
chr10:19022250-42889659.BeroukhimS5.del	Gain	0.590222	0.885091	1.14108	0.705848	1.84468	0.0527102	0.788276	2.09423	0.991385	4.42392	0.738324	0.99745	0.903479	0.498074	1.63886	0.227537	0.923618	0.617234	0.281903	1.35145	0.570604	0.976245	1.09158	0.806397	1.47761	0
chr10:20145174-20609292.Basal.10p12.32-71.amp	Gain	0.651127	0.885091	1.11719	0.691072	1.80607	0.589947	0.935506	1.21183	0.602524	2.4373	0.907025	0.99745	0.966018	0.540775	1.72566	0.213866	0.923618	0.610777	0.280714	1.32893	0.988227	0.99953	0.99773	0.737739	1.34935	0
chr10:21110098-22746531.Basal.10p12.31-72.amp	Gain	0.651127	0.885091	1.11719	0.691072	1.80607	0.589947	0.935506	1.21183	0.602524	2.4373	0.775112	0.99745	0.918614	0.513112	1.64458	0.268419	0.923618	0.644071	0.295501	1.40381	0.95906	0.99953	0.992127	0.733677	1.34162	0
chr10:22863772-24876778.Basal.10p12.2-73.amp	Gain	0.651127	0.885091	1.11719	0.691072	1.80607	0.587688	0.935506	1.21326	0.603215	2.44025	0.927697	0.99745	0.973404	0.543799	1.7424	0.317781	0.923618	0.671814	0.307847	1.4661	0.926603	0.999418	1.01429	0.750008	1.37169	0
chr10:24604620-28074753.Basal.10p12.1-74.amp	Gain	0.651127	0.885091	1.11719	0.691072	1.80607	0.0671927	0.788276	1.97707	0.952891	4.10207	0.914799	0.99745	0.96827	0.536364	1.74797	0.282849	0.923618	0.651609	0.298201	1.42385	0.530351	0.976245	1.10167	0.814146	1.49073	0
chr10:28141103-31360860.Basal.10p11.23-75.amp	Gain	0.651127	0.885091	1.11719	0.691072	1.80607	0.0638983	0.788276	1.99332	0.960922	4.13491	0.478566	0.99745	0.804456	0.440686	1.46851	0.496613	0.9611	0.761773	0.347636	1.66927	0.630299	0.976245	1.07698	0.796245	1.45671	0
chr10:31648148-32903498.Basal.10p11.22-76.amp	Gain	0.590222	0.885091	1.14108	0.705848	1.84468	0.179223	0.788276	1.62221	0.800779	3.28627	0.57353	0.99745	0.839906	0.4575	1.54195	0.452233	0.958304	0.740493	0.338308	1.6208	0.724325	0.976245	1.05594	0.780311	1.42893	0
chr10:35175415-37212810.BeroukhimS5.amp	Gain	0.85326	0.935174	1.0465	0.646518	1.69393	0.146307	0.788276	1.68773	0.83297	3.41959	0.908309	0.99745	0.965294	0.529175	1.76084	0.550262	0.983682	0.787641	0.359899	1.72375	0.639931	0.976245	1.07508	0.793806	1.45601	0
chr10:38685321-38707438.LumB.10p11.21-144.del	Gain	0.85326	0.935174	1.0465	0.646518	1.69393	0.0819741	0.788276	1.87063	0.923636	3.78858	0.662079	0.99745	1.14553	0.622859	2.10679	0.528933	0.983682	0.7777	0.35557	1.70098	0.387888	0.976245	1.1439	0.843047	1.55212	0
10.q.wholearm.chr10:40300000-135374737	Gain	0.10868	0.797025	0.198605	0.0275597	1.43123	0.0779745	0.788276	2.2243	0.914356	5.41095	0.748882	0.99745	1.1411	0.508568	2.56034	0.159475	0.923618	0.237443	0.0320338	1.75999	0.491064	0.976245	0.82906	0.486253	1.41354	0
chr10:52313829-53768264.BeroukhimS2.1q11.23.del.PRKG1	Gain	0.145263	0.797025	0.59343	0.294032	1.19769	0.41365	0.869918	1.3963	0.62717	3.10866	0.878741	0.99745	0.948416	0.480294	1.87279	0.542792	0.983682	1.31072	0.548366	3.13294	0.680156	0.976245	0.924601	0.636929	1.3422	0
chr10:54201467-57779853.BeroukhimS5.del	Gain	0.145263	0.797025	0.59343	0.294032	1.19769	0.591305	0.935506	1.25821	0.544041	2.90989	0.528478	0.99745	1.23043	0.645697	2.3447	0.507362	0.974572	1.3428	0.561763	3.20976	0.92596	0.999418	0.98266	0.679482	1.42111	0
chr10:61909390-66364553.BeroukhimS5.amp	Gain	0.126279	0.797025	0.519792	0.224672	1.20257	0.39441	0.858642	1.44011	0.622108	3.3337	0.144398	0.99745	1.63325	0.84521	3.15604	0.695944	0.999353	1.20007	0.480798	2.99538	0.72245	0.976245	1.07318	0.726799	1.58465	0
chr10:73394126-73443318.LumB.10q22.1-145.del	Gain	0.169348	0.797025	0.555386	0.240076	1.28482	0.362937	0.85717	1.47606	0.637968	3.41516	0.35945	0.99745	1.37593	0.695304	2.72282	0.367629	0.923618	0.634608	0.23597	1.70669	0.718736	0.976245	0.928535	0.62023	1.39009	0
chr10:74560456-82020637.BeroukhimS2.1q22.3.amp	Gain	0.225614	0.861285	0.569264	0.228843	1.41609	0.441655	0.880415	1.38991	0.600823	3.21532	0.311119	0.99745	1.425	0.718084	2.82785	0.259585	0.923618	0.5657	0.210112	1.52307	0.735838	0.976245	0.931547	0.617021	1.4064	0
chr10:75957348-77987139.LumB.10q22.2-146.del	Gain	0.269127	0.876308	0.598216	0.240487	1.48807	0.378824	0.85717	1.45755	0.629828	3.37308	0.364643	0.99745	1.36944	0.693965	2.7024	0.282782	0.923618	0.581869	0.216613	1.56302	0.806129	0.989479	0.949804	0.629534	1.43301	0
chr10:89467202-90419015.BeroukhimS2.1q23.31.del.PTEN	Gain	0.389319	0.876308	0.53891	0.131898	2.20188	0.186928	0.788276	1.90303	0.731867	4.94832	0.943312	0.99745	0.958322	0.296417	3.09827	0.307432	0.923618	0.352795	0.0477094	2.6088	0.716484	0.976245	0.892611	0.483491	1.64792	0
chr10:118946990-119027085.LumB.10q25.3-147.del	Gain	0.118104	0.797025	0.325627	0.0797257	1.32997	0.931387	0.998339	0.955012	0.334916	2.72321	0.520361	0.99745	0.767894	0.343215	1.71805	0.233404	0.923618	0.29633	0.040084	2.19069	0.0760424	0.976245	0.607883	0.350748	1.05352	0
chr10:119032598-121691235.LumB.10q26.11-148.del	Gain	0.118104	0.797025	0.325627	0.0797257	1.32997	0.758859	0.988978	1.16129	0.447011	3.01691	0.520361	0.99745	0.767894	0.343215	1.71805	0.215069	0.923618	0.282053	0.0381361	2.08605	0.10484	0.976245	0.643293	0.377462	1.09634	0
chr10:122206456-122883255.LumB.10q26.12-149.del	Gain	0.118104	0.797025	0.325627	0.0797257	1.32997	0.62064	0.959732	1.25157	0.514672	3.04357	0.2688	0.99745	0.634815	0.283701	1.42048	0.334213	0.923618	0.490401	0.115472	2.08269	0.0936197	0.976245	0.648784	0.391241	1.07586	0
chr10:123214869-123367187.BeroukhimS5.amp	Gain	0.134738	0.797025	0.41327	0.12982	1.31561	0.300856	0.85717	1.5267	0.684933	3.40297	0.29389	0.99745	0.664399	0.309636	1.42563	0.886864	0.999353	1.0735	0.40409	2.85184	0.366471	0.976245	0.817856	0.528644	1.26529	0
chr10:123223889-124739898.LumB.10q26.13-150.del	Gain	0.117504	0.797025	0.396624	0.124597	1.26256	0.269782	0.847433	1.57018	0.704591	3.49915	0.215399	0.99745	0.600619	0.268118	1.34546	0.87218	0.999353	1.08352	0.407823	2.87871	0.303116	0.976245	0.792135	0.508375	1.23428	0
chr10:128584013-129240925.LumB.10q26.2-151.del	Gain	0.117504	0.797025	0.396624	0.124597	1.26256	0.183258	0.788276	1.72219	0.773366	3.83512	0.187792	0.99745	0.58188	0.259953	1.30248	0.794315	0.999353	0.867623	0.298346	2.52315	0.240327	0.976245	0.762819	0.485462	1.19864	0
chr10:129812260-135374737.BeroukhimS2.1q26.3.del	Gain	0.677511	0.89228	0.824186	0.331323	2.05021	0.191997	0.788276	1.6712	0.772656	3.61469	0.517672	0.99745	0.766672	0.342786	1.71473	0.917572	0.999353	1.04951	0.420304	2.62063	0.92378	0.999418	1.02053	0.673067	1.54735	0
chr11:1-1391954.BeroukhimS2.11p15.5.del	Gain	0.887946	0.951669	0.948286	0.453072	1.98478	0.135511	0.788276	0.219444	0.0299552	1.60759	0.74851	0.99745	1.1644	0.459191	2.95266	0.900164	0.999353	0.923812	0.267852	3.1862	0.4665	0.976245	0.829313	0.501121	1.37244	0
11.p.wholearm.chr11:1-52900000	Gain	0.747184	0.908548	0.87918	0.401848	1.9235	0.803528	0.995867	1.12882	0.434551	2.93229	0.6875	0.99745	0.838121	0.354502	1.9815	0.739978	0.999353	0.811328	0.23602	2.78898	0.667326	0.976245	0.90417	0.571152	1.43136	0
chr11:26341787-27574592.BeroukhimS5.amp	Gain	0.502247	0.885091	0.78631	0.389591	1.58701	0.910414	0.998339	1.04524	0.483624	2.25903	0.223542	0.99745	0.621762	0.28927	1.33643	0.0475394	0.923618	0.1315	0.017677	0.978228	0.0562007	0.976245	0.66807	0.441582	1.01072	1
chr11:32027116-37799354.BeroukhimS2.11p13.amp	Gain	0.939854	0.974528	0.976957	0.533194	1.79005	0.208683	0.788276	1.57232	0.776486	3.18383	0.292484	0.99745	0.663514	0.309142	1.4241	0.0888342	0.923618	0.395341	0.135751	1.15133	0.455928	0.976245	0.871056	0.605953	1.25214	0
chr11:42387077-47453403.BeroukhimS5.amp	Gain	0.981213	0.99987	0.992751	0.541819	1.81898	0.395826	0.858642	1.38249	0.654598	2.91977	0.479727	0.99745	0.714849	0.281783	1.81348	0.12006	0.923618	0.428556	0.147244	1.24732	0.51617	0.976245	0.879521	0.59695	1.29585	0
11.q.wholearm.chr11:52900000-134452384	Gain	0.737913	0.908548	1.1058	0.613546	1.993	0.766431	0.988978	0.874106	0.359744	2.1239	0.841754	0.99745	0.928079	0.446035	1.93108	0.378051	0.923618	1.5183	0.599953	3.84235	0.768951	0.979539	1.05751	0.728198	1.53575	0
chr11:55503467-56066044.BeroukhimS5.amp	Gain	0.950276	0.981523	1.01945	0.556379	1.86795	0.841882	0.998339	1.08487	0.4873	2.41522	0.117075	0.99745	0.502859	0.212845	1.18803	0.483685	0.958345	0.731233	0.304531	1.75582	0.311708	0.976245	0.822389	0.56305	1.20118	0
chr11:57344931-58658339.BeroukhimS5.del	Gain	0.465848	0.885091	1.23837	0.697115	2.19985	0.869036	0.998339	0.93189	0.402907	2.15538	0.207425	0.99745	0.575015	0.243251	1.35926	0.53336	0.983682	0.757762	0.316572	1.81382	0.574894	0.976245	0.898317	0.617571	1.30669	0
chr11:57861150-58074632.BeroukhimS5.amp	Gain	0.465848	0.885091	1.23837	0.697115	2.19985	0.921887	0.998339	0.958919	0.414608	2.21782	0.173413	0.99745	0.550681	0.23327	1.29999	0.471484	0.958345	0.713279	0.284343	1.78927	0.527848	0.976245	0.885469	0.606965	1.29176	0
chr11:68230745-68388280.BeroukhimS5.amp	Gain	0.126442	0.797025	1.50439	0.89105	2.53992	0.809511	0.995867	1.09631	0.519097	2.31535	0.449924	0.99745	0.775068	0.400198	1.50108	0.47797	0.958345	0.730041	0.306116	1.74103	0.761531	0.976245	1.05309	0.754005	1.47081	0
chr11:69098089-69278404.BeroukhimS2.11q13.2.amp.CCND1	Gain	0.100054	0.797025	1.55193	0.919173	2.62029	0.474589	0.90511	0.7468	0.335464	1.6625	0.506055	0.99745	0.81362	0.443	1.49431	0.688328	0.999353	1.17595	0.532669	2.59609	0.676611	0.976245	1.07216	0.77279	1.48751	0
chr11:69588488-69842871.BeroukhimS5.amp	Gain	0.185077	0.797025	1.44134	0.839395	2.47495	0.352722	0.85717	0.684196	0.307307	1.52331	0.506055	0.99745	0.81362	0.443	1.49431	0.771506	0.999353	1.12447	0.509435	2.48204	0.94477	0.999418	1.01179	0.726192	1.40971	0
chr11:73357303-74035012.BeroukhimS5.amp	Gain	0.0999451	0.797025	1.57456	0.916785	2.70427	0.148158	0.788276	0.494381	0.190284	1.28447	0.354881	0.99745	0.732482	0.378763	1.41653	0.950944	0.999353	1.02655	0.445428	2.36585	0.832507	0.989479	0.963035	0.679271	1.36534	0
chr11:74085123-74337880.LumB.11q13.4-153.del	Gain	0.0999451	0.797025	1.57456	0.916785	2.70427	0.148788	0.788276	0.494946	0.190514	1.28585	0.178867	0.99745	0.627655	0.318267	1.2378	0.88579	0.999353	1.06113	0.472244	2.38433	0.677534	0.976245	0.928493	0.654495	1.3172	0
chr11:74091491-74180816.BeroukhimS5.amp	Gain	0.0999451	0.797025	1.57456	0.916785	2.70427	0.151956	0.788276	0.497625	0.191534	1.29288	0.178867	0.99745	0.627655	0.318267	1.2378	0.88579	0.999353	1.06113	0.472244	2.38433	0.681923	0.976245	0.929484	0.655189	1.31861	0
chr11:76699529-78005085.BeroukhimS2.11q14.1.amp	Gain	0.0999451	0.797025	1.57456	0.916785	2.70427	0.0516332	0.788276	0.352975	0.123676	1.0074	0.292214	0.99745	0.685952	0.340146	1.38332	0.829992	0.999353	0.912591	0.395972	2.10324	0.518676	0.976245	0.889025	0.621975	1.27074	0
chr11:76710709-85146692.LumB.11q14.1-154.del	Gain	0.0999451	0.797025	1.57456	0.916785	2.70427	0.158118	0.788276	0.502819	0.193545	1.3063	0.521223	0.99745	0.800991	0.406599	1.57794	0.742571	0.999353	0.869456	0.377327	2.00344	0.852897	0.998357	0.967311	0.680765	1.37447	0
chr11:82612034-85091467.BeroukhimS2.11q14.1.del.DLG2	Gain	0.0999451	0.797025	1.57456	0.916785	2.70427	0.0737247	0.788276	0.337953	0.102918	1.10974	0.694245	0.99745	0.872818	0.442969	1.71978	0.895746	0.999353	1.06072	0.439192	2.56183	0.990144	0.99953	0.997736	0.696395	1.42947	0
chr11:85633463-87710586.LumB.11q14.2-155.del	Gain	0.183449	0.797025	1.47731	0.831319	2.62529	0.089206	0.788276	0.35661	0.108589	1.17112	0.583313	0.99745	0.821751	0.407483	1.65718	0.954445	0.999353	1.02601	0.425174	2.47591	0.75899	0.976245	0.943031	0.648324	1.3717	0
chr11:87881006-92269284.LumB.11q14.3-156.del	Gain	0.183449	0.797025	1.47731	0.831319	2.62529	0.0563205	0.788276	0.248004	0.0592386	1.03828	0.526899	0.99745	0.790248	0.381137	1.6385	0.954445	0.999353	1.02601	0.425174	2.47591	0.645732	0.976245	0.914147	0.623454	1.34038	0
chr11:92342437-95765250.LumB.11q21-157.del	Gain	0.527991	0.885091	1.20894	0.670625	2.17935	0.0679869	0.788276	0.263593	0.0629618	1.10355	0.445261	0.99745	0.760979	0.377384	1.53448	0.781756	0.999353	1.13268	0.46915	2.73464	0.437248	0.976245	0.85938	0.586323	1.2596	0
chr11:101433436-102134907.BeroukhimS2.11q22.2.amp.BIRC2.YAP1	Gain	0.609978	0.885091	1.17079	0.638805	2.14579	0.1004	0.788276	0.301164	0.0719492	1.2606	0.572575	0.99745	1.23381	0.594702	2.55974	0.575601	0.983682	1.28651	0.532538	3.10797	0.940464	0.999418	1.015	0.686646	1.50039	0
chr11:104262627-109547776.LumB.11q22.3-158.del	Gain	0.98614	0.99987	1.00575	0.526889	1.91981	0.0754293	0.788276	0.164216	0.022411	1.20329	0.871496	0.99745	1.07356	0.454276	2.53707	0.715965	0.999353	1.18742	0.4707	2.99545	0.514506	0.976245	0.865717	0.561147	1.3356	0
chr11:107086196-116175885.BeroukhimS2.11q23.1.del.ATM	Gain	0.610799	0.885091	1.18283	0.619569	2.25816	0.0816188	0.788276	0.170409	0.0232549	1.24874	0.511242	0.99745	1.29175	0.601813	2.77266	0.658846	0.999353	1.22901	0.492028	3.0699	0.968148	0.99953	0.991509	0.652423	1.50683	0
chr11:110631916-112776199.LumB.11q23.1-159.del	Gain	0.523644	0.885091	1.23419	0.64645	2.3563	0.0754293	0.788276	0.164216	0.022411	1.20329	0.53146	0.99745	1.27598	0.594752	2.73749	0.658846	0.999353	1.22901	0.492028	3.0699	0.987555	0.99953	0.996674	0.65579	1.51475	0
chr11:112785528-114880322.LumB.11q23.2-160.del	Gain	0.399043	0.876308	1.32082	0.691821	2.52171	0.0585422	0.788276	0.146281	0.0199623	1.07192	0.668881	0.99745	1.19268	0.531901	2.67436	0.658846	0.999353	1.22901	0.492028	3.0699	0.900703	0.999418	0.973235	0.63553	1.49039	0
chr11:116803699-119605859.LumB.11q23.3-161.del	Gain	0.780262	0.91638	0.904865	0.448292	1.82644	0.133153	0.788276	0.401971	0.122358	1.32056	0.6543	0.99745	1.20264	0.536283	2.69697	0.653022	0.999353	1.22053	0.511951	2.90982	0.625049	0.976245	0.900559	0.591674	1.3707	0
chr11:130280899-134452384.BeroukhimS2.11q25.del.OPCML.HNT	Gain	0.796108	0.91638	0.915204	0.467324	1.79233	0.109903	0.788276	0.310927	0.0742409	1.30219	0.347734	0.99745	0.640129	0.252283	1.62422	0.412223	0.923618	1.43786	0.603582	3.42529	0.302172	0.976245	0.796404	0.516807	1.22727	0
chr12:1-1311104.BeroukhimS2.12p13.33.amp	Gain	0.0287676	0.797025	1.70803	1.05707	2.75987	0.839732	0.998339	0.930405	0.462442	1.87192	0.167124	0.99745	0.646623	0.348352	1.20028	0.115048	0.923618	0.524586	0.235153	1.17026	0.932594	0.999418	0.986979	0.72846	1.33724	1
12.p.wholearm.chr12:1-35400000	Gain	0.00630072	0.499046	1.95121	1.20786	3.15206	0.808591	0.995867	0.913722	0.44032	1.8961	0.0806625	0.99745	0.571127	0.304641	1.07072	0.440423	0.940744	0.733996	0.334568	1.61029	0.725482	0.976245	1.05649	0.777435	1.4357	1
chr12:8398512-8740196.BeroukhimS5.amp	Gain	0.00664725	0.499046	1.94377	1.20281	3.14119	0.339156	0.85717	0.694386	0.3287	1.46691	0.50969	0.99745	0.80542	0.423306	1.53246	0.38307	0.923618	0.705939	0.322808	1.54379	0.543912	0.976245	1.09983	0.808848	1.4955	1
chr12:10732932-10778896.BeroukhimS5.amp	Gain	0.00664725	0.499046	1.94377	1.20281	3.14119	0.478837	0.909213	0.763208	0.361278	1.61229	0.123846	0.99745	0.596339	0.308706	1.15197	0.383911	0.923618	0.699727	0.31323	1.56312	0.802928	0.988378	1.04	0.764289	1.41517	1
chr12:11410696-12118386.BeroukhimS2.12p13.2.del.ETV6	Gain	0.0285084	0.797025	1.70965	1.058	2.76266	0.972793	0.998339	0.987613	0.482509	2.02147	0.427512	0.99745	0.775222	0.413324	1.45399	0.261327	0.923618	0.62176	0.271343	1.42471	0.625011	0.976245	1.07986	0.793531	1.4695	1
chr12:18393150-19784941.BeroukhimS5.amp	Gain	0.0681418	0.797025	1.56848	0.967022	2.54401	0.259167	0.833706	0.616957	0.266641	1.42752	0.165654	0.99745	0.645651	0.347834	1.19846	0.847535	0.999353	0.925934	0.422563	2.02894	0.862987	0.999418	0.972686	0.710193	1.3322	0
chr12:20728852-21227330.BeroukhimS5.del	Gain	0.111687	0.797025	1.48327	0.912531	2.41096	0.239454	0.824958	0.604395	0.261199	1.39852	0.288843	0.99745	0.716098	0.38635	1.32728	0.608091	0.988881	0.810386	0.362831	1.81	0.771337	0.979539	0.954199	0.695544	1.30904	0
chr12:25189655-25352305.BeroukhimS2.12p12.1.amp.KRAS	Gain	0.234696	0.870331	1.35027	0.82284	2.21578	0.983553	0.998339	0.992158	0.469353	2.09731	0.0591515	0.99745	0.508684	0.252091	1.02646	0.91717	0.999353	0.959212	0.437604	2.10256	0.7412	0.976245	0.947251	0.686746	1.30657	0
chr12:27342867-29425476.BeroukhimS5.amp	Gain	0.0856565	0.797025	1.55687	0.939769	2.57918	0.813621	0.996499	0.911265	0.420872	1.97305	0.0321424	0.99745	0.450435	0.217167	0.934265	0.634901	0.994244	0.823105	0.368542	1.83833	0.646169	0.976245	0.925251	0.664071	1.28915	1
chr12:29425476-31105002.BeroukhimS5.del	Gain	0.158678	0.797025	1.44992	0.864956	2.4305	0.406207	0.869918	0.700637	0.30262	1.62214	0.069044	0.99745	0.532954	0.270432	1.05032	0.423572	0.923618	0.712854	0.311147	1.63318	0.381172	0.976245	0.859586	0.612666	1.20602	0
chr12:30999223-32594050.BeroukhimS2.12p11.21.amp	Gain	0.158678	0.797025	1.44992	0.864956	2.4305	0.339693	0.85717	0.664333	0.286932	1.53813	0.261638	0.99745	0.66863	0.331097	1.35026	0.579855	0.983682	0.797054	0.357037	1.77935	0.683317	0.976245	0.932052	0.664683	1.30697	0
chr12:33156845-33480710.BeroukhimS5.amp	Gain	0.158678	0.797025	1.44992	0.864956	2.4305	0.59685	0.94017	0.797259	0.344333	1.84595	0.0372642	0.99745	0.474537	0.235311	0.956972	0.549777	0.983682	0.776568	0.339076	1.77854	0.417482	0.976245	0.868507	0.617688	1.22118	1
chr12:34188071-44391168.BeroukhimS5.del	Gain	0.0230801	0.797025	1.89479	1.09177	3.28846	0.297203	0.85717	1.56273	0.675078	3.61752	0.0471563	0.99745	0.418702	0.177239	0.989125	0.706402	0.999353	0.812787	0.276425	2.38988	0.677531	0.976245	1.08393	0.741371	1.58476	2
12.q.wholearm.chr12:35400000-132349534	Gain	0.407906	0.876308	1.4694	0.590615	3.65573	0.167713	0.788276	2.09088	0.733233	5.96231	0.0698344	0.99745	0.26928	0.0651951	1.11223	0.361901	0.923618	1.81399	0.504259	6.52554	0.997014	0.99953	0.998937	0.572225	1.74385	0
chr12:38788913-42596599.BeroukhimS2.12q12.amp	Gain	0.207573	0.836232	1.49454	0.800045	2.79191	0.309727	0.85717	1.54454	0.667595	3.57343	0.110279	0.99745	0.496644	0.210375	1.17246	0.296695	0.923618	0.458302	0.105861	1.98412	0.831966	0.989479	0.956054	0.631237	1.44801	0
chr12:42034279-44588086.Basal.12q12-77.del	Gain	0.287023	0.876308	1.42099	0.744192	2.7133	0.77044	0.988978	1.15277	0.443635	2.99543	0.077866	0.99745	0.397161	0.142292	1.10854	0.532169	0.983682	0.623428	0.141559	2.74559	0.59026	0.976245	0.883392	0.562543	1.38724	0
chr12:44599181-47397048.Basal.12q13.11-78.del	Gain	0.526184	0.885091	1.31172	0.566831	3.03549	0.985197	0.998339	1.01132	0.308027	3.32037	0.50595	0.99745	0.728614	0.286636	1.8521	0.406518	0.923618	0.415489	0.0522233	3.30563	0.721174	0.976245	0.906853	0.530076	1.55144	0
chr12:47446248-48387464.Basal.12q13.12-79.del	Gain	0.625613	0.885091	1.25473	0.504275	3.122	0.758339	0.988978	1.20517	0.367056	3.95698	0.230965	0.99745	0.418508	0.100632	1.74049	0.313219	0.923618	0.356239	0.0479259	2.64798	0.456115	0.976245	0.791644	0.428225	1.46348	0
chr12:48421630-53099317.Basal.12q13.13-80.del	Gain	0.509539	0.885091	0.622807	0.152491	2.54368	0.176338	0.788276	2.06139	0.722384	5.88236	0.306524	0.99745	0.47692	0.115373	1.97146	0.888356	0.999353	0.86634	0.116877	6.42165	0.660099	0.976245	0.859716	0.438321	1.68623	0
chr12:50987234-51048711.BeroukhimS5.amp	Gain	0.414774	0.876308	0.556835	0.13634	2.2742	0.22939	0.812876	1.90189	0.666691	5.42556	0.919254	0.99745	1.04541	0.443027	2.46683	0.980133	0.999353	1.01957	0.221754	4.68775	0.882346	0.999418	1.04277	0.598824	1.81585	0
chr12:53136012-55168448.Basal.12q13.2-81.del	Gain	0.25255	0.876308	0.315734	0.0438193	2.27498	0.149355	0.788276	2.16177	0.758016	6.16513	0.514949	0.99745	0.62401	0.15091	2.58027	0.393389	0.923618	0.418635	0.0566776	3.09214	0.436906	0.976245	0.754161	0.370289	1.53599	0
chr12:55201993-55269875.Basal.12q13.3-82.del	Gain	0.174405	0.797025	0.254488	0.0353182	1.83373	0.250641	0.826249	2.00971	0.610879	6.61169	0.514949	0.99745	0.62401	0.15091	2.58027	0.393389	0.923618	0.418635	0.0566776	3.09214	0.24383	0.976245	0.637284	0.298731	1.35952	0
chr12:56419524-56488685.BeroukhimS2.12q14.1.amp.CDK4	Gain	0.26647	0.876308	0.450327	0.110263	1.8392	0.189619	0.788276	2.02047	0.706387	5.77915	0.537989	0.99745	0.692029	0.214448	2.2332	0.662485	0.999353	0.725095	0.171207	3.07092	0.51221	0.976245	0.81486	0.441753	1.5031	0
chr12:56621627-57600529.Basal.12q14.1-83.del	Gain	0.508241	0.885091	0.676497	0.21253	2.15334	0.250961	0.826249	1.85041	0.647101	5.29133	0.759329	0.99745	0.864787	0.341415	2.19046	0.662485	0.999353	0.725095	0.171207	3.07092	0.785302	0.982342	0.926513	0.535001	1.60453	0
chr12:63329154-63614508.BeroukhimS5.amp	Gain	0.715788	0.897835	1.18447	0.47614	2.94654	0.440205	0.880415	1.59751	0.486223	5.24869	0.406399	0.99745	0.608885	0.18875	1.96419	0.331024	0.923618	0.488384	0.115134	2.07165	0.636502	0.976245	0.87177	0.49344	1.54017	0
chr12:64149851-66323376.BeroukhimS5.del	Gain	0.259976	0.876308	1.61961	0.699918	3.74776	0.641619	0.959732	1.32628	0.403843	4.35572	0.102129	0.99745	0.306416	0.0741964	1.26544	0.312514	0.923618	0.474833	0.111899	2.01491	0.434773	0.976245	0.796711	0.450428	1.40921	0
chr12:64461446-64607139.BeroukhimS2.12q14.3.amp.HMGA2	Gain	0.364484	0.876308	1.4742	0.637174	3.41081	0.641619	0.959732	1.32628	0.403843	4.35572	0.168478	0.99745	0.439156	0.136137	1.41664	0.369217	0.923618	0.515582	0.121428	2.18915	0.528516	0.976245	0.837656	0.482862	1.45314	0
chr12:67440273-67566002.BeroukhimS2.12q15.amp.MDM2	Gain	0.259976	0.876308	1.61961	0.699918	3.74776	0.951203	0.998339	1.03782	0.316095	3.4074	0.164713	0.99745	0.365959	0.0886304	1.51106	0.99387	0.999353	1.00419	0.345554	2.91821	0.83223	0.989479	0.94394	0.553516	1.60975	0
chr12:68249634-68327233.BeroukhimS2.12q15.amp	Gain	0.364484	0.876308	1.4742	0.637174	3.41081	0.891706	0.998339	0.920738	0.280438	3.02298	0.415965	0.99745	0.653171	0.234067	1.8227	0.99387	0.999353	1.00419	0.345554	2.91821	0.947017	0.999421	0.983041	0.593573	1.62805	0
chr12:70849987-70966467.BeroukhimS2.12q21.1.amp	Gain	0.262866	0.876308	1.56404	0.714843	3.42206	0.794842	0.995867	0.853971	0.259833	2.80667	0.380802	0.99745	0.632046	0.226546	1.76336	0.938426	0.999353	1.04887	0.312576	3.51956	0.998683	0.99953	0.999576	0.604166	1.65377	0
chr12:76852527-77064746.BeroukhimS2.12q21.2.amp	Gain	0.262866	0.876308	1.56404	0.714843	3.42206	0.848586	0.998339	1.12291	0.341601	3.69122	0.371974	0.99745	0.655006	0.258726	1.65825	0.977486	0.999353	1.02108	0.239748	4.34879	0.902505	0.999418	1.0321	0.622567	1.71102	0
chr12:85072329-85674601.BeroukhimS2.12q21.32.amp	Gain	0.262866	0.876308	1.56404	0.714843	3.42206	0.857115	0.998339	0.896533	0.273032	2.94387	0.812165	0.99745	0.893483	0.352903	2.26213	0.713787	0.999353	1.25424	0.37382	4.2082	0.586901	0.976245	1.14561	0.701569	1.87071	0
chr12:94480961-96479233.BeroukhimS5.del	Gain	0.17467	0.797025	1.72	0.78602	3.76378	0.464004	0.891289	1.39337	0.57341	3.38583	0.286411	0.99745	0.462379	0.111963	1.90951	0.399274	0.923618	1.68379	0.501328	5.65525	0.381138	0.976245	1.24592	0.761717	2.03791	0
chr12:95089777-95350380.BeroukhimS2.12q23.1.amp	Gain	0.17467	0.797025	1.72	0.78602	3.76378	0.354495	0.85717	1.5211	0.625986	3.69616	0.180698	0.99745	0.258113	0.0355298	1.87511	0.399274	0.923618	1.68379	0.501328	5.65525	0.398727	0.976245	1.24242	0.750464	2.05686	0
chr12:97551177-99047626.BeroukhimS2.12q23.1.del.ANKS1B	Gain	0.17467	0.797025	1.72	0.78602	3.76378	0.198599	0.788276	1.73303	0.749412	4.00767	0.299714	0.99745	0.580802	0.207995	1.62182	0.540081	0.983682	1.40816	0.471111	4.20902	0.341416	0.976245	1.24636	0.791777	1.96194	0
chr12:131913408-132349534.BeroukhimS2.12q24.33.del	Gain	0.765011	0.909834	0.879937	0.38038	2.03557	0.879125	0.998339	1.08471	0.380368	3.0933	0.0710752	0.99745	0.270759	0.0655317	1.1187	0.994554	0.999353	0.996576	0.372189	2.66844	0.246808	0.976245	0.74229	0.448269	1.22916	0
chr13:1-23902184.BeroukhimS2.13q12.11.del	Gain	0.499928	0.885091	0.730779	0.29379	1.81776	0.205859	0.788276	1.85244	0.712718	4.81473	0.647297	0.99745	1.2224	0.51713	2.88954	0.850407	0.999353	0.890385	0.266429	2.97559	0.787346	0.982342	1.06799	0.662224	1.72239	0
chr13:1-40829685.BeroukhimS2.13q12.2.amp	Gain	0.484597	0.885091	0.722547	0.290465	1.79738	0.385561	0.857874	1.59078	0.557457	4.53949	0.873384	0.99745	0.932332	0.393843	2.20708	0.910707	0.999353	0.933303	0.279328	3.11839	0.821073	0.989479	0.944985	0.578705	1.5431	0
13.q.wholearm.chr13:16000000-114142980	Gain	0.954779	0.982374	1.02053	0.505599	2.05989	0.114126	0.788276	0.315399	0.0753655	1.31992	0.492764	0.99745	1.30645	0.608648	2.80427	0.733604	0.999353	0.830467	0.284909	2.42069	0.593819	0.976245	0.887046	0.571011	1.378	0
chr13:27611014-27767472.LumB.13q12.2-162.del	Gain	0.489219	0.885091	0.743859	0.321569	1.72071	0.984798	0.998339	0.988506	0.30097	3.24664	0.514971	0.99745	1.26322	0.625186	2.55241	0.846705	0.999353	0.887802	0.265665	2.96686	0.911616	0.999418	0.97482	0.621386	1.52928	0
chr13:27774389-30804409.LumB.13q12.3-163.del	Gain	0.505967	0.885091	0.752292	0.325184	1.74038	0.37378	0.85717	1.54219	0.593671	4.0062	0.721556	0.99745	0.863352	0.384806	1.93702	0.867131	0.999353	0.902143	0.269976	3.01457	0.755066	0.976245	0.929563	0.587474	1.47085	0
chr13:31211674-31275009.LumB.13q13.1-164.del	Gain	0.505967	0.885091	0.752292	0.325184	1.74038	0.091758	0.788276	2.14794	0.88327	5.22336	0.665363	0.99745	0.84484	0.393508	1.81382	0.837342	0.999353	0.881281	0.263703	2.94519	0.932965	0.999418	0.981176	0.630154	1.52773	0
chr13:46362859-48209064.BeroukhimS2.13q14.2.del.RB1	Gain	0.806615	0.91638	1.09169	0.540835	2.20359	0.936333	0.998339	0.943308	0.225293	3.94965	0.34311	0.99745	1.51708	0.640906	3.59104	0.360819	0.923618	1.7565	0.524707	5.88004	0.349177	0.976245	1.25111	0.782709	1.99983	0
chr13:72212826-74986423.BeroukhimS5.del	Gain	0.864025	0.939693	0.945075	0.495084	1.80407	0.519659	0.917976	0.708769	0.248563	2.02103	0.681576	0.99745	1.19697	0.507103	2.82534	0.632678	0.993677	1.27071	0.475759	3.39395	0.977164	0.99953	0.993899	0.65369	1.51117	0
chr13:89500014-93206506.BeroukhimS2.13q31.3.amp	Gain	0.695263	0.892477	1.1217	0.631429	1.99263	0.768804	0.988978	1.11867	0.529626	2.36283	0.566871	0.99745	0.799875	0.372489	1.71764	0.689546	0.999353	0.829761	0.332127	2.07301	0.938149	0.999418	0.985888	0.688535	1.41166	0
chr13:92308911-94031607.BeroukhimS2.13q31.3.del.GPC6	Gain	0.58376	0.885091	1.16635	0.672618	2.0225	0.70594	0.988978	1.15484	0.546695	2.4395	0.805185	0.99745	0.912197	0.439472	1.89342	0.689546	0.999353	0.829761	0.332127	2.07301	0.820411	0.989479	1.04131	0.734189	1.4769	0
chr13:104916365-104941384.Basal.13q33.2-84.amp	Gain	0.807919	0.91638	1.07066	0.617431	1.8566	0.327575	0.85717	1.41461	0.706422	2.83276	0.949461	0.99745	0.977513	0.483822	1.97496	0.174246	0.923618	0.531301	0.213369	1.32297	0.997954	0.99953	0.999559	0.713227	1.40084	0
chr13:106620319-107317084.Basal.13q33.3-85.amp	Gain	0.807919	0.91638	1.07066	0.617431	1.8566	0.363744	0.85717	1.37957	0.688945	2.76251	0.991487	0.99745	1.00371	0.508691	1.98043	0.174246	0.923618	0.531301	0.213369	1.32297	0.99953	0.99953	1.0001	0.715338	1.39822	0
chr13:108477140-110084607.BeroukhimS2.13q34.amp	Gain	0.807919	0.91638	1.07066	0.617431	1.8566	0.745728	0.988978	0.888317	0.434218	1.81731	0.460582	0.99745	0.773851	0.391662	1.52898	0.119407	0.923618	0.484994	0.195077	1.20577	0.292569	0.976245	0.832434	0.591597	1.17132	0
chr13:109973420-114110898.Basal.13q34-86.amp	Gain	0.807919	0.91638	1.07066	0.617431	1.8566	0.830011	0.998339	1.07951	0.536878	2.17061	0.822343	0.99745	0.928798	0.48742	1.76986	0.119407	0.923618	0.484994	0.195077	1.20577	0.591307	0.976245	0.91272	0.653976	1.27384	0
chr13:111767404-114142980.BeroukhimS2.13q34.del	Gain	0.807919	0.91638	1.07066	0.617431	1.8566	0.752419	0.988978	1.11899	0.556481	2.25012	0.822343	0.99745	0.928798	0.48742	1.76986	0.119407	0.923618	0.484994	0.195077	1.20577	0.623618	0.976245	0.919978	0.659335	1.28366	0
chr13:112030830-113770959.BeroukhimS5.amp	Gain	0.807919	0.91638	1.07066	0.617431	1.8566	0.752419	0.988978	1.11899	0.556481	2.25012	0.822343	0.99745	0.928798	0.48742	1.76986	0.119407	0.923618	0.484994	0.195077	1.20577	0.623618	0.976245	0.919978	0.659335	1.28366	0
chr14:1-23145193.BeroukhimS2.14q11.2.amp	Gain	0.0871414	0.797025	0.480908	0.20787	1.11258	0.268733	0.847433	1.57106	0.705523	3.49844	0.225702	0.99745	0.562487	0.221741	1.42685	0.394089	0.923618	0.417824	0.0561495	3.10914	0.12302	0.976245	0.691711	0.433002	1.10499	0
chr14:1-29140968.BeroukhimS2.14q11.2.del	Gain	0.0871414	0.797025	0.480908	0.20787	1.11258	0.212569	0.788276	1.66353	0.747304	3.70308	0.181072	0.99745	0.556402	0.235653	1.31373	0.399509	0.923618	0.422032	0.0567231	3.14001	0.114669	0.976245	0.691073	0.436663	1.09371	0
14.q.wholearm.chr14:15600000-106368585	Gain	0.284724	0.876308	0.531455	0.16691	1.6922	0.0952924	0.788276	2.04126	0.882636	4.72078	0.646038	0.99745	0.803804	0.316501	2.04139	0.567453	0.983682	0.557078	0.0749892	4.1384	0.78315	0.982342	0.929893	0.554148	1.56041	0
chr14:21961377-23608756.Basal.14q11.2-87.del	Gain	0.0871414	0.797025	0.480908	0.20787	1.11258	0.939834	0.998339	1.0348	0.425657	2.51567	0.166256	0.99745	0.518065	0.204176	1.31451	0.300477	0.923618	0.346745	0.0466959	2.57478	0.0309309	0.976245	0.582958	0.35709	0.951693	0
chr14:23609961-31698685.Basal.14q12-88.del	Gain	0.0871414	0.797025	0.480908	0.20787	1.11258	0.906372	0.998339	1.05472	0.434068	2.56282	0.172681	0.99745	0.550041	0.23295	1.29875	0.429924	0.923618	0.445731	0.0599359	3.31482	0.0406885	0.976245	0.606199	0.375355	0.979013	0
chr14:28763785-29367842.BeroukhimS5.amp	Gain	0.0871414	0.797025	0.480908	0.20787	1.11258	0.445375	0.880852	1.36561	0.613442	3.04003	0.185149	0.99745	0.499093	0.178545	1.39513	0.911739	0.999353	1.07052	0.32085	3.5718	0.157879	0.976245	0.718894	0.454714	1.13656	0
chr14:31868274-34078694.Basal.14q13.1-89.del	Gain	0.0871414	0.797025	0.480908	0.20787	1.11258	0.234335	0.815663	1.62529	0.729973	3.61872	0.362583	0.99745	0.620391	0.221988	1.73381	0.772501	0.999353	0.808173	0.190738	3.42429	0.248404	0.976245	0.759121	0.475413	1.21213	0
chr14:34100051-35410919.Basal.14q13.2-90.del	Gain	0.0871414	0.797025	0.480908	0.20787	1.11258	0.115885	0.788276	1.90059	0.85356	4.23196	0.102245	0.99745	0.376243	0.116485	1.21526	0.772501	0.999353	0.808173	0.190738	3.42429	0.149866	0.976245	0.703659	0.436124	1.13531	0
chr14:35708407-36097605.BeroukhimS2.14q13.3.amp.NKX2-1	Gain	0.125856	0.797025	0.519434	0.224529	1.20168	0.0891372	0.788276	2.00274	0.899226	4.46046	0.279146	0.99745	0.598711	0.236456	1.51594	0.711749	0.999353	0.761637	0.179685	3.22838	0.326278	0.976245	0.795132	0.503099	1.25668	0
chr14:35837522-37090214.Basal.14q13.3-91.del	Gain	0.125856	0.797025	0.519434	0.224529	1.20168	0.0891372	0.788276	2.00274	0.899226	4.46046	0.279146	0.99745	0.598711	0.236456	1.51594	0.711749	0.999353	0.761637	0.179685	3.22838	0.326278	0.976245	0.795132	0.503099	1.25668	0
chr14:37128947-38971371.Basal.14q21.1-92.del	Gain	0.0670186	0.797025	0.42672	0.171535	1.06153	0.0576884	0.788276	2.17114	0.975032	4.83457	0.449614	0.99745	0.698348	0.275329	1.7713	0.711749	0.999353	0.761637	0.179685	3.22838	0.346258	0.976245	0.798759	0.500437	1.27492	0
chr14:49113809-52311409.Basal.14q22.1-93.del	Gain	0.224886	0.861285	0.568768	0.228649	1.41482	0.0160023	0.788276	2.50695	1.18681	5.29551	0.865873	0.99745	1.07204	0.478217	2.40326	0.525443	0.983682	0.522148	0.0702612	3.88035	0.759069	0.976245	1.07153	0.689056	1.66632	1
chr14:50062686-50445987.BeroukhimS5.amp	Gain	0.224886	0.861285	0.568768	0.228649	1.41482	0.0493005	0.788276	2.16677	1.00237	4.68378	0.500408	0.99745	0.744459	0.315555	1.75633	0.391141	0.923618	0.416251	0.0561535	3.08556	0.622748	0.976245	0.891336	0.563645	1.40954	1
chr14:52311662-54325595.Basal.14q22.2-94.del	Gain	0.518336	0.885091	0.740587	0.297726	1.84219	0.104287	0.788276	1.94156	0.871923	4.32338	0.911396	0.99745	1.05424	0.415831	2.67276	0.582104	0.983682	0.569471	0.0766611	4.23027	0.750832	0.976245	1.08072	0.669311	1.74501	0
chr14:54378476-55837783.Basal.14q22.3-95.del	Gain	0.526194	0.885091	0.72119	0.262483	1.98152	0.103066	0.788276	1.94623	0.873964	4.33405	0.26848	0.99745	1.6273	0.686935	3.85494	0.481193	0.958345	0.486296	0.0654178	3.61498	0.42252	0.976245	1.21711	0.753026	1.96722	0
chr14:56307190-56415610.BeroukhimS5.amp	Gain	0.458802	0.885091	0.645542	0.20279	2.05495	0.253754	0.826249	1.62941	0.704533	3.76843	0.26848	0.99745	1.6273	0.686935	3.85494	0.490271	0.960323	0.493605	0.0664141	3.66858	0.598673	0.976245	1.1452	0.691203	1.8974	0
chr14:57736586-58085299.Basal.14q23.1-96.del	Gain	0.384517	0.876308	0.598251	0.187936	1.90439	0.441804	0.880415	1.41686	0.58306	3.44302	0.437079	0.99745	1.44704	0.569829	3.67464	0.539282	0.983682	0.533511	0.0717808	3.96532	0.942437	0.999418	1.01983	0.598474	1.73784	0
chr14:65275722-67085224.BeroukhimS2.14q23.3.del	Gain	0.111828	0.797025	0.20146	0.0279572	1.45173	0.34166	0.85717	1.58915	0.611683	4.1286	0.518957	0.99745	0.679777	0.210349	2.19681	0.612493	0.988881	0.595399	0.0800627	4.42777	0.273036	0.976245	0.698981	0.368425	1.32612	0
chr14:69312342-69568836.Basal.14q24.2-97.del	Gain	0.0966195	0.797025	0.187471	0.0260164	1.3509	0.178621	0.788276	1.92585	0.741085	5.00468	0.959361	0.99745	1.02453	0.403364	2.60227	0.83639	0.999353	0.858726	0.202341	3.64439	0.586522	0.976245	0.854435	0.4847	1.50621	0
chr14:77311255-79682157.BeroukhimS5.del	Gain	0.152117	0.797025	0.357636	0.0875548	1.46084	0.14665	0.788276	1.93212	0.793949	4.70193	0.878505	0.99745	0.92987	0.366053	2.36211	0.992855	0.999353	0.99338	0.232126	4.25114	0.778609	0.982342	0.926523	0.544239	1.57733	0
chr14:77945724-77992686.BeroukhimS5.amp	Gain	0.152117	0.797025	0.357636	0.0875548	1.46084	0.183203	0.788276	1.82943	0.751676	4.45247	0.878505	0.99745	0.92987	0.366053	2.36211	0.992855	0.999353	0.99338	0.232126	4.25114	0.745584	0.976245	0.915679	0.537836	1.55897	0
chr14:80741860-106368585.BeroukhimS2.14q32.12.del	Gain	0.250474	0.876308	0.586064	0.235599	1.45786	0.376101	0.85717	1.49382	0.614232	3.63301	0.654471	0.99745	1.20268	0.535993	2.6986	0.682202	0.999353	0.773802	0.226742	2.64075	0.803288	0.988378	0.943352	0.596205	1.49263	0
chr14:92049878-92765306.Basal.14q32.12-98.del	Gain	0.176424	0.797025	0.498014	0.181255	1.36834	0.192009	0.788276	1.80669	0.742972	4.39334	0.719976	0.99745	1.1858	0.467058	3.01059	0.561094	0.983682	0.695754	0.204734	2.3644	0.70632	0.976245	0.909868	0.556676	1.48715	0
chr14:92773649-95250286.Basal.14q32.13-99.del	Gain	0.14647	0.797025	0.472913	0.172117	1.29939	0.228927	0.812876	1.72597	0.709403	4.19927	0.882604	0.99745	1.06706	0.450881	2.5253	0.515245	0.982646	0.666649	0.196541	2.26121	0.549187	0.976245	0.863747	0.534849	1.3949	0
chr14:93528266-103946058.BeroukhimS5.amp	Gain	0.209768	0.836232	0.558138	0.224373	1.38839	0.323053	0.85717	1.56524	0.643658	3.80635	0.654471	0.99745	1.20268	0.535993	2.6986	0.486177	0.958345	0.648076	0.191189	2.19679	0.674114	0.976245	0.906263	0.57282	1.4338	0
chr14:95740950-100105884.Basal.14q32.2-100.del	Gain	0.280648	0.876308	0.630226	0.272423	1.45797	0.163105	0.788276	1.81838	0.784789	4.21323	0.654471	0.99745	1.20268	0.535993	2.6986	0.566702	0.983682	0.699421	0.205866	2.37626	0.937487	0.999418	0.982498	0.631978	1.52743	0
chr15:1-24740084.BeroukhimS2.15q11.2.del	Gain	0.614932	0.885091	1.43511	0.35126	5.8633	0.16984	0.788276	1.86278	0.766347	4.5279	0.618381	0.99745	0.803596	0.339944	1.89963	0.855732	0.999353	0.893811	0.266479	2.99798	0.676473	0.976245	1.1157	0.667149	1.86582	0
15.q.wholearm.chr15:17000000-100338915	Gain	0.386822	0.876308	1.44821	0.626006	3.35029	0.557961	0.929018	1.33023	0.512088	3.45549	0.0747814	0.99745	0.275245	0.0665914	1.13769	0.767304	0.999353	0.80342	0.188501	3.4243	0.590975	0.976245	0.863817	0.506472	1.47329	0
chr15:28193434-29022600.Basal.15q13.2-101.del	Gain	0.614932	0.885091	1.43511	0.35126	5.8633	0.196483	0.788276	1.99472	0.699573	5.6876	0.0962276	0.99745	0.185776	0.025566	1.34995	0.683585	0.999353	0.739729	0.173566	3.15269	0.517439	0.976245	0.79897	0.404949	1.57638	0
chr15:29020705-31945591.Basal.15q13.3-102.del	Gain	0.614932	0.885091	1.43511	0.35126	5.8633	0.358146	0.85717	1.74632	0.531728	5.73532	0.0962276	0.99745	0.185776	0.025566	1.34995	0.833285	0.999353	0.855686	0.200476	3.65229	0.439841	0.976245	0.753532	0.367512	1.54501	0
chr15:31945721-37862331.Basal.15q14-103.del	Gain	0.614932	0.885091	1.43511	0.35126	5.8633	0.36015	0.85717	1.9511	0.466171	8.16607	0.995864	0.99745	1.21342e-08	0	Inf	0.629461	0.99154	0.610735	0.0824022	4.52654	0.11249	0.976245	0.482809	0.196453	1.18657	0
chr15:35140533-43473382.BeroukhimS2.15q15.1.del	Gain	0.614932	0.885091	1.43511	0.35126	5.8633	0.250699	0.826249	2.31451	0.552812	9.6904	0.996791	0.99745	1.33791e-08	0	Inf	0.695533	0.999353	0.670297	0.0904051	4.96983	0.409638	0.976245	0.686295	0.28047	1.67933	0
chr15:37880223-38115089.Basal.15q15.1-104.del	Gain	0.614932	0.885091	1.43511	0.35126	5.8633	0.297941	0.85717	2.13965	0.510856	8.96163	0.996791	0.99745	1.33791e-08	0	Inf	0.695533	0.999353	0.670297	0.0904051	4.96983	0.396799	0.976245	0.679232	0.277631	1.66176	0
chr15:49136093-51017946.Basal.15q21.2-105.del	Gain	0.0966057	0.797025	1.87098	0.893581	3.91746	0.498575	0.910403	1.50822	0.458766	4.95839	0.0567089	0.99745	0.251747	0.0609285	1.04018	0.996799	0.999353	3.75781e-08	0	Inf	0.591291	0.976245	0.855028	0.482729	1.51446	0
chr15:51593230-55368004.Basal.15q21.3-106.del	Gain	0.244025	0.876308	1.55122	0.741116	3.24682	0.498575	0.910403	1.50822	0.458766	4.95839	0.181564	0.99745	0.449626	0.139172	1.45261	0.997498	0.999353	1.31734e-08	0	Inf	0.656579	0.976245	0.882735	0.509392	1.52971	0
chr15:56490060-57176541.Basal.15q22.1-107.del	Gain	0.293992	0.876308	1.4565	0.721601	2.93984	0.00635626	0.788276	3.21309	1.3894	7.43053	0.0940844	0.99745	0.366521	0.11319	1.18684	0.752901	0.999353	0.792268	0.185899	3.3765	0.582874	0.976245	1.13783	0.717704	1.80389	1
chr15:57184612-61461128.Basal.15q22.2-108.del	Gain	0.293992	0.876308	1.4565	0.721601	2.93984	0.100652	0.788276	2.22433	0.856429	5.77707	0.0954981	0.99745	0.416827	0.148986	1.16619	0.752901	0.999353	0.792268	0.185899	3.3765	0.97753	0.99953	1.00681	0.628022	1.61405	0
chr15:61583863-61913200.Basal.15q22.31-109.del	Gain	0.293992	0.876308	1.4565	0.721601	2.93984	0.0186	0.788276	2.73685	1.18333	6.32989	0.277586	0.99745	0.6213	0.263135	1.46698	0.417874	0.923618	0.543942	0.124669	2.37327	0.598444	0.976245	1.12467	0.726324	1.74148	1
chr15:65899096-66370691.Basal.15q23-110.del	Gain	0.487481	0.885091	1.25742	0.658659	2.4005	0.0185946	0.788276	2.52569	1.16759	5.46347	0.228999	0.99745	0.609774	0.27236	1.3652	0.496748	0.9611	0.654841	0.193146	2.22018	0.687867	0.976245	1.08495	0.728889	1.61495	1
chr15:75011134-75564998.Basal.15q24.3-111.del	Gain	0.417735	0.876308	1.27577	0.707856	2.29934	0.0943954	0.788276	1.93073	0.893145	4.1737	0.131044	0.99745	0.453305	0.162326	1.26588	0.388106	0.923618	0.585003	0.173135	1.97666	0.92658	0.999418	1.01875	0.68622	1.51242	0
chr15:88253886-88997242.BeroukhimS5.amp	Gain	0.653045	0.885091	0.87029	0.474899	1.59488	0.16469	0.788276	1.67729	0.808685	3.47888	0.141566	0.99745	0.564124	0.262952	1.21024	0.318415	0.923618	0.579494	0.198414	1.69249	0.388501	0.976245	0.85028	0.588123	1.2293	0
chr15:96891354-97698742.BeroukhimS2.15q26.3.amp.IGF1R	Gain	0.742023	0.908548	0.905789	0.502528	1.63265	0.548627	0.929018	1.26598	0.585781	2.73603	0.20806	0.99745	0.596015	0.266294	1.33399	0.347578	0.923618	0.626203	0.235796	1.66301	0.324712	0.976245	0.829513	0.571831	1.20331	0
chr16:1-359092.BeroukhimS2.16p13.3.del	Gain	0.144681	0.797025	1.47631	0.874672	2.49177	0.105357	0.788276	1.82749	0.880917	3.79119	0.506518	0.99745	0.788182	0.390497	1.59087	0.28017	0.923618	1.51988	0.710964	3.24914	0.0911489	0.976245	1.32387	0.956056	1.83318	0
16.p.wholearm.chr16:1-38200000	Gain	0.0757517	0.797025	1.63189	0.950504	2.80174	0.274658	0.85717	1.502	0.723921	3.11638	0.255734	0.99745	0.626659	0.279904	1.40299	0.245078	0.923618	1.57211	0.733133	3.37119	0.143195	0.976245	1.28602	0.91831	1.80097	0
chr16:5062786-7709383.BeroukhimS2.16p13.3.del.A2BP1	Gain	0.180829	0.797025	1.46751	0.836764	2.57371	0.145642	0.788276	1.70162	0.831571	3.48196	0.965908	0.99745	0.982531	0.437888	2.2046	0.362879	0.923618	1.43076	0.661403	3.09505	0.0594206	0.976245	1.39097	0.986974	1.96034	0
chr16:11352227-11658331.BeroukhimS5.amp	Gain	0.274018	0.876308	1.35956	0.784109	2.35733	0.277359	0.85717	1.47894	0.729976	2.99634	0.888828	0.99745	1.05338	0.508095	2.18384	0.380774	0.923618	1.4121	0.652734	3.05488	0.105214	0.976245	1.31724	0.943834	1.83837	0
chr16:31854743-53525739.BeroukhimS2.16q11.2.del	Gain	0.140957	0.797025	1.5566	0.863645	2.80554	0.149567	0.788276	1.7107	0.824212	3.55064	0.473803	0.99745	0.765853	0.369098	1.58909	0.0894242	0.923618	2.12272	0.890566	5.05964	0.0824157	0.976245	1.36905	0.96045	1.95147	0
16.q.wholearm.chr16:38200000-88827254	Gain	0.383984	0.876308	1.29905	0.720799	2.34121	0.845403	0.998339	0.91996	0.397726	2.12791	0.954968	0.99745	1.01974	0.517345	2.01003	0.468054	0.958345	1.36364	0.590037	3.15152	0.455117	0.976245	1.14527	0.802287	1.63487	0
chr16:45393460-45522699.LumA.16q11.2-119.del	Gain	0.523505	0.885091	1.22545	0.656191	2.28854	0.051096	0.788276	2.0411	0.996607	4.18028	0.17583	0.99745	0.573079	0.255945	1.28317	0.0171685	0.923618	2.67781	1.19111	6.02016	0.152109	0.976245	1.29777	0.908403	1.85402	1
chr16:45546775-51138307.LumA.16q12.1-120.del	Gain	0.308258	0.876308	1.37004	0.747666	2.51049	0.051096	0.788276	2.0411	0.996607	4.18028	0.364496	0.99745	0.713473	0.343936	1.48005	0.0113624	0.923618	2.84788	1.26647	6.40394	0.0537551	0.976245	1.40959	0.994469	1.99801	1
chr16:51646446-54466783.LumA.16q12.2-121.del	Gain	0.077513	0.797025	1.69994	0.94317	3.06392	0.0471138	0.788276	2.06588	1.00929	4.22856	0.794047	0.99745	0.910798	0.451619	1.83684	0.586427	0.984754	1.28933	0.51612	3.22091	0.0464769	0.976245	1.42903	1.00559	2.03079	1
chr16:54782803-56638303.LumA.16q13-122.del	Gain	0.0514403	0.797025	1.79593	0.996347	3.23719	0.0844562	0.788276	1.90144	0.916344	3.94553	0.567172	0.99745	0.77791	0.329111	1.83872	0.525874	0.983682	1.34453	0.538643	3.35615	0.0531707	0.976245	1.43533	0.995072	2.07037	0
chr16:56705000-65205296.LumA.16q21-123.del	Gain	0.0574494	0.797025	1.77013	0.982101	3.19046	0.576413	0.93274	1.25653	0.563931	2.79974	0.867293	0.99745	0.933644	0.417275	2.08901	0.871921	0.999353	1.07827	0.431392	2.69513	0.18027	0.976245	1.29142	0.888393	1.87727	0
chr16:56791457-72871981.BeroukhimS5.del	Gain	0.050455	0.797025	1.75186	0.998889	3.07244	0.78899	0.995867	1.11557	0.500794	2.48503	0.866885	0.99745	0.939501	0.452878	1.94901	0.378032	0.923618	1.47914	0.619464	3.53185	0.126465	0.976245	1.31982	0.924591	1.884	0
[truncated: 657 more rows]
