# Supplementary material for: Prognostic and molecular multi-platform analysis of CALGB 40603 (Alliance) and public triple-negative breast cancer datasets
Source: NPJ Breast Cancer. 2025 Mar 8;11:24. doi: 10.1038/s41523-025-00740-z (PMC11890565; doi:10.1038/s41523-025-00740-z)
Supplement: Supplementary file 3 — Supplementary Data 2 [file 41523_2025_740_MOESM3_ESM.xlsx]

## Sheet: Gene signature annotations
Signature name	Method	Reference	Immune	Entrez IDs
Chromatin_Modifier_Genes_Nature.2022_PMID.36289335	Median	PMID: 36289335	FALSE	728786	11109	114199	57504	7799	79663	86	93973	8289	10498	1106	1107	1108	1786	84444	79813	10919	55140	10013	51564	9734	54556	3720	221037	8850	10524	11143	84148	23028	84678	23030	10765	7403	4297	58508	4204	64324	23067	29072	80854	387893	22933	64754	79723	51111	80312
Immunoediting_Swarbrick_NEGATIVE_MOUSE_Nat.Commun.2022_PMID.36344500	Median	PMID: 36344500	FALSE	39	119	249	383	395	845	976	1124	1396	1612	1756	1758	2162	2833	2952	3291	3422	3690	3861	3936	4093	4208	4256	4314	4319	4356	4975	5046	5159	5322	5742	6403	6422	6489	6590	6640	6665	7140	7145	7294	7480	8714	9058	9075	9108	9289
Immunoediting_Swarbrick_POSITIVE_MOUSE_Nat.Commun.2022_PMID.36344500	Median	PMID: 36344500	FALSE	147	611	1041	1119	1302	1339	1594	1950	2827	3081	3131	4049	4094	4616	5024	5354	5820	5831	6364	6512	7455	8435	8484	8831	8987	9481	10650	10747	10815	10912	23645	23769	26470	51706	54676	55224	55638	55679	57106	57127	57540	57642	63908	78997	79008	79092
SWARNIMA_T11_Macrophage_T11vsT12TAMS_Cancer.Res.2022_PMID.35442423	Median	PMID: 35442423	TRUE	54	475	516	521	539	567	1327	1340	1347	1351	1396	1513	1937	1978	2079	2597	2876	3336	4282	4318	4695	4715	4809	4830	5757	5902	6275	6277	6282	6414	6415	6467	6637	6800	6921	6923	7295	7341	7388	7503	7979	8992	9167	9403	9547	9768
SWARNIMA_T12_Macrophage_T12vsT11TAMS_Cancer.Res.2022_PMID.35442423	Median	PMID: 35442423	TRUE	123	241	306	348	351	383	387	388	411	467	518	527	539	677	712	713	714	929	967	1051	1075	1230	1436	1508	1509	1512	1514	1520	1524	1827	2162	2171	2207	2213	2217	2335	2350	2354	2512	2621	2730	2752	2896	2919	2920	2923
Immunomodulatory.27.Gene_Predict_ONCOCYTE_CANC.2021_PMID.34638323	Median	PMID: 34638323	FALSE	347	3002	5698	54829	5654	5730	6352	3620	5920	1043	51561	64108	1280	9452	6279	6373	8564	6422	10563	3868	9517	1847	8942	25816	2296	8190	8743
ER_METABOLITE_HIGH84_MEDIAN_Cancer.Res.2022_PMID.34911787	Median	PMID: 34911787	FALSE	117	150	154	280	395	443	482	554	660	730	845	857	862	1066	1153	1264	1740	1843	1879	1910	1958	1960	2159	2167	2354	2532	2620	2791	2840	2894	2949	3082	3270	3679	3752	3953	3977	4223	4337	4629	4674	4692	4857	4858	4881	5010
TNBC_METABOLITE_HIGH82_MEDIAN_Cancer.Res.2022_PMID.34911787	Median	PMID: 34911787	FALSE	79733	63967	8208	1164	321	144455	128239	64110	57622	110599564	114787	580	55010	81624	84057	8438	9700	8914	55215	9787	2175	332	9088	10721	10112	83990	51155	10460	83461	10733	993	1111	54443	220134	25886	3014	55789	342897	10615	203111	6493	283248	3832	6472	891	9401
Immune_Archetypes_Tcell_Cell.2022_PMID.27871313	Median	PMID: 27871313	TRUE	959	30009	4068	149628	128611	923	387357	53347	50852	8320	9402	7535	55423	29851	356	925	926	3702	3001	22914	2999	3003	915	916	917
Immune_Archetypes_Myeloid_Cell.2022_PMID.27871313	Median	PMID: 27871313	TRUE	10462	913	911	11326	945	124599	64230	58475	9450	23601	11006	2205	10288	1436	11024	140	219972	2219	6039	2359	1536	51338	643680	171488	4973	9332	57705	27036	84689	6614	342510
Immune_Archetypes_Stroma_Cell.2022_PMID.27871313	Median	PMID: 27871313	TRUE	1009	1634	5156	1278	3671	1277	7373	84624	633	1290	10631	54510	81792	54590	25878	23213	1909	5396	1281	7070	4060	1303
Immune_Archetypes_Treg_Cell.2022_PMID.27871313	Median	PMID: 27871313	TRUE	50943	3559	941	57126	3904	1237	6367	8784	23495
Immune_Archetypes_CD4_Cell.2022_PMID.27871313	Median	PMID: 27871313	TRUE	60468	129293	3575	9759	4306	120	26986	5042	9258	1823	6402	27244
Immune_Archetypes_CD8_Cell.2022_PMID.27871313	Median	PMID: 27871313	TRUE	356	925	26040	1521	140563	27350	140567	60489	79908	3115	79465	5888	7483	3108	91012	926	4818	29057	79943	4174	8110	164118	8565	10682	7227	2999	7412	3902	51232	10839	79829	2900	5698	3109	387923	3214	840	9911	81873	55784	1130
Immune_Archetypes_cDC2_Cell.2022_PMID.27871313	Median	PMID: 27871313	TRUE	2205	911	913	912	10462
Immune_Archetypes_cDC1_Cell.2022_PMID.27871313	Median	PMID: 27871313	TRUE	3620	79630	2829	283420	55509
Immune_Archetypes_Marcophage_Cell.2022_PMID.27871313	Median	PMID: 27871313	TRUE	348	54209	713	714	11326
Immune_Archetypes_Classical_Monocytes_Cell.2022_PMID.27871313	Median	PMID: 27871313	TRUE	6279	6280	1462	2219	4069
B_lineage_MCP_PMID.31942075_PMID.31942077	Median	PMID: 31942077	TRUE	55024	930	933	973	1380	79368	3514	931	5079
Immune_High_In_Response_MCP_TLS_Melanoma_PMID.31942075	Median	PMID: 31942075	TRUE	4283	2633	3001	915	3627	8115	973	9235	3620	3512	5450	6890	710	51237	3821	923	158471	3659	3458	5920	115361	10396	151888	3824	54900	83416	26279	8368	56145	56146	8395	55118	260436	3738	100423062	91319	389643
Immune_Hot_using_CD8_vs_Cold_PMID.31942071	Median	PMID: 31942071	TRUE	4069	5552	962	51316	1075	9595	939	3123	3394	2533	2124	5880	6352	3122	3119	11151	3512	91353	951	3575	6039	4283	3117	27299	963	7805	2207	7852	3689	3059	2123	1520	5341	64092	6355	713	3587	51816	7351	3115	10875	712	2745	51338	241	11040
TLS_Hallmark_Gene_Signature_PMID.31942071	Median	PMID: 31942071	TRUE	6363	6366	10563	1236	643	27074	6402
TLS_Known_MARKERS_PMID.31942071	Median	PMID: 31942071	TRUE	1236	10563	6363	7852	6366	27074	942	604	6402
TLS_New_9Gene_Signature_PMID.31942071	Median	PMID: 31942071	TRUE	5730	912	974	1235	27040	1071	83758	9086	8631
TLS_tumors_w_TLS_and_CD8_v_CD8alone_PMID.31942071	Median	PMID: 31942071	TRUE	962	4050	1043	915	6402	80342	939	51316	9595	973	1236	974	4033	952	3957	917	919	3512	330	51237	6363	8875	6366	730	5790	3112	3394	923	27040	912	5730	971	54923	1235	7351	54900	64333	374403	81704	11040	9086	54855	1776	5777	5336	8631
HALLMARK_INTERFERON_GAMMA_RESPONSE	Median	GSEA	TRUE	103	355	567	629	669	684	694	710	715	716	834	836	837	840	841	942	952	958	969	972	1026	1240	1439	2209	2357	2643	2841	3001	3075	3091	3105	3106	3108	3117	3123	3135	3383	3394	3429	3430	3431	3433	3434	3437	3455	3560
MERCK_Immune_signature_Science.2018_PMID.30309915	Median	PMID: 30309915	TRUE	6352	939	29126	80381	925	1240	4283	10663	3117	3123	3133	3620	3902	4818	80380	5699	6772	201633
Immune_Megagene_CancerCell.2019_PMID.30930117	Median	PMID: 30930117	TRUE	32	54	116	190	249	321	348	360	366	472	586	608	640	643	645	683	753	758	794	841	847	864	909	910	911	913	915	916	917	925	930	931	940	945	946	948	950	951	968	969	971	987	1020	1070	1084	1088
TAM_Megagene_CancerCell.2019_PMID.30930117	Median	PMID: 30930117	TRUE	10115	7929	221472	7940	714	115362	10870	11006	199	5698	115361	2633	3111	712	6351	654817	51056	7128	3689	3903	2350	9308	6614	6948	5360	713	9046	474344	958	6348	6355	2219	920	7409	51284	11326	64581
Liu_CD4T_follicular_helper_A_LowK_Treg_1	Median	PMID: 34412669	TRUE	3892	10563	27115	3887	8784	79413	4647	5133	147920	6231	59067	84969	7293	8543	2597	5552	3516	128553	84868	83442	2908	1493	3398	1846	4345	5996	4828	3688	51429	639	4493	114614	241	920	5763	3820	5778	9047	64092	10410	2876	2289	4502	6956	28576	28586
Liu_CD4T_follicular_helper_B_LowK_CD8_Tex	Median	PMID: 34412669	TRUE	10563	2908	1514	1846	147920	8784	5133	4828	4345	1890	7293	94240	10964	1396	8553	440836	2669	29851	3820	100507582	10095	2597	10912	79413	440400	59067	9760	2710	152137	3516	1508	3487	3732	9452	5315	4061	677	7167	684	4938	2537	4599	5996	283209	5997	1390
Liu_CD4T_naive_LowK_CD4_naive	Median	PMID: 34412669	TRUE	959	3575	10628	10365	4792	6144	256987	1236	7178	6133	6124	1831	6122	3945	6194	6189	1933	128346	6187	7294	6164	6161	6202	6125	6135	6222	6170	6146	944	26986	1915	4050	6207	6233	6167	6206	100463498	6171	6228	1938	152189	6203	6193	6932	6402	51070
Liu_CD8T_central_memory_A_HighK_CD8_Tcm_1_2	Median	PMID: 34412669	TRUE	9560	6351	3003	8530	56253	152100	414062	4818	1844	81618	3001	3004	3119	925	28815	972	10628	401124	115352	6352	81563	8320	27122	154075	3115	3117	926	100463498	5341	1521	313	2534	2149	3123	4068	55646	9516	9839	3127	114836	79668	7048	8073	9709	5295	3337
Liu_CD8T_central_memory_B_HighK_CD8_Tcm_1_3	Median	PMID: 34412669	TRUE	6231	926	8530	4818	6352	925	4145	6846	10870	1521	3824	3001	6351	343413	4502	1844	3003	4493	644246	313	3004	3823	7538	55646	57823	678	100463498	152100	123036	257101	84525	2999	154075	5341	8320	81618	10219	60489	81873	28617	26207	283989	10410	10578	6375	8651
Liu_CD8T_central_memory_C_HighK_CD8_Trm_2	Median	PMID: 34412669	TRUE	926	925	257101	1521	3575	10628	2752	28656	6352	3003	4753	3824	6171	92126	343413	28586	55646	486	79668	4145	678	100463498	114907	1831	256380	81618	29909	7294	3004	100885789	7048	10410	1604	868	10365	3304	3398	3337	1844	10140	3303
Liu_CD8T_effector_memory_HighK_CD8_Tcm_1_1	Median	PMID: 34412669	TRUE	83888	11098	1524	2214	53637	9289	51348	10578	2268	9172	2999	3002	3824	55020	81563	4818	7305	343413	5551	4603	5341	10417	6974	6983	30009	9839	79180	7049	6351	84525	28577	2316	8530	1521	1154	10219	9516	28658	4145	51316	3956	6275	5908	51225	6977	3001
Liu_CD8T_exhausted_LowK_CD8_naive	Median	PMID: 34412669	TRUE	9560	2999	6348	6351	3123	3002	3117	6352	3122	3127	10563	3892	925	5763	3682	3115	114614	2171	414062	3604	3001	4818	84868	1521	3113	3902	5133	3119	120425	56253	3108	926	60489	972	308	10663	5551	1130	967	241	8530	23406	3824	55423	22806	939
Liu_CD8T_naive_LowK_CD8_Tem_2	Median	PMID: 34412669	TRUE	6285	199	87	126259	1604	6161	6189	6207	6228	1236	6193	6206	92126	6202	6146	6133	6167	6194	926	6304	6144	51176	1933	7294	4925	60468	26986	129293	80762	7048	3983	6932	6124	6402	26119	10140	3945	5140	113791	6001	256987	4753	10365	472	3275
Liu_CD8T_resident_memory_LowK_Treg_2	Median	PMID: 34412669	TRUE	3002	257101	84868	356	28582	3682	3458	3902	967	9022	5763	5790	2171	91543	8638	2999	10663	5133	926	4061	10964	3122	3123	1396	6352	1509	5551	925	9636	1521	2597	308	94240	2537	3821	201633	241	684	4599	6348	3958	28586	51192	28671	3956	3925
Liu_Regulatory_T_1_HighK_CD4_Tfh_1_2	Median	PMID: 34412669	TRUE	50943	219790	1493	3559	3904	22807	2153	64375	57162	9882	84830	286442	9214	4118	4050	3382	28986	84159	8027	201633	939	3595	7293	51176	330	6402	8784	7351	114769	6472	596	51429	9958	6231	5366	100463498	3212	7074	10538	7133	11040	9235	3119	25939	2876	541471
Liu_Regulatory_T_2_HighK_CD4_Tfh_2_1	Median	PMID: 34412669	TRUE	50943	7293	11040	8784	201633	4050	28986	7133	10538	114769	1493	3559	3399	2710	541471	9235	64375	9882	1237	3604	22807	5366	10095	8027	1937	440400	219790	143903	4689	57126	29851	6303	115362	94240	1846	57326	9308	4938	1390	677	2537	7185	9047	415116	9636	3164
ACTIVATED_BLOOD_NEUTROPHIL_SIGNATURE_Nat.Cell.Biol.2019_PMID.31263265	Median	PMID: 31263265	TRUE	3043	1514	3039	2791	3043	10398	2815	11313	27013	928	51635	10482	3655	5473	1191	8294	10170	64805	65213	4201	6840	11182	3555	7850	653361	5196	3181	84419	6503	3040	4601	820	4792	4282	1831	4001	65125	51274	1611	9246	11345	89875	3187	51499	976	4940
ACTIVATED_LUNG_NEUTROPHIL_SIGNATURE_Nat.Cell.Biol.2019_PMID.31263265	Median	PMID: 31263265	TRUE	467	8832	79145	143384	115817	3265	80153	92241	123	6222	84919	9698	10905	334	23741	2778	51324	23048	10999	63935	1479	11052	22898	54542	7884	258010	23360	63931	64961	23412	5711	58476	26292	4520	9686	1613	7704	85439	26156	9748	56688	5439	9169	6856	10011	6414
SP142_Sung_Gwe_Ahn_94_genes_signature_Breast.Cancer.Res.Treat_PMID.33770313	Median	PMID: 33770313	TRUE	28299	3437	3495	3507	3514	3500	3493	28944	8376	28224	28216	28945	652848	283650	28221	27331	931	961	963	1075	2533	2550	2633	2634	3002	3059	3106	3107	3108	3117	3119	3122	3134	3431	3561	3575	3620	3627	3937	4069	4283	4599	5341	5450	5552	5788
Charoentong_Activated_B_cell_CellRep.2017_PMID.28052254	Median	PMID: 28052254	TRUE	79368	3507	931	10863	80709	9938	60468	640	6366	4064	930	939	952	974	388512	283420	160365	1380	2788	3112	3514	57553	5368	6689	8115	608
Charoentong_Activated_CD4_T_cell_CellRep.2017_PMID.28052254	Median	PMID: 28052254	TRUE	83990	9447	330	6364	6351	6352	891	1236	1844	157570	2113	9156	54536	3376	3702	3832	9735	83540	9055	29968	5996	219790	64092	6402	50852
Charoentong_Activated_CD8_T_cell_CellRep.2017_PMID.28052254	Median	PMID: 28052254	TRUE	917	11047	10598	29071	10693	951	915	916	969	925	1070	1434	79833	10578	84706	3001	2999	3003	3560	3932	9019	4818	113791	51651	26517	7535
Charoentong_Activated_dendritic_cell_CellRep.2017_PMID.28052254	Median	PMID: 28052254	TRUE	822	4843	6503	8926	10011	215	10096	506	10632	523	598	713	714	414062	8900	50489	9936	1088	170482	3118	5861	387	8778	89886	51312	60559	7127	8771	8740	54210	340205	285852	10537	8875	23214
Charoentong_CD56bright_natural_killer_cell_CellRep.2017_PMID.28052254	Median	PMID: 28052254	TRUE	1001	10866	3067	18	64919	56935	56951	92211	1193	9167	148327	1435	1459	1475	1476	1503	1509	1594	25853	8655	10480	84173	957	151194	165186	10468	2624	2766	7107	84717	23462	3198	9653	9957	3892	64223	140465	79612
Charoentong_CD56dim_natural_killer_cell_CellRep.2017_PMID.28052254	Median	PMID: 28052254	TRUE	2902	3806	100132285	3810	22977	1593	57696	8445	55890	3133	50615	4854	64840	5704	6168	7378
Charoentong_Central_memory_CD4_T_cell_CellRep.2017_PMID.28052254	Median	PMID: 28052254	TRUE	2937	171586	79026	304	360	80162	648	28969	967	1282	1540	63916	2534	11010	10581	3688	3689	688	4046	4715	5315	81855	55423	4089	6810	8717	7431	2547
Charoentong_Central_memory_CD8_T_cell_CellRep.2017_PMID.28052254	Median	PMID: 28052254	TRUE	2288	81	8038	115	2162	2207	2215	2252	2746	2760	2990	3557	25926	4914	5914	79589	6614	8792	9878	7311	80329
Charoentong_Effector_memeory_CD4_T_cell_CellRep.2017_PMID.28052254	Median	PMID: 28052254	TRUE	7857	472	836	844	342510	1615	23348	5393	2146	51573	146433	8031	4747	5157	5742	85021	8436	100049587	946	6886	22797	54962	27010	7381	8287	7456	85437
Charoentong_Effector_memeory_CD8_T_cell_CellRep.2017_PMID.28052254	Median	PMID: 28052254	TRUE	80833	79658	9744	57205	719	1234	11126	1604	8837	1240	27071	343413	2323	3004	145864	3109	3113	3115	3428	54923	4058	4792	80854	150094	28951
Charoentong_Eosinophil_CellRep.2017_PMID.28052254	Median	PMID: 28052254	TRUE	1602	23604	9681	84658	2354	2696	1880	8477	3568	442236	4033	8013	9934	5146	27039	23223	10402
Charoentong_Gamma_delta_T_cell_CellRep.2017_PMID.28052254	Median	PMID: 28052254	TRUE	2171	54	366	11118	79630	22900	6357	6362	30835	945	948	1020	28988	2168	8772	3588	55975	51348	144501	3915	254251	3956	4001	5598	4213	9848	9562	4352	6229	6201	6203
Charoentong_Immature__B_cell_CellRep.2017_PMID.28052254	Median	PMID: 28052254	TRUE	115350	26228	933	1536	199786	115352	83416	84824	9734	3117	84329	9711	653361	654816	27334	6672	117289	10628	54877
Charoentong_Immature_dendritic_cell_CellRep.2017_PMID.28052254	Median	PMID: 28052254	TRUE	400	22876	353514	34	10768	8854	224	223	246	271	275	471	498	128346	829	1212	1441	5328	23682	5962	58528	6571	4070
Charoentong_Macrophage_CellRep.2017_PMID.28052254	Median	PMID: 28052254	TRUE	1268	1269	3101	3269	2206	199	10409	6346	6358	6368	10344	124599	920	1414	10209	1973	51313	2242	2357	2358	23401	55691	2535	2850	27202	3176	10261	80896	6036	51296	51314	8876	81029
Charoentong_Mast_cell_CellRep.2017_PMID.28052254	Median	PMID: 28052254	TRUE	1359	9508	55843	1215	1368	1511	1960	2219	2512	3310	3680	29992	5743	6037	6275	27181	6532
Charoentong_MDSC_CellRep.2017_PMID.28052254	Median	PMID: 28052254	TRUE	929	5660	729230	914	942	7852	2212	2213	2214	83706	63940	10068	3566	3683	3684	64098	5732	80142	6279	6280
Charoentong_Memory_B_cell_CellRep.2017_PMID.28052254	Median	PMID: 28052254	TRUE	4609	57379	890	1033	1184	5167	2205	83417	860	6653	6660	6776	6777	54106
Charoentong_Monocyte_CellRep.2017_PMID.28052254	Median	PMID: 28052254	TRUE	1072	4155	71	308	432	433	526	912	5199	1486	9802	326342	3097	10320	65108	4324	10908	10084	51368	7009	7380
Charoentong_Natural_killer_cell_CellRep.2017_PMID.28052254	Median	PMID: 28052254	TRUE	729447	2635	7940	10000	558	596	684	988	1000	56253	1438	1522	2919	9267	1616	160851	54567	1806	2065	50848	100132948	81553	356	2209	8817	2335	11167	2517	2527	51343	27165	2885	3488	25959	11155
Charoentong_Natural_killer_T_cell_CellRep.2017_PMID.28052254	Median	PMID: 28052254	TRUE	3802	3809	3812	6696	10385	55704	9398	135228	51267	10695	245812	1385	200186	64784	1437	2015	8061	2526	3308	126393	3384	9235	145501	3698	23081	3804	3811	84623	3821	10219	3920	10990	4277	9437	84901	10630	6386	9056	7056	54209	85480	53347	7412	51087
Charoentong_Neutrophil_CellRep.2017_PMID.28052254	Median	PMID: 28052254	TRUE	4117	64386	200315	79908	55924	838	978	51363	9586	3577	3579	2867	3034	8972	6283	79689	8794	55350
Charoentong_Plasmacytoid_dendritic_cell_CellRep.2017_PMID.28052254	Median	PMID: 28052254	TRUE	80325	23466	146722	1601	10521	2014	2022	2204	11337	2876	25994	3419	3479	3563	3674	9903	25984	9500	4925	8481	8473	9601	57661	60675	5899	84666	50862	6397	51734	9792	140885	10959
Charoentong_Regulatory_T_cell_CellRep.2017_PMID.28052254	Median	PMID: 28052254	TRUE	3988	4035	6349	971	23601	50943	3676	3897	115353	8685	4321	4332	4360	64231	53918	5341	11098	5739	7903	23166
Charoentong_T_follicular_helper_cell_CellRep.2017_PMID.28052254	Median	PMID: 28052254	TRUE	2247	8829	8480	27087	604	4345	9308	8832	8851	1050	51816	55501	10462	50856	9022	1436	1520	23336	1803	2841	10625	3803	5641	2615	4161	100507436	4684	9436	5133	80380	10016	5052	135250	27036	27180	7301
Charoentong_Type_1_T_helper_cell_CellRep.2017_PMID.28052254	Median	PMID: 28052254	TRUE	1600	84085	3357	6403	27240	101	23382	214	8706	166379	683	800	977	961	962	1043	963	966	923	968	924	970	10225	976	10878	1131	64581	91522	1286	50509	220107	8447	11072	2012	8507	2161	54463	9103	5045	139716	2628	9945	2848	64388	26762	3290
Charoentong_Type_17_T_helper_cell_CellRep.2017_PMID.28052254	Median	PMID: 28052254	TRUE	10803	1084	19	5243	81792	286	118932	8707	145741	388125	760	23261	85478	958	11251	57560	3605	27189	112744	23765	84818	132014	51561	286676	79836	284948	79155
Charoentong_Type_2_T_helper_cell_CellRep.2017_PMID.28052254	Median	PMID: 28052254	TRUE	10395	8828	64699	51676	332	995	8317	1063	1466	10663	1612	1719	56521	1848	7813	2625	2770	2941	3070	55801	3904	27074	114876	5142	22822	5321	5874	27303	54941
NANOSTRING_MODULE_Antigen_Processing	Median	NanoString	TRUE	913	925	3105	3106	3107	3108	3109	3112	3113	3115	3117	3119	3122	3125	3126	3140	5695	5698	6890	6891	6892	7057
NANOSTRING_MODULE_B_cell	Median	NanoString	TRUE	608	930	640	931	3112	1380
NANOSTRING_MODULE_CD8_T_cell	Median	NanoString	TRUE	926	925	5551	3004	2323
NANOSTRING_MODULE_Chemokines	Median	NanoString	TRUE	7852	643	1230	1233	2833	3598	3627	3659	4283	6373	6376	6775	6778	10995	3820	1088	2	708	1232	1236	1240	1439	1524	2206	2829	2919	2920	2921	3394	3428	3429	3430	3433	3434	3455	3553	3561	3572	3576	3577	3579	3590	3601	3609	3660	4049
NANOSTRING_MODULE_Complement	Median	NanoString	TRUE	6370	712	713	715	716	717	721	722	727	729	730	731	732	733	735	432395	100134219
NANOSTRING_MODULE_Cytokines	Median	NanoString	TRUE	1230	1233	3627	3553	3576	6352	970	1234	3458	3558	3566	3567	3589	3592	3593	3595	3596	3597	3620	8740	50943	8743	3112	944	1231	1437	1441	2323	3552	3555	3557	3560	3568	3570	3575	3578	3587	3605	3716	3717	3718	4050	4940	5743	6349	6696
NANOSTRING_MODULE_Cytotoxic_cell	Median	NanoString	TRUE	3824	10578	51348	2999	3001
NANOSTRING_MODULE_Cytotoxicity	Median	NanoString	TRUE	2999	3001	3002	3003	3004	3105	3106	3107	5551	10578
NANOSTRING_MODULE_DC	Median	NanoString	TRUE	6367	6357	6361	3290	30835
NANOSTRING_MODULE_Eosinophils	Median	NanoString	TRUE	7057	3568	1232	11251	55512
NANOSTRING_MODULE_iDC	Median	NanoString	TRUE	909	910	2162	51760	913
NANOSTRING_MODULE_Interleukins	Median	NanoString	TRUE	3553	3576	3458	3567	3589	3592	3593	3596	3552	3557	3605	11009	55801	59067	282618	9235	27190	29949	3565	3606	3439	3440	3444	3445	3451	3569	3574	3586	3600	3603	7040	7042	7124	51561	64806	112744	144841	146433	246778
NANOSTRING_MODULE_Leukocyte_Functions	Median	NanoString	TRUE	7422	914	2529	3055	7056	117157
NANOSTRING_MODULE_Macrophage_Functions	Median	NanoString	TRUE	1437	3929	5581	6850	22904	148022
NANOSTRING_MODULE_Macrophages	Median	NanoString	TRUE	348	6354	6374	968	1118	4481	8685
NANOSTRING_MODULE_Mast_cell	Median	NanoString	TRUE	1511	1215	5553	2206	3815	7177
NANOSTRING_MODULE_Microglial_Functions	Median	NanoString	TRUE	1524	7096	7098	7099	51284
NANOSTRING_MODULE_Neutrophils	Median	NanoString	TRUE	1441	4311	2358
NANOSTRING_MODULE_NK_CD56bright_cell	Median	NanoString	TRUE	758	6236	8398	2302
NANOSTRING_MODULE_NK_CD56dim_cell	Median	NanoString	TRUE	3002	2975	50615
NANOSTRING_MODULE_NK_cell	Median	NanoString	TRUE	9437	2527	7755	596
NANOSTRING_MODULE_NK_Cell_Functions	Median	NanoString	TRUE	3592	3593	3820	3802	3804	3806	3811	3812	3813	3821	3822	3824	9437	10219	22914	51348	115653	100133046
NANOSTRING_MODULE_Pathogen_Defense	Median	NanoString	TRUE	3553	3576	5551	10578	3627	4940	7297	6367	925	1511	3454	5553
NANOSTRING_MODULE_T_cell	Median	NanoString	TRUE	917	914	916	923
NANOSTRING_MODULE_T_helper_cell	Median	NanoString	TRUE	10538	10541	29851	57122	940
NANOSTRING_MODULE_Tcm	Median	NanoString	TRUE	4747	8287	23348	85021	472
NANOSTRING_MODULE_Tem	Median	NanoString	TRUE	1231	729230	2130	4058	10000	4776
NANOSTRING_MODULE_TFH	Median	NanoString	TRUE	4094	604	5133	10563
NANOSTRING_MODULE_Tgd	Median	NanoString	TRUE	11126	9638	445347
NANOSTRING_MODULE_Th1_cell	Median	NanoString	TRUE	6775	952	30009	3458	3595	1493	1437	4049
NANOSTRING_MODULE_Th2_cell	Median	NanoString	TRUE	6778	55801	10663	2625	3904	4087	5367
NANOSTRING_MODULE_TLR	Median	NanoString	TRUE	7096	7098	7099	51284	4615	7097	7100	10333	51311	54106	81793
NANOSTRING_MODULE_TNF_Super_family	Median	NanoString	TRUE	8740	355	8764	970	8995	8743	8741	10673	115650	7124	944	4050	7132	7133	7292	8742	9966	23495	608	943	3604	4982	7128	7293	8600	8784	8792	8794	8795	51330
B_Cell_cluster_Iglesia_CCR.2014_PMID.24916698	Median	PMID: 24916698	TRUE	3512	9834	608	83416	5450	973	96610	8755	389643	150365	974	5079	2208	79368	643	930	84824	640	115350	931	1269	55024	23495
Bcell_IL10_MINUS_LIN_J_Immunol.2014_PMID.25080484	Median	PMID: 25080484	TRUE	6504	3586	3569	4049	374	50832	1259	5167	2745	54512	92935	6723	760	6507	55176	1960	3280	3662	9021	10406	79005	10794	6503	51559	11147	55784	92002
Bcell_IL10_PLUS_LIN_J_Immunol.2014_PMID.25080484	Median	PMID: 25080484	TRUE	225	481	822	901	946	1491	1545	1831	2149	2170	2213	2316	2838	3087	3512	3552	3587	3597	3663	3687	3695	3782	3937	3956	4000	4046	4063	4233	4938	4940	5027	5996	6346	6505	6843	9235	9447	9760	10150	10225	10550	10628	10752	10800	11343	22797
Bcell_Tcell_Cooperation_Cell.2019_PMID.31730857	Median	PMID: 31730857	TRUE	115350	640	3502	3502	28776	3500	3502	3514	3512	973	100423062	100423062	3495	930	931	5079	3581	6363	51617	2864	959	28558	28621	387923	388507
Bcells_Centroblast_J.Clin.Oncol.2015_PMID.25800755	Median	PMID: 25800755	TRUE	10810	7482	148229	651	23710	4086	54443	259266	55635	7153	100126791	283431	9928	10112	80119	1062	25959	8739	4297	157740	101928620	81930	79071	5450	23089	1063	9787	27109	4751	9582	10733	4798	5577	124989	983	100506844	23766
Bcells_Centrocyte_J.Clin.Oncol.2015_PMID.25800755	Median	PMID: 25800755	TRUE	55448	8622	101929450	639	54820	116931	94121	327657	64805	597	6662	88	3117	55971	4023	9638	92737	1960	25953	3119	84102	285313	63971	10170	55785	816	285237	5795	1289	53354	23334	54072	55293	147945	3690	100506930	27197	148808	114614	9782	2956	9133	100509457	406947	724102
Bcells_Memory_J.Clin.Oncol.2015_PMID.25800755	Median	PMID: 25800755	TRUE	6352	170371	946	1230	100506071	3684	27197	374618	1285	1690	440823	27163	2857	2212	79026	195	83417	339005	10382	285972	8082	3310	440253
Bcells_Naive_J.Clin.Oncol.2015_PMID.25800755	Median	PMID: 25800755	TRUE	55211	10252	4345	351	8496	5243	167410	140733	643733	100128252	8531	8115	342926	909	5796	9976	646113	4606	1901	6328	2650	401312	646588	63934	2208
Bcells_Plasmablast_J.Clin.Oncol.2015_PMID.25800755	Median	PMID: 25800755	TRUE	639	857	999	1534	2081	2487	2549	3493	3537	3655	3662	4121	4189	4695	7421	7494	8339	8343	8344	8346	8347	8349	8970	9236	10788	10802	10970	22862	22936	23446	23710	23766	28396	28831	51237	51303	54502	54855	55132	57823	64764	64778	79694	91319	115908	144535
CD103_Negative_Cancer.Cell.2014_PMID.25446897	Median	PMID: 25446897	TRUE	728	10894	8714	4360	6614	23166	713	712	140738	10461	714	338773	58475	348	8529	54209	51284
CD103_Positive_Cancer.Cell.2014_PMID.25446897	Median	PMID: 25446897	TRUE	3815	1236	55509	2322	140685	3394	151888	4610	283420
CD68_cluster_Iglesia_CCR.2014_PMID.24916698	Median	PMID: 24916698	TRUE	126364	27180	27036	968	3687	55803	719
CD8_cluster_Iglesia_CCR.2014_PMID.24916698	Median	PMID: 24916698	TRUE	256380	151888	925	3003	29909	128611	5790	374403	10663	4063	9744	27240	201633	3932	55423	919	84174	3702	10225	4068	921	916	914	915	2833	114836	3561	53347	6504	149628	939	50852	3001	30009	5778	6352	4818	5551	962	154075	917	7535	22914	283897	923	5579
CIBERSORT_B_cells_memory_Nat.Methods.2015_PMID.25822800	Median	PMID: 25822800	TRUE	10863	60468	55024	640	4064	930	911	933	951	969	971	973	974	1380	643	9214	2213	79368	2444	2841	91316	3087	3112	3495	3507	3514	91353	3394	80183	4050	9450	931	4829	5026	5368	5790	55103	10235	150094	6557	6689	26228	29802	9447	240	1235
CIBERSORT_B_cells_naive_Nat.Methods.2015_PMID.25822800	Median	PMID: 25822800	TRUE	5244	10863	60468	55024	605	79656	640	673	4064	930	911	933	951	969	971	973	974	1380	643	55840	9214	2208	2213	79368	2444	2841	91316	3087	3112	3495	3507	3514	91353	3566	3394	80183	283876	4050	9450	4224	57553	931	55335	4829	5026	9934
CIBERSORT_Dendritic_cells_activated_Nat.Methods.2015_PMID.25822800	Median	PMID: 25822800	TRUE	51296	1193	6362	54209	6357	6367	7941	6361	910	913	2359	4321	55026	6355	10148	6614	3357	80380	6352	3559	5739	1236	6363	3627	6373	79132	8820	3620	10964	8942	27074	51365	83937	91543	11182	7130	1593	7293	6364	58504	330	6346	941	942	56548	2117
CIBERSORT_Dendritic_cells_resting_Nat.Methods.2015_PMID.25822800	Median	PMID: 25822800	TRUE	51296	1193	968	51313	6362	54209	199	50856	2535	246	6357	30835	10462	10261	4688	54	79839	6367	7941	56833	945	64581	6039	6335	911	2208	79630	6361	909	910	913	79154	1959	2205	55640	2359	3117	4321	8496	55026
CIBERSORT_Eosinophils_Nat.Methods.2015_PMID.25822800	Median	PMID: 25822800	TRUE	8809	671	932	6003	1178	9173	9934	719	10402	246	4688	53829	23569	6036	51744	8807	8972	26030	5996	55024	597	27202	1602	23604	9681	64174	2015	30817	84658	22905	2867	2696	1880	8477	222487	3568	4033	4117	4084	27334	5029	5146	27039	9185	23223	64092
CIBERSORT_Macrophages_M0_Nat.Methods.2015_PMID.25822800	Median	PMID: 25822800	TRUE	366	728	968	51313	3101	10261	4688	51296	8876	8740	54	27299	79365	79839	6362	6367	6354	1116	1296	1435	2921	6374	1593	81501	2239	8685	4318	7941	5473	25797	56833	84561	54209
CIBERSORT_Macrophages_M1_Nat.Methods.2015_PMID.25822800	Median	PMID: 25822800	TRUE	366	51296	27299	1116	200315	11026	10288	64127	51284	51311	6352	80830	8651	3902	3559	5739	10563	79931	1236	952	43	80833	408	6363	6355	958	1193	3627	6373	4283	1594	79132	10148	2687	8820	3620	10964	643314	8942	27074	51365	83937	91543	6614	6504	11182
CIBERSORT_Macrophages_M2_Nat.Methods.2015_PMID.25822800	Median	PMID: 25822800	TRUE	51296	27299	1116	51311	6355	1193	10148	2687	6614	968	51313	6362	54209	199	5199	50856	2242	2535	64231	53829	51314	920	246	6357	6358	6368	30835	10462	1414	55691	2952	3269	3357	80896	80380	5973	81029
CIBERSORT_Mast_cells_activated_Nat.Methods.2015_PMID.25822800	Median	PMID: 25822800	TRUE	945	2205	84561	8809	671	932	6003	79895	1178	1215	1359	1511	3067	27306	2206	4602	50508	4914	5023	5553	5874	29091	7177	6364	6346	2921	3002	1437	6351	3562	3198	3552	3553	9173	3567	81698	115123	7006
CIBERSORT_Mast_cells_resting_Nat.Methods.2015_PMID.25822800	Median	PMID: 25822800	TRUE	945	2205	84561	8809	2672	671	1088	932	6489	6003	26228	9934	9508	154	79895	55589	719	1178	1215	1359	10321	1511	79843	400451	3067	27306	4056	2206	4602	50508	4914	5023	54852	5553	5874	23176	29091	7177
CIBERSORT_Monocytes_Nat.Methods.2015_PMID.25822800	Median	PMID: 25822800	TRUE	8875	2354	199	200315	366	432	433	683	728	729230	912	945	968	978	5199	51363	50856	64581	9586	1441	51313	2219	2242	2357	2535	3055	3101	3176	10855	10261	11027	11026	10288	7940	4210	4332	64231	4688	4778	114548	64127	53829	23569	6036	6039	6283
CIBERSORT_Neutrophils_Nat.Methods.2015_PMID.25822800	Median	PMID: 25822800	TRUE	1178	9934	4688	53829	23569	8807	8972	26030	64174	30817	84658	2867	222487	4117	4084	9185	79865	7130	199	10261	1116	51311	5199	366	200315	10288	728	8876	25797	8875	978	51363	9586	1441	2357	11027	7940	4210	4332	4778	6283	7097	820	79908	838	1232
CIBERSORT_NK_cells_activated_Nat.Methods.2015_PMID.25822800	Median	PMID: 25822800	TRUE	919	3932	4068	3004	3560	3820	79037	3002	6352	3001	8530	10578	2999	3824	22914	5551	5729	28526	51744	8807	7535	10225	924	5790	4818	3595	1521	3823	51348	8809	3802	3812	10004	79899	53637	30009	7294	29909	2841	1803	4050	4049	969	1437	3458	9402
CIBERSORT_NK_cells_resting_Nat.Methods.2015_PMID.25822800	Median	PMID: 25822800	TRUE	914	919	3932	4068	3004	28639	3560	3820	79037	3002	6352	3001	3003	8530	10578	2999	3824	22914	5551	5729	28526	11126	51744	2672	8807	7535	10225	924	5790	4818	3595	1521	3823	8302	51348	566	671	820	92211	1088	1669	1991	8809	3802	3812	8972
CIBERSORT_Plasma_cells_Nat.Methods.2015_PMID.25822800	Median	PMID: 25822800	TRUE	973	79368	91316	3112	3495	3507	3514	91353	5026	5368	150094	939	160518	2788	80008	608	55840	23457	270	51378	6315	79703	2826	952	2848	3012	8339	3497	3738	26251	54923	100130100	4121	79694	22983	374977	51237	5081	5163	25780	5972	6003	642741	6676	27090	9333
CIBERSORT_T_cells_CD4_memory_activated_Nat.Methods.2015_PMID.25822800	Median	PMID: 25822800	TRUE	914	919	915	917	924	1803	29851	3932	4068	28755	50852	53347	959	923	29909	4818	940	1493	3002	3902	6364	993	1437	10563	2842	3458	3595	3605	55801	3559	3562	3565	3578	4049	4998	5367	9136	220134	7293	79931
CIBERSORT_T_cells_CD4_memory_resting_Nat.Methods.2015_PMID.25822800	Median	PMID: 25822800	TRUE	939	54923	642741	9214	4050	64919	914	919	915	917	924	1803	2323	9402	3004	29851	3575	3702	3932	51176	4063	4068	55423	6932	28755	50852	28671	28639	53347	7535	10235	959	969	5790	6352	916	923	10225	1521	29909	3001	3003	3820	4818	22821	2848
CIBERSORT_T_cells_CD4_naive_Nat.Methods.2015_PMID.25822800	Median	PMID: 25822800	TRUE	939	54923	642741	9214	4050	64919	914	919	915	917	924	1803	1823	2323	9402	3004	29851	3575	3702	3932	51176	4063	11184	79884	4068	55423	6932	28755	50852	28671	28639	53347	7535	10235	9744	79722	80162	1236	959	55086	2041	79667	79690	2587	2825	27040
CIBERSORT_T_cells_CD8_Nat.Methods.2015_PMID.25822800	Median	PMID: 25822800	TRUE	3514	939	54923	642741	969	9214	4050	5790	64919	6352	914	919	915	916	917	923	924	925	926	10225	56253	8530	1521	1803	1823	1844	2323	10578	29909	9402	3001	3002	2999	3003	3004	29851	3575	3702	3820	3823	8302	3824	51348	22914	3902	3932
CIBERSORT_T_cells_follicular_helper_Nat.Methods.2015_PMID.25822800	Median	PMID: 25822800	TRUE	914	919	915	917	924	29851	3932	4068	28755	50852	53347	959	1493	3902	10563	2842	4049	7293	939	642741	9214	64919	3004	3702	51176	55423	6932	28671	28639	7535	969	5790	3820	1606	6489	28680	28677	11184	79884	80162	27040	79037	150094	643	767	1117
CIBERSORT_T_cells_gamma_delta_Nat.Methods.2015_PMID.25822800	Median	PMID: 25822800	TRUE	914	919	915	917	3932	4068	53347	3004	55423	28639	11184	29909	27240	3560	8631	3902	6932	3820	27040	79037	3002	4063	6352	3001	3003	925	926	8530	1844	10578	2999	3824	22914	5551	5729	28526	2841	631	9024	1234	11126	51744	11314	1010	8292	10663
CIBERSORT_T_cells_regulatory_Tregs_Nat.Methods.2015_PMID.25822800	Median	PMID: 25822800	TRUE	914	919	915	917	29851	3932	4068	28755	50852	53347	1493	2842	939	64919	3004	3702	55423	28639	7535	1606	28677	11184	1803	923	29909	940	3559	5367	4050	916	10225	920	11123	2825	4153	27240	8538	921	970	752014	29121	1946	50943	83786	3090	203510
CORE_B_CELL_signatures_Garber_Cell.Mol.Gastroenterol.Hepatol.2017_PMID.28508029	Median	PMID: 28508029	TRUE	10863	240	60468	55024	53335	53335	53335	53335	640	643	930	933	951	951	958	971	973	2208	2788	3087	3112	3117	114884	5368	25780	6689	8115	29802	9934	55103	55103	55103	6039	6328	608
Cytolytic_activity_signature_Rooney_Cell.2015_PMID.25594174	Median	PMID: 25594174	TRUE	3001	5551
DAN_ImmuneActive_Cell.2019_PMID.31730857	Median	PMID: 31730857	TRUE	12	356	433	640	718	914	915	916	917	920	923	924	925	927	930	931	933	939	940	959	969	972	973	1233	1380	1493	1776	2634	2841	2864	3002	3109	3111	3112	3117	3120	3135	3274	3363	3458	3495	3500	3502	3512	3514	3559
Durvalumab_signature_Higgs_Clin.Cancer.Res.2018_PMID.29716923	Median	PMID: 29716923	TRUE	3458	3902	4283	29126
EXTENDED_B_CELL_signatures_Garber_Cell.Mol.Gastroenterol.Hepatol.2017_PMID.28508029	Median	PMID: 28508029	TRUE	3899	65069	10409	695	66033	201895	934	100133941	972	972	973	26047	51523	378885	9214	84824	23062	3119	3126	23231	4067	4082	55846	256236	5336	5777	10509	51092	6643
GSEA_BIOCARTA_CTLA4_PATHWAY	Median	GSEA	TRUE	5781	941	942	940	915	916	917	3702	5290	23308	6957	6955	2885	919	29851	5295	3932	3123	3122	1493	3558
GSEA_PD1_SIGNALING_REACTOME	Median	GSEA	TRUE	1445	29126	3113	3115	3117	3118	3123	3125	3127	3932	5133	5777	80380	915	916	917	919	920
IgG_Breast.Cancer.Research.2008_PMID.19272155	Median	PMID: 19272155	TRUE	391427	96610	339562	28902	651961	90925	651629	91353	28299	28461	5450	28831	91316	3538	28793	3514	28815	3500	3507	28786	3495	3493	3535	3492	3537	652745
IGG_Cluster_BMC.Med.Genomics.2011_PMID.21214954	Median	PMID: 21214954	TRUE	939	3561	973	11040	5450	3514	28793	3535	3512	608	4917	3576	3107	54900
IMMUNE_Bindea_Cell_aDC_Immunity.2013_PMID.24138885	Median	PMID: 24138885	TRUE	3620	4940	6346	10148	27074
IMMUNE_Bindea_Cell_B_cells_Immunity.2013_PMID.24138885	Median	PMID: 24138885	TRUE	608	640	930	931	971	1380	1690	1838	2731	2788	3112	3117	3493	3500	3507	3514	3535	4208	5244	5368	6328	6565	6689	8115	9834	10803	29064	29760	53335	55278	57553	60468	79368	114884
IMMUNE_Bindea_Cell_CD8_T_cells_Immunity.2013_PMID.24138885	Median	PMID: 24138885	TRUE	166	321	678	687	819	925	926	1647	1831	2323	3004	3337	5196	5504	5551	5935	6432	6844	6903	6935	7536	7570	7644	7994	9194	11322	23060	23484	29777	51275	54923	55602	55615	55623	79441	91304
IMMUNE_Bindea_Cell_Cytotoxic_cells_Immunity.2013_PMID.24138885	Median	PMID: 24138885	TRUE	321	864	1521	1844	2999	3001	3820	3824	4818	6095	7704	10578	22914	51348	59307	80833	339005
IMMUNE_Bindea_Cell_DC_Immunity.2013_PMID.24138885	Median	PMID: 24138885	TRUE	3290	4881	6357	6361	6367	8495	30835
IMMUNE_Bindea_Cell_Eosinophils_Immunity.2013_PMID.24138885	Median	PMID: 24138885	TRUE	32	847	1178	1232	2015	2581	3006	3280	3568	3757	6036	6477	7050	7057	7060	8277	8867	9398	9920	11057	11251	22905	23223	25976	51531	55512	55758	57105	59340	91355	728965	80022
IMMUNE_Bindea_Cell_Lymph_vessels_Immunity.2013_PMID.24138885	Median	PMID: 24138885	TRUE	2277	7424	10630
IMMUNE_Bindea_Cell_Macrophages_Immunity.2013_PMID.24138885	Median	PMID: 24138885	TRUE	348	586	950	968	1116	1118	1296	1536	2012	2230	2239	2335	2760	3730	4199	4481	5730	6354	6374	6447	6819	8685	8832	9332	10533	23601	26064	26577	51338	58511	81035	259230	1513
IMMUNE_Bindea_Cell_Mast_cells_Immunity.2013_PMID.24138885	Median	PMID: 24138885	TRUE	116	190	794	946	1088	1215	1359	1511	1991	2206	2624	3067	3248	3815	4013	4353	5553	5742	6571	6886	7177	7857	10257	27306	57419	57460	64499	79083	339524	4129
IMMUNE_Bindea_Cell_Neutrophils_Immunity.2013_PMID.24138885	Median	PMID: 24138885	TRUE	249	683	1084	1441	2204	2215	2357	2358	3577	3579	3772	4051	4311	5142	6283	6583	8291	8347	8778	8794	8972	9586	9895	10288	10855	22918	50486	51312	55313	55350	83716
IMMUNE_Bindea_Cell_NK_CD56bright_cells_Immunity.2013_PMID.24138885	Median	PMID: 24138885	TRUE	758	1846	2302	6236	6375	8398	8567	10299	57876	83696	254531
IMMUNE_Bindea_Cell_NK_CD56dim_cells_Immunity.2013_PMID.24138885	Median	PMID: 24138885	TRUE	2975	3002	3804	3806	3807	3810	3811	3812	3813	10417	50615	53637	55020	56937	115653
IMMUNE_Bindea_Cell_NK_cells_Immunity.2013_PMID.24138885	Median	PMID: 24138885	TRUE	104	219	323	596	988	2527	2574	2778	3488	5710	6375	6693	6846	6915	7755	8572	8817	8888	9437	9902	11155	22924	25959	27308	51343	55503	55671	57716	64129	64225	64924	65988	79867	84436	259230	643313	730096
IMMUNE_Bindea_Cell_Normal_mucosa_Immunity.2013_PMID.24138885	Median	PMID: 24138885	TRUE	72	125	857	1015	1048	1281	2192	2767	3488	3490	3910	3960	4256	4629	4638	4781	5349	6876	7103	7168	8404	8490	8613	8976	10551	51232	54474	55970	1634	800	715	9843
IMMUNE_Bindea_Cell_SW480_cancer_cells_Immunity.2013_PMID.24138885	Median	PMID: 24138885	TRUE	595	652	655	1670	1917	2161	2248	2288	3481	3625	3691	3714	3852	3860	4237	4923	5127	5653	5947	6273	6274	6510	6535	7004	7447	10202	10763	10998	23650	25805	29984	54913	64220	78999	79058	89944	3205
IMMUNE_Bindea_Cell_T_cells_Immunity.2013_PMID.24138885	Median	PMID: 24138885	TRUE	914	915	916	917	923	940	3932	4068	5588	6955	8631	9452	10225	28639	28755	50852	55340	64919	83988
IMMUNE_Bindea_Cell_T_helper_cells_Immunity.2013_PMID.24138885	Median	PMID: 24138885	TRUE	940	987	1386	4676	5527	6117	6955	7332	8604	9452	9632	10538	10541	10730	10772	23015	25842	29851	55274	57122	63901	79009	79866	285527
IMMUNE_Bindea_Cell_Tcm_Immunity.2013_PMID.24138885	Median	PMID: 24138885	TRUE	360	472	841	1540	1678	2533	3187	4214	4297	4747	4775	5108	6482	6638	7294	8287	8556	8675	8821	9057	9397	11278	22990	23059	23177	23348	55729	58487	80012	80342	85021	202134	246721	283970	441155	116828	27086	55269	84663
IMMUNE_Bindea_Cell_Tem_Immunity.2013_PMID.24138885	Median	PMID: 24138885	TRUE	1231	2130	2313	4058	4210	4776	5616	6904	6955	7430	9779	10000	10521	27099	81544
IMMUNE_Bindea_Cell_TFH_Immunity.2013_PMID.24138885	Median	PMID: 24138885	TRUE	643	753	1114	1117	3382	4086	4094	5783	6489	7253	8362	8645	8851	9760	10563	10585	23178	23462	27087	27347	54436	55423	56301	57496	57535	63892	92595	28986	4646	4647	5133	5816
IMMUNE_Bindea_Cell_Tgd_Immunity.2013_PMID.24138885	Median	PMID: 24138885	TRUE	6964	6983	9638	10485	11126	445347
IMMUNE_Bindea_Cell_Th1_cells_Immunity.2013_PMID.24138885	Median	PMID: 24138885	TRUE	323	347	684	952	970	1437	1493	1803	1839	1847	2678	3458	3595	4049	6351	6443	7804	8418	9143	9162	10079	10950	25975	27033	50616	54674	55816
IMMUNE_Bindea_Cell_Th17_cells_Immunity.2013_PMID.24138885	Median	PMID: 24138885	TRUE	3605	6097	23765
IMMUNE_Bindea_Cell_Th2_cells_Immunity.2013_PMID.24138885	Median	PMID: 24138885	TRUE	107	286	332	995	1063	1719	2625	2941	3070	3904	4087	4151	5251	5367	5740	6632	7813	8317	9645	10663	11169	23516	51474	54806	55247	55801	728210
IMMUNE_PEREZ_14_JCO.2015_PMID.2560586	Median	PMID: 2560586	TRUE	84632	120425	6366	1233	913	959	6387	2534	3112	3487	3394	5729	5734	81793
IMMUNE_PEREZ_87_JCO.2015_PMID.2560586	Median	PMID: 2560586	TRUE	3635	729230	3575	3133	3689	3487	7454	10870	3071	7494	81793	6352	7133	3385	3821	4049	3458	4050	959	3394	7412	5729	5734	941	4068	54106	973	2833	313	695	9934	120425	1235	4069	4065	7852	3683	915	5788	976	3561	3766	3932	913	2534	11126
Immune_Suppression_Kardos_JCI.Insight.2016_PMID.27699256	Median	PMID: 27699256	TRUE	29126	3620	356	1493	5133	3902	84868	80380	3586	7040	5743	4513
Influenza_11genes_Metasignature_KHATRI_Immunity.2015_PMID.26682989	Median	PMID: 26682989	TRUE	952	51191	55008	2537	64135	3959	4061	4599	64761	64108	81030
Interferon_Breast.Cancer.Research.2008_PMID.19272155	Median	PMID: 19272155	TRUE	91543	4940	10561	9636	55601	10964	2537	4599	3437	3429	3434	4938	4939
Interferon_Cluster_BMC.Med.Genomics.2011_PMID.21214954	Median	PMID: 21214954	TRUE	55337	684	3431	64761	24138	4938	10379	11274	23586	4600	3429	4939	2537	3437	10964	10561	3434	9636	4599	91543	4940	55008	51191	55601	5359	9246	54809	64108	54739	9111	8519	10410	3669	5721	5720	3665
M2_Macrophage_Blood.2006_PMID.16556895	Median	PMID: 16556895	TRUE	383	84666	7941	5660	6414	54209	5376	10462	1118	27159	374868	999	2350
MacTh1_cluster_Iglesia_CCR.2014_PMID.24916698	Median	PMID: 24916698	TRUE	26191	5330	50856	3111	752	117289	5552	1436	945	713	714	712	1520	146722	3394	388325	4332	313	57705	8832	22797	1536	5294	11309	3113	3115	3122	3109	3108	972	64092	219972	7133	9938	257106	84433	64231	64098	8477	80231	3594	286336	221472	6404	951	3059
MCD3_CD8_BMC.Med.Genomics.2011_PMID.21214954	Median	PMID: 21214954	TRUE	3932	390243	151888	5450	4242	115350	84824	9214	51617	1840	940	26999	4068	3111	921	9840	27040	89857	2833	4050	84329	6689	1380	30009	10750	10870	3603	643	974	51237	931	55843	26228	923	8631	926	915	914	3702	925	917	6402	399	3695	3560	1731
MDSC_Granulocytic_Youn_J_Leukoc_Biol.2012_PMID.21954284	Median	PMID: 21954284	TRUE	100	9133	820	8698	2298	2330	2354	2812	3512	3929	4048	4057	4155	4353	5004	5657	641371	55143	8434	1687	55	1992	51449	11065	27333	29942	57509	3039	140460	932	55796	55789	353189	10420	9055	25903
MDSC_Neutrophil_Youn_J_Leukoc_Biol.2012_PMID.21954284	Median	PMID: 21954284	TRUE	894	1154	1234	2919	2921	3383	3557	3569	3627	4023	4323	4502	4794	5196	5900	6275	6281	6354	6385	6648	6696	7057	7124	7185	9641	23328	23657	55686	56895
MDSC_tumor_MO_Schlecker_J.Immunol.2012_PMID.23152559	Median	PMID: 23152559	TRUE	6351	6348	6354	338442	5008	10409	6369	383	967	1339	9034	6696	10022	7070	4323	5996	3303	29923	3553	339210	2920	4360	4322	2919	467	3932	1026	9047	2012	929	28984	1601	10912	6385	4283	23179	29126	4643	1263	58191	8877	1958	713	8870	1154	101
MDSC_tumor_Schlecker_J.Immunol.2012_PMID.23152559	Median	PMID: 23152559	TRUE	123	290	383	467	712	713	714	817	839	929	958	1026	1154	1234	1462	1476	1522	1601	1643	1827	1845	1846	1893	1910	1958	2012	2078	2155	2159	2213	2309	2549	2697	2799	2810	2919	2920	3119	3123	3162	3303	3304	3383	3557	3617	3680
MHC.I_Breast.Cancer.Research.2008_PMID.19272155	Median	PMID: 19272155	TRUE	3135	3105	3106	3107	3134
MHC.II_Breast.Cancer.Research.2008_PMID.19272155	Median	PMID: 19272155	TRUE	1520	972	3123	3117	3109	3113	3115	3108	3122	3937	5552	5788
MHC_Forero_11_Cancer.Immunol.Res.2016_PMID.26980599	Median	PMID: 26980599	TRUE	4261	972	3113	3115	3116	3117	3123	3127	3128	1512	8648	100290966	731247
MHC_Forero_24_Cancer.Immunol.Res.2016_PMID.26980599	Median	PMID: 26980599	TRUE	4261	972	3113	3115	3116	3117	3123	3127	3128	1512	8648	100290966	731247	913	2217	3861	57121	89846	6844	120892	4154	4916	84265	5730	6451	9760	399472
Miller_B_P_Metagene_Genome_Biol_2013_PMID.23618380	Median	PMID: 23618380	TRUE	3537	3500	3507	3493	3492	3514	28831	50802	28823	100293211	5450	608	91316	3495	91353	100423062
Miller_M_D_Metagene_Genome_Biol_2013_PMID.23618380	Median	PMID: 23618380	TRUE	3113	7940	3133	3115	3119	3108	3122	3123	972
Miller_T_NK_Metagene_Genome_Biol_2013_PMID.23618380	Median	PMID: 23618380	TRUE	4242	10875	3587	916	5579	2841	2124	1521	3820	6375	3059	3635	5293	962	951	6402	3932	54440	1439	939	3003	729230	11151	3603	28517	3702	10730	5788	5880	4818	55340	55843	474344	9938
Mouse_Human_ImmuneProfiles_SHAY_M_H_Induced_in_B_PNAS.2013_PMID.23382184	Median	PMID: 23382184	TRUE	19	330	489	605	640	643	695	930	931	933	951	958	971	972	973	974	1185	1235	1380	1387	1456	1657	1960	2181	2185	2208	2841	2872	2889	3280	3399	3592	3662	3708	3915	4033	4064	4208	4209	4214	4641	5079	5106	5142	5287	5290
Mouse_Human_ImmuneProfiles_SHAY_M_H_Induced_in_DC_PNAS.2013_PMID.23382184	Median	PMID: 23382184	TRUE	1471	1776	2322	2828	3383	4610	5058	5199	5547	6252	7045	8321	9314	10875	23677	28955	51177	54802	55022	55509	55521	57118	57698	79887	80005	80176
Mouse_Human_ImmuneProfiles_SHAY_M_H_Induced_in_GN_PNAS.2013_PMID.23382184	Median	PMID: 23382184	TRUE	306	366	383	526	706	719	728	820	928	929	1116	1436	1441	1675	2896	3082	3162	3176	3934	4057	4814	4973	5154	5329	5724	6280	6403	6688	6813	6916	7057	7077	7097	7099	7130	8301	8972	9764	9826	10159	10170	10457	10562	10634	11237	23569
Mouse_Human_ImmuneProfiles_SHAY_M_H_Induced_in_HSC_PNAS.2013_PMID.23382184	Median	PMID: 23382184	TRUE	34	284	328	332	402	444	501	594	667	672	701	759	760	783	835	947	983	1017	1019	1021	1063	1111	1163	1312	1503	1523	1602	1635	1718	1793	1854	1869	1876	1892	1954	1964	2078	2099	2119	2120	2135	2237	2288	2356	2553	2624
Mouse_Human_ImmuneProfiles_SHAY_M_H_Induced_in_MO_PNAS.2013_PMID.23382184	Median	PMID: 23382184	TRUE	136	526	719	1026	1051	1317	1436	1462	1508	1827	1848	1861	2131	4035	5271	5326	6051	6237	6256	6614	7045	7056	7133	7941	8522	8754	9056	9732	9777	9935	10577	10855	10924	22918	26509	51311	55022	55160	55486	64127	206358	219654
Mouse_Human_ImmuneProfiles_SHAY_M_H_Induced_in_NK_PNAS.2013_PMID.23382184	Median	PMID: 23382184	TRUE	598	864	1521	2151	3001	3140	3458	3560	3673	3824	3982	4818	5782	6574	7008	8459	8530	8807	8809	9437	11030	11092	11126	11145	11178	11285	30009	54438	54843	79158	81563	83988	254531
Mouse_Human_ImmuneProfiles_SHAY_M_H_Induced_in_T_PNAS.2013_PMID.23382184	Median	PMID: 23382184	TRUE	23	120	158	166	360	399	406	472	476	596	814	841	894	914	915	916	917	919	921	923	939	940	944	955	1107	1236	1455	1477	1493	1540	1606	1643	1778	1936	2071	2073	2113	2145	2308	2534	2580	2617	2625	3097	3268	3337
T_Cell_cluster_Iglesia_CCR.2014_PMID.24916698	Median	PMID: 24916698	TRUE	100188949	8530	9806	2672	497189	140947	5133	11184	9051	11151	11262	115352	29851	1493	4283	56253	9840	729230	959	952	57823	3662	54900	387751	84636	256380	151888	925	3003	29909	128611	5790	374403	10663	4063	9744	27240	201633	3932	55423	919	84174	3702	10225	4068	921
T_RM_Cell_single_cell_signature_Savas_Nat_Med.2018_PMID.29942092	Median	PMID: 29942092	TRUE	199	356	444	478	486	925	926	928	952	953	967	1124	1130	1230	1234	1521	1627	2115	2171	2494	2530	2589	2590	2793	2820	2975	2999	3001	3002	3117	3119	3122	3123	3127	3162	3458	3672	3673	3695	3805	3821	3822	3824	3887	3892	3902
Tcell_EXH_Anti_PDL1_vs_control_treated_exhausted_CD8_T_cell_Metagene_1_Science.2016_PMID.27789795	Median	PMID: 27789795	TRUE	65987	2766	3428	7444	55803	84875	27074	6672	25865	8775	51296	127544	355	715	7318	6373	1267	116071	3601	55013	10865	84930	201176	94240	10135	29126	3659	57169	83666	54625	129607	115361	4283	941	57162	85463	9753	51365	256586	26750	3574	79370	602	834	64853	388646
Tcell_EXH_Effector_CD8_T_cell_at_day_8_p.i_Armstrong_vs_Naive_CD8_T_cell_Metagene_1_Science.2016_PMID.27789795	Median	PMID: 27789795	TRUE	967	4635	5355	411	84868	56925	952	158219	5359	8411	54502	10549	2745	840	3559	824	79180	4783	22822	5734	1326	6351	5341	57823	84419	197259	23710	1493	307	196383	5996	214	50515	125488	26031	116496	6310	493	201633	8836	2012	5272	11034	29887	639	2591
Tcell_EXH_Exhausted_CD8_T_cell_vs_Naive_CD8_T_cell_Metagene_1_Science.2016_PMID.27789795	Median	PMID: 27789795	TRUE	118788	7227	942	2650	941	929	952	57823	29992	80219	4067	55300	3552	5272	3606	10410	55281	3601	1390	10950	64135	3627	153020	84419	221079	91543	9246	629	3600	8676	51296	3669	6648	840	8743	9636	10581	3587	219972	10561	23429	79931	2820	84930	338339	64108
Tcell_EXH_Exhausted_CD8_T_cell_vs_Naive_CD8_T_cell_Metagene_3_Science.2016_PMID.27789795	Median	PMID: 27789795	TRUE	3001	30009	3897	3458	3683	54843	50515	10219	3672	10663	8809	23191	6284	3903	3092	29887	5795	3915	5551	8411	2207	356	4644	158219	54476	56994	960	493869	81615	214	23710	2149	2833	64065	9497	8807	22936	1231	6118	93663	3821	195	639	53637	22837	79158
Tcell_EXH_Memory_CD8_T_cell_a_vs_Naive_CD8_T_cell_Metagene_1_Science.2016_PMID.27789795	Median	PMID: 27789795	TRUE	256586	55450	1154	5269	4953	8784	1493	29969	7133	8810	9446	2012	824	56253	140738	837	834	5167	115361	8553	1234	10402	3398	79180	8530	9047	11126	8829	8993	84525	8809	356	2833	3458	6352	3001	3003	1231	10219	5243	123	6645	836	10549	3587	23258
Tcell_EXH_Memory_CD8_T_cell_a_vs_Naive_CD8_T_cell_Metagene_2_Science.2016_PMID.27789795	Median	PMID: 27789795	TRUE	11238	29851	57105	22856	23092	2769	118788	23075	953	8524	23710	27120	94120	6310	493	201633	54836	54843	598	26031	245972	411	54476	79158	27293	11082	2081	2591	125488	389072	5576	7703	51201	2151	10663	5795	3903	6118	3897	3672	22837	960	5214	4542	6095	195
Tcell_EXH_Memory_CD8_T_cell_a_vs_Naive_CD8_T_cell_Metagene_3_Science.2016_PMID.27789795	Median	PMID: 27789795	TRUE	941	23670	3559	3662	6504	10538	64092	112574	81553	3555	22936	7227	952	5606	5272	4860	3627	3600	3665	64135	11274	5341	366	153020	5966	11080	23429	3606	10260	8444	221079	9693	80149	56300	8767	1647	10950	29933	1326	255231	3475	54206	597	8870	1847	9034
Verhaak_Immune_Nat.Commun.2013_PMID.24113773	Median	PMID: 24113773	TRUE	10320	9910	3575	55303	3106	3937	4046	2533	5341	3055	3587	10859	3071	3903	4688	1536	5788	7805	963	2124	6503	3689	4542	3059	4332	3561	962	313	6352	4050	9535	474344	3003	7940	8477	10288	7456	951	51411	2207	7305	10875	2313	3394	55843	10019
CD19_Single_Gene	Single_Gene	Single gene	TRUE	930
CD3D_Single_Gene	Single_Gene	Single gene	TRUE	915
CD3E_Single_Gene	Single_Gene	Single gene	TRUE	916
CD4_Single_Gene	Single_Gene	Single gene	TRUE	920
CD8A_Single_Gene	Single_Gene	Single gene	TRUE	925
MS4A1_Single_Gene	Single_Gene	Single gene	TRUE	931
CD274_Single_Gene	Single_Gene	Single gene	TRUE	29126
CTLA4_Single_Gene	Single_Gene	Single gene	TRUE	1493
IMMUNE_Bindea_Cell_pDC_Immunity.2013_PMID.24138885	Single_Gene	PMID: 24138885	TRUE	3563
IMMUNE_Bindea_Cell_TReg_Immunity.2013_PMID.24138885	Single_Gene	PMID: 24138885	TRUE	50943
CD103_Ratio_Cancer.Cell.2014_PMID.25446897	Special	PMID: 25446897	TRUE	3815	1236	55509	2322	140685	3394	151888	4610	283420	728	10894	8714	4360	6614	23166	713	712	140738	10461	714	338773	58475	348	8529	54209	51284
ESR1_Active_Fusions_Cancer.Res.2021_PMID.31647985	Median	PMID: 31647985	FALSE	6446	8614	9687	86722	6387	5174	1462	4886	4137	107	1281	744	8309	7052	2697	64377	10439	2674	7031	3860	54898	10125	4602	5241	799
Fibroblasts_MCP_PMID.31942075_PMID.31942077	Median	PMID: 31942077	FALSE	1277	1281	1291	1292	1634	26585	25891	6876
High_In_No_Response_MCP_TLS_Melanoma_PMID.31942075	Median	PMID: 31942075	FALSE	51129	7079	80760	4017	5046	5055	374	3451	5212	347	8534	133	1917	79884	7056	5522	8862	57722	147495	6098	27295	4099	8515	154664	2260	27237	63982	79054	374946	84929	148281	200162	6620	5009	114788	23743	7087	89886	1770	55511
REPLICATION_STRESS_NEG_Cell.Rep.2018_PMID.29768207	Median	PMID: 29768207	FALSE	1535	5918	3486	6275	10232	218	6278	4582	12	794	4256	57016	6947	6286	1545	100134265	8644	8714	629	1346	29803	1109	8942	441282	51523	1672	8000	114897	3205	970	5069	54749	114783	79153	290	25797	55603	2167	768	260293	1066	1646	65108	1675	387568	6364
REPLICATION_STRESS_POS_Cell.Rep.2018_PMID.29768207	Median	PMID: 29768207	FALSE	90139	121551	8601	55734	57718	8900	3221	5029	8990	112464	8480	25945	1434	118429	121273	7280	6665	9570	654121	65981	5238	652846	1272	11065	4494	3673	116092	3265	3556	29107	414305	728113	10257	7170	81849	4131	56924	6790	8465	284348	11199	10620	1947	5645	115825	4501
ACTIVATED_CANCER_CELL_SIGNATURE_Nat.Cell.Biol.2019_PMID.31263265	Median	PMID: 31263265	FALSE	6604	4811	57113	266697	7439	123745	284047	142689	400927	400706	440352	101928708	724031	84203	649622	90113	1415	114900	3115	63036	1181	84700	5408	5521	85439	389840	89780	7373	60468	9228	4158	340061	285598	169714	27087	1292	10501	7274	51168	10336	94025	3785	85442	6915	117	442028
ACTIVATED_LUNG_MSC_SIGNATURE_Nat.Cell.Biol.2019_PMID.31263265	Median	PMID: 31263265	FALSE	51110	54788	80325	10813	3303	80760	10109	8888	55133	51295	2145	70040	56990	63934	140710	81796	3858	5211	79603	1116	79774	10210	11263	23127	89797	51076	100127206	58478	11019	54434	330	79791	114583	79228	8324	6370	58497	10350	348180	30812	29109	55761	9659	53828	50509	11059
HIGHLY_REFRACTORY_TUMORS_129_gene_signature_Clin.Cancer.Res_PMID.34168046	Median	PMID: 34168046	FALSE	100288687	100419743	161527	26583	26622	400721	554045	64432	9884	100653046	101154645	643707	100287020	391548	730051	100288711	64950	552854	377	1998	2665	2781	2812	4781	4841	4869	5451	6134	6234	6950	7167	7341	8664	9462	10125	10594	11143	11341	22947	23435	26776	26778	26829	27341	29102	51070
NK_Cell_Resistant_Epithelial_signature_Nat.Genet.2021_PMID.34253920	Median	PMID: 34253920	FALSE	3304	3306	1508	1520	1514	5720	5721	6772	972	3134	3105	3107	3106	3122	3123	3119	3112	3109	3108	3113	3115	6891	6890	6892	567	3133
NK_Cell_Sensitive_Mesenchymal_Signature_Nat.Genet.2021_PMID.34253920	Median	PMID: 34253920	FALSE	8931	57504	876	53615	728786	84733	374383	3065	3066	23028	8819	23309	5928	9774	2146	84678	22823	10336	1911	6045	9967	8289	57492	196528	8193	55193	6597	6599	6601	6604
STING_Activity_Median_of_25_genes_at_P27_Breast.Cancer.2021_PMID.34172750	Median	PMID: 34172750	FALSE	100288805	201625	790898	8679	3613	6517	81620	286464	5876	23310	137735	51006	728661	150135	1448	153745	11123	4436	56146	152573	9156	79623	65082	9787	164045	57673	84206
NANOSTRING_MODULE_Adhesion	Median	NanoString	FALSE	214	634	1088	3383	3384	3385	3386	3655	3672	3673	3674	3676	3678	3682	3683	3684	3687	3688	3689	3690	3691	4072	4162	4680	7412
NANOSTRING_MODULE_Cell_Cycle	Median	NanoString	FALSE	7852	7057	25	332	472	581	596	637	836	896	1026	8743	57122
NANOSTRING_MODULE_Cell_Functions	Median	NanoString	FALSE	7852	925	3672	100	355	640	643	911	912	914	916	917	921	924	926	930	931	939	941	942	952	961	970	974	1230	1233	1234	1493	1803	1958	2150	2833	3458	3459	3558	3562	3565	3566	3567	3589	3592	3593	3594	3595	3596	3597
NANOSTRING_MODULE_Regulation	Median	NanoString	FALSE	3553	3576	3627	7297	1511	3592	3802	3804	3806	3811	3812	3813	3821	3824	10219	22914	1437	3567	3565	3600	7040	3105	3106	3107	1230	1233	3558	8740	8743	3716	3717	3718	7852	3659	4283	6775	6778	1236	2919	2920	2921	3394	3577	3579	3660	6348
NANOSTRING_MODULE_Senescence	Median	NanoString	FALSE	25	1026	1958	960	2113	2335	3265	3480	3663	5055	5328	5580
NANOSTRING_MODULE_Transporter_Functions	Median	NanoString	FALSE	355	8600	961	960	3684	301	348	948	1401	1521	2212	2534	3916	4240	4907	5175	6614	9332	10461	10533	55054	83734
FGFR4_Repressed_JCI.2020_PMID.32573490	Median	PMID: 32573490	FALSE	339263	50804	11037	4897	93589	8743	646962	90634	596	441631	481	24	6585	115290	4065	158471	430	26137	26249	3553	1080	3127	26999	2201	10002	145773	50940	56969	100287465	54440	151009	2737	8843	79841	55698	5915	80206	3755	54800	51279	2690	136306	10481	83938	5816	57451
FGFR4_Induced_JCI.2020_PMID.32573490	Median	PMID: 32573490	FALSE	4233	5578	2202	1572	92196	55076	2919	5896	22822	26047	26353	4248	150365	64116	4624	1769	301	6590	11254	2213	2034	137902	85320	6004	51454	6523	4256	2786	153571	57214	5653	202299	8287	152789	55790	399474	5581	23208	3912	5320	6469	79057	1101	135250	80328	10331
Activate.Endothelium_Clin.Exp.Metastasis.2014_PMID.23975155	Median	PMID: 23975155	FALSE	20	79814	54443	333	115557	379	253982	84752	8702	329	641	669	672	84446	701	90417	55732	389336	79783	84688	55071	771	6368	1062	8208	26958	285521	1543	23002	9787	26052	54935	219670	2115	2119	201627	151176	26261	84824	51303	79951	202020	2335	2527	221914	55355
ADM_S100A10_A110NDGR1_Cluster_BMC.Med.Genomics.2011_PMID.21214954	Median	PMID: 21214954	FALSE	7378	56935	23597	5214	794	51129	133	123	10397	4828	9168	6282	6281	6251	9334	1051	4321
AGE_associated_SOOD_Genome.Biol.2015_PMID.26343147	Median	PMID: 26343147	FALSE	177	182	203	403	487	948	1277	1757	2128	2529	3084	3148	3594	4000	4185	4320	4329	4598	5101	5576	5833	5864	6327	6337	6693	6835	7036	7037	7049	7087	7755	8353	8482	8621	8667	8935	9379	9651	9902	10370	10495	10498	11033	11338	22924	23261
aMaSC_HsEnriched_BCR.2015_PMID.25575446	Median	PMID: 25575446	FALSE	6578	23379	79192	55197	5362	1301	11122	9200	9882	11178	51765	3084	4909	10898	153572	26232	2810	2788	57158	117196	80206	55847	163702	50624	6854	134266	26275	2246	5507	26136	57829	23213	55180	54997	72	148641	7041	80179	329	3909	2888	858	4908	57834	4129	79750
aMaSC_HsEnriched_Refined1_BCR.2015_PMID.25575446	Median	PMID: 25575446	FALSE	2621	72	5154	11178	27122	6876	91624	80206	5021	4909	84417
aMaSC_Lim09_BCR.2015_PMID.25575446	Median	PMID: 25575446	FALSE	1308	2922	8626	1592	4345	8128	84417	130733	65989	3852	650517	3861	5021	6622	3038	5268	667	253827	1264	4908	84659	5243	6696	83857	9938	200150	140862	4638	3779	1830	3909	6876	84951	374946	4855	3854	27122	80206	27190	5507	1620	72	117195	4311	81029	57158
aMaSC_Prat_BCR.2015_PMID.25575446	Median	PMID: 25575446	FALSE	1308	8626	3038	57451	667	4638	27122	4345	80206	5268	5021	2078	84951	72	3852	347902	2	9938	3909	83857	4855	130733	3084	11122	23213	3655	6273	79623	2268	2263	8714	5507	148641	3691	2621	1830	1012	91624	8614	6696	374946	4908	59	4129	4629	3275
AMPH_EPIREGULIN_Cluster_BMC.Med.Genomics.2011_PMID.21214954	Median	PMID: 21214954	FALSE	374	2069	213	8425	2318	9172	1734	26289	4915	5154	1288	27190	9542	1908	810	54997	5179	1465	3201	1620	54886	114818	477	5744	128553
Apocrine_Features_J.Pathol.2017_PMID.27861902	Median	PMID: 27861902	FALSE	2677	8564	4199	10200	6836
aStr_HsEnriched_BCR.2015_PMID.25575446	Median	PMID: 25575446	FALSE	80176	9363	10052	710	92017	9935	286133	48	1675	130271	1289	8510	120376	5159	91543	4969	84034	6863	92162	1902	3075	5218	285195	2009	2328	3554	6383	8817	5573	149111	6423	145258	5166	8738	8406	54510	1236	730	23127	23428	7291	128077	5966	5552	339768	463
aStr_HsEnriched_Refined1_BCR.2015_PMID.25575446	Median	PMID: 25575446	FALSE	3270	8788	25	6909	4097	23433	9265	2159	2719	5159	7291	730	9435	1742	79981	92162	89801	57161	51299	285590	4035	26508	8829	149111	6649	53826	27147
aStr_HsEnriched_Refined2_BCR.2015_PMID.25575446	Median	PMID: 25575446	FALSE	1123	8445	390	2736	710	6275	2009	3671	4920	1809	1289	1293	1303	1009	1278	1290	1462	2200	1513	4060	115908	22795	6423	4313	8840	79070	7130	4958	23414	8076	10417	7043	8483	79652	10234	6695	8642	5118	64175	30008	51450	83716	9945	57333	2328	3554
aStr_Lim09_BCR.2015_PMID.25575446	Median	PMID: 25575446	FALSE	6863	8788	5179	4060	1278	1293	10319	84935	5159	1290	8406	7058	1281	1634	117581	5730	7293	5396	131873	5156	7472	400169	9242	1289	149111	145581	27319	1277	5118	1513	623	9945	4239	9839	1910	3037	6423	5069	57124	56944	633	10630	5649	25890	1805	221476
aStr_Prat_BCR.2015_PMID.25575446	Median	PMID: 25575446	FALSE	4319	1634	6387	4321	4060	1281	9839	6423	1910	1513	2192	1293	3569	5159	3075	286133	8406	4239	2191	4327	6913	623	185	1675	8490	23704	7291	3598	3082	25960	5156	387763	84870	94031	3479	7412	4312	10418	1514	11211	4969	4489	1278	216	2669	10417
aStr_Shehata_BCR.2015_PMID.25575446	Median	PMID: 25575446	FALSE	387763	1675	7058	5159	4314	1293	3569	4060	633	8406	6515	55384	1282	1514	1281	347	10468	8788	5179	2192	10630	1278	84935	4239	57007	1513	83716	220323	1290	5396	25890	6678	3489	4319	1910	7130	5743	1634	10409	2669	2199	2318	10457	7291	9945	7077
BASAL_Cluster_BMC.Med.Genomics.2011_PMID.21214954	Median	PMID: 21214954	FALSE	11341	5806	3945	1756	55612	4281	8645	57348	51442	1824	3815	3914	3400	4781	53335	11254	23336	6376	83439	2296	221061	1410	8424	2824	5268	8190	23650	6422	6663	2568	3861	3872	3852	1825	25928	5650	5653	11202	25818	1001	8842	8324	72	3779	23321	4240
bMYB_Signature_Oncogene.2009_PMID.19043454	Median	PMID: 19043454	FALSE	116832	220042	259266	29127	91368	64151	205860	11339	56992	84969	113130	51659	23594	81930	55872	26271	90381	84057	80714	27345	28227	6241	3161	1164	79075	5347	80178	2237	55166	7443	54478	4940	51203	81620	83596	332	2717	10721	4241	5984	9156	7980	4605	10403	8438	22974
BPMS_7.Genes_PLoS.One.2013_PMID.24349199	Median	PMID: 24349199	FALSE	5037	7038	571	8091	4312	7852	6696
C_MYB_Signature_PLoS.One.2010_PMID.20949095	Median	PMID: 20949095	FALSE	9	10	27	38	123	133	185	202	220	334	367	379	390	392	411	501	648	655	678	747	777	799	840	966	1001	1016	1063	1068	1073	1075	1111	1119	1191	1230	1287	1288	1298	1303	1312	1371	1466	1477	1491	1501	1515	1592
C3_TAG_RESPONDING_Usary_Clin.Cancer.Res.2013_PMID.23780888	Median	PMID: 23780888	FALSE	2947	2944	721	378938	27303	347	2192	7123	7069	84649	32	3590
C3_TAG_UNTREATED_Usary_Clin.Cancer.Res.2013_PMID.23780888	Median	PMID: 23780888	FALSE	28982	6877	79915	64682	9282	9585	7913	3619	2956	64105	10592	79733	1062	29089	51514	3148	4175	2491	195828	10051	4173	1660	1871	7690	6432	23347	51765	1122	11168	23178
CD34_CD36_Cluster_BMC.Med.Genomics.2011_PMID.21214954	Median	PMID: 21214954	FALSE	8406	3489	5168	56920	1149	2878	2819	948	5950	8639	4023	2167	9370	5346	125	2273	3952	947	10252	5627	8611	9590	83700	4692	8404	9452	358	730	7102	58494	857	2791	9079	10186	1003	10351	4222	2532	7450	7122	2078	9353	5175	1036	1675
Chromogramin_BMC.Med.Genomics.2011_PMID.21214954	Median	PMID: 21214954	FALSE	51207	6506	57586	8120	3777	116	3642	5122	9607	1114	7857	429	23544	6616	51617	29106	4922	10900	783	9863	333	1113	51412
CIN70_Nat.Genet.2006_PMID.16921376	Median	PMID: 16921376	FALSE	86	891	983	990	991	1164	1503	1717	1736	1894	1994	2146	2237	2305	2821	2956	3014	3015	3068	4085	4171	4176	4706	4751	5111	5885	5984	6240	6241	6427	6667	6790	6867	7153	7272	7374	7799	8318	9055	9133	9212	9232	9319	9833	9918	10112
Claudin_High_Genome.Biol.2007_PMID.17493263	Median	PMID: 17493263	FALSE	168667	83880	404203	85028	7106	26999	9922	788	8717	143	196383	57406	1992	26578	83641	652598	4048	23531	8445	130589	55862	4864	123591	6035	3142	94039	1539	59347	7178	79161	3682	23064	3459	2919	2921	3553	112616	9466	1844	22900	1803	653743	28962	9267	84230	55576
Claudin_Low_29_Cancer.Res.2009_PMID.19435916	Median	PMID: 19435916	FALSE	55718	23042	23204	139231	9914	57619	10040	4151	1999	10529	5349	1365	1364	55040	79170	1366	10653	114569	999	54836	54845	7163	57530	4950	80004	158584	1353
Claudin_Low_Genome.Biol.2007_PMID.17493263	Median	PMID: 17493263	FALSE	151009	85415	3883	6575	2036	5445	11082	288	54894	64110	55107	1573	22905	3280	5357	3336	8187	8996	3303	4282	124454	10388	10579	113452	257000	83481	4291	55740	3775	6242	7022	84283	284252	57549	1942	5792	6662	29841	64065	7005	10848	1832	3664	10765	7984	80092
Down_regulated_upon_N_RAS_repression_Cell_Rep.2015_PMID.26166574	Median	PMID: 26166574	FALSE	154091	54944	6352	57664	6364	84419	162394	27074	11009	1440	4261	241	2119	9314	6348	8876	6373	4081	10866	3007	7133	9390	3290	9582	9939	3576	9705	3294	158511	55228	1437	51561	1520	200315	89795	9734	636	116496	3627	2313	26212	84073	401285	3936	1551	682
Ductal_Carcinoma_In_Situ_J.Pathol.2017_PMID.27861902	Median	PMID: 27861902	FALSE	54988	64400	271	84707	51283	353500	55017	79697	11161	81556	60526	999	1107	2055	113540	1616	157697	201163	161835	2739	728340	3005	3770	100130093	389333	400931	645332	4209	64747	4319	4306	57451	114770	10908	5463	339122	51109	79918	376497	116238	7089	64061	51060	152687
Duke_Module01_acidosis_Mike_PMID.20335537	Median	PMID: 20335537	FALSE	219	51129	604	694	4345	1604	1028	8837	51232	1490	2202	10160	2774	653519	51463	728932	51704	2886	2944	2946	3033	3105	3106	3107	3133	3135	3383	3597	3628	8660	25959	55679	25802	4067	28992	90634	4792	23596	10133	5728	11030	9185	6038	51435	6648	8082
Duke_Module02_akt_Mike_PMID.20335537	Median	PMID: 20335537	FALSE	18	47	48	8574	208	501	518	155066	8553	11161	56941	1025	1069	3426	1293	51379	1429	1727	1808	10682	27102	9470	2059	2222	2273	2281	2353	2512	2539	2643	2650	2752	2771	55204	2821	9380	2934	54985	50865	8692	3417	3418	3638	10314	4048	9500
Duke_Module03_betacatenin_Mike_PMID.20335537	Median	PMID: 20335537	FALSE	55326	29028	9532	580	10950	55299	90355	9994	898	9134	990	8317	8851	8208	1690	10675	1786	29980	79075	51514	9521	22875	5393	2237	51083	51659	64785	2743	51053	85236	25896	81875	80271	115207	9933	51176	55388	4171	4172	4173	4174	4175	2956	4678	4839	10528
Duke_Module04_e2f1_Mike_PMID.20335537	Median	PMID: 20335537	FALSE	9429	2180	231	8574	239	29028	9331	79184	171546	147339	896	9134	10309	100133941	23097	1027	1031	1050	79959	55907	1301	79174	8450	1633	23576	22982	1741	9829	23234	29980	1808	51514	8445	26298	5610	22875	2146	2237	2258	2309	2568	2643	2673	9837	2746	2747
Duke_Module05_egfr_Mike_PMID.20335537	Median	PMID: 20335537	FALSE	64746	154	79026	113146	202	11214	11214	51421	54882	360	374	10565	94134	9411	23204	55207	10092	9048	51665	493	6310	571	8412	8553	10904	665	694	84981	55765	79098	51719	801	805	808	55450	23271	124583	54520	901	57018	905	100133941	960	1009	9425	634
Duke_Module06_er_Mike_PMID.20335537	Median	PMID: 20335537	FALSE	10965	8416	367	10974	56967	771	1534	55152	51181	55040	2099	2203	3169	10023	2625	23171	55662	3416	26128	8825	10916	79083	5094	5204	8766	388	79641	55316	6509	10559	6643	9580	25803	54961	10402	10610	7033	7043	10245	10140	9654
Duke_Module07_glucosedepletion_Mike_PMID.20335537	Median	PMID: 20335537	FALSE	813	833	25932	54541	4189	2058	2887	26959	9709	10525	3475	54800	81631	4779	6303	23753	11231	6400	23064	9197	54407	6520	60682	54386	54664	7453	8565
Duke_Module08_her2_Mike_PMID.20335537	Median	PMID: 20335537	FALSE	37	80221	211	51326	23130	53335	624	11067	738	55731	80169	79919	653483	221749	79820	30850	1087	1201	1306	1298	1362	1384	51755	56253	54541	9681	9249	22839	1824	1846	1956	1958	1999	26284	2064	10144	2194	2294	2308	9518	26088	2678	56834	2886	79885	3099
Duke_Module09_hypoxia_Mike_PMID.20335537	Median	PMID: 20335537	FALSE	133	205	347902	51129	375248	55139	22863	8553	79365	664	665	694	901	10370	1615	55760	54583	2026	30001	10144	26355	29902	58516	157574	56929	80307	2353	23462	3099	3475	51141	55818	3939	3964	4017	10135	10397	4714	54995	5033	5163	8800	5209	5210	5223	5230
Duke_Module10_ifna_Mike_PMID.20335537	Median	PMID: 20335537	FALSE	51479	23780	80830	11119	11118	10384	55337	9473	834	961	8837	56259	3627	23586	55601	23549	10468	2633	2643	2650	51191	55008	3106	3107	10437	3430	10561	10964	2537	3434	3433	3437	24138	8519	3600	3659	3665	9636	3669	3717	3964	26010	4061	4599	4600	4615
Duke_Module11_ifng_Mike_PMID.20335537	Median	PMID: 20335537	FALSE	23780	80830	406	528	55509	604	11119	11118	10384	55337	9473	23607	961	1506	3627	6373	4283	23586	23549	2115	2355	10468	2633	2643	2820	387751	55008	3620	10437	3430	10561	10964	2537	3433	3437	24138	8519	3600	3659	3394	3717	65987	51056	23175	4599	79840
Duke_Module12_lacticacidosis_Mike_PMID.20335537	Median	PMID: 20335537	FALSE	226	271	8623	578	29117	60314	875	51727	1382	1759	79767	2064	2065	10211	2548	2625	2664	2821	54985	9026	3098	7184	10075	3714	3913	3915	4134	55233	399687	4833	4854	4952	5214	8985	5580	5792	5829	57111	11030	5863	6238	10955	26470	8175	64847	6692
Duke_Module13_myc_Mike_PMID.20335537	Median	PMID: 20335537	FALSE	60496	10257	6059	10061	100	158	55326	25909	191	10598	204	8165	64682	328	471	545	9532	617	637	23246	80135	705	28969	26098	54906	56652	55726	29902	339229	27042	65260	54680	708	56683	6936	29078	51134	79080	10576	7203	10575	22948	10694	10849	8872	1019
Duke_Module14_p53_Mike_PMID.20335537	Median	PMID: 20335537	FALSE	80755	6833	27034	37	79777	47	4329	79796	322	400	54622	549	563	27077	582	689	10944	56912	60314	55778	83989	203197	158427	776	9254	23125	80279	1153	1315	51117	9646	1524	79901	1602	10521	10522	8527	1657	8448	1846	55268	114327	192669	60528	2053	2065
Duke_Module15_p63_Mike_PMID.20335537	Median	PMID: 20335537	FALSE	8574	9531	9134	1727	3337	1808	10682	2222	2539	3320	3303	3304	3310	10808	9500	4277	2956	5111	6319	27346	8626
Duke_Module16_pi3k_Mike_PMID.20335537	Median	PMID: 20335537	FALSE	47	2180	8574	262	157567	55156	29028	479	580	581	8553	637	6046	11118	56935	55181	813	10645	4076	9994	28952	9134	100133941	81620	8837	79094	1365	1364	9073	8161	1301	10087	1314	7464	10675	1474	1654	22982	1741	1743	3337	7266	29980	51514	1843	8445
Duke_Module17_pr_Mike_PMID.20335537	Median	PMID: 20335537	FALSE	5825	36	115	226	367	10564	9411	403	8623	537	582	689	79622	91304	55194	79624	56892	771		55871	150472	445571	220869	644019	9973	1022	29082	1154	1350	1351	1488	79004	1555	1556	1580	1725	79758	9093	55837	60481	2013	2099	54512	7430	2166	90362
Duke_Module18_ras_Mike_PMID.20335537	Median	PMID: 20335537	FALSE	123	51129	65124	200316	60489	9938	10109	9474	650	665	669	55299	705	28984	51187	6364	8900	898	9134	8317	79577	1051	1434	1488	2919	2921	1528	1594	1736	56521	23234	30836	1808	51514	1843	1847	1848	9521	1938	1960	8669	1973	9470	2004	2023	2069
Duke_Module19_src_Mike_PMID.20335537	Median	PMID: 20335537	FALSE	11283	10949	23645	5896	6157	6168	6181	6205	6714	8295
Duke_Module20_stat3_Mike_PMID.20335537	Median	PMID: 20335537	FALSE	19	133	183	9590	51129	65124	56938	517	602	604	80183	718	833	1105	10845	8531	1508	1514	10658	6374	8853	1948	1956	56929	2243	2244	2266	9945	23151	23119	3269	3484	3556	3566	3570	3691	57214	3929	3949	29967	4067	10226	23764	5606	10150	79772
Duke_Module21_tgfb_Mike_PMID.20335537	Median	PMID: 20335537	FALSE	153	51129	1820	54880	8553	79669	51716	1080	1137	1291	1413	8445	8444	1969	8817	2354	5045	4616	3280	23462	3096	3207	3397	3562	3678	221037	23135	3725	3765	23199	9766	7071	8609	3824	23592	3985	647288	7798	5596	2011	23139	4209	64386	9891	5155	79955
Duke_Module22_tnfa_Mike_PMID.20335537	Median	PMID: 20335537	FALSE	2181	214	23780	329	10384	56892	6347	961	55573	8837	2919	3627	6374	1540	23586	3301	55337	51343	2627	55008	3097	3174	3269	3600	3576	3669	9766	57707	57707	57149	23118	4321	55686	4501	4615	55707	9603	4814	4824	4939	11054	54726	445815	64761	51131	5293
Early_IRS_1_PLoS.One.2016_PMID.26991655	Median	PMID: 26991655	FALSE	161742	80005	27131	60313	133746	10602	122953	153222	114907	57568	23369	7756	51491	55818	53349	4792	3694	54800	25942	9665	2633	6347	7071	1106	5927	262	2309	1955	595	19	901	3491	1655	26959	7586	1543	1848	25901	2274	1827	7057	7068	388403
Early_IRS_2_PLoS.One.2016_PMID.26991655	Median	PMID: 26991655	FALSE	200734	340719	286343	161742	29995	91653	113510	64859	145741	11279	139221	133746	85463	60468	25957	196996	51363	283861	24147	57568	90427	59277	55818	112597	10221	2633	4982	3694	7791	56937	4430	55287	84441	84961	54800	1128	9665	23767	7414	5733	8507	54468	6722	6347	2274	54206
Early_Relapse_ER.Pos_33_JAMA.2011_PMID.21558518	Median	PMID: 21558518	FALSE	204	793	875	1602	1834	1839	2273	2521	2625	3934	4199	4711	5519	5564	6792	7572	7593	9757	10724	23321	23522	25898	29015	51361	64116	80095	90627	339290
Early_Response_ER.Neg_27_JAMA.2011_PMID.21558518	Median	PMID: 21558518	FALSE	309	493	874	3204	3757	4968	6093	6434	6447	6990	7094	7586	8989	9829	10489	11022	55578	55813	57332	79663	79932	83696
EMT_DOWN_Weingberg_PNAS.2010_PMID.20713713	Median	PMID: 20713713	FALSE	220	247	288	306	624	638	667	760	768	816	894	999	1001	1040	1159	1308	1474	1525	1594	1824	1830	1839	1875	1952	1992	2041	2196	2261	2263	2707	2774	3485	3553	3557	3566	3606	3664	3691	3714	3728	3775	3852	3854	3861	3866	3868
EMT_UP_Weinberg_PNAS.2010_PMID.20713713	Median	PMID: 20713713	FALSE	274	633	1000	1009	1031	1123	1278	1281	1290	1490	1634	1805	1893	2191	2192	2200	3037	3486	3487	3887	4052	4053	4311	4312	4313	4811	4919	4921	5118	5168	5376	5396	5552	5732	5806	5999	6695	6781	6876	6926	6935	7025	7041	7070	7130	7168
Endothelial_Normal_EC_high_Angiogenesis_2014_PMID.24257808	Median	PMID: 24257808	FALSE	3206	6387	3225	3223	609	348980	580	2045	121355	10251	23474	388799	5997	10024	259266	113115	5347	11065	22974	701
Endothelial_Tumor_EC_high_Angiogenesis_2014_PMID.24257808	Median	PMID: 24257808	FALSE	80710	115207	83938	152519	221935	84858	7058	11318	1269	1191	148979	134111	6279	134147	93965	153572	339983	9244	222826	643037
Epithelial_Tubule_Formation_J.Pathol.2017_PMID.27861902	Median	PMID: 27861902	FALSE	18	10965	8540	221079	415	22809	56905	57020	100128569	492311	158067	8535	56267	388389	347475	999	80321	54102	78989	1345	1371	1429	56521	83544	1997	157697	23359	51439	286151	26272	2247	161835	2498	114805	2697	55830	2770	2878	2892	2922	653238	4670	57594	51478	8100	3696
Excellent_Pathologic_Response_ER.Neg_55_JAMA.2011_PMID.21558518	Median	PMID: 21558518	FALSE	493	659	1176	1374	1580	2056	2161	2280	2814	2907	3007	3221	3588	3655	4758	4800	5528	5639	5796	6396	6595	6892	7010	8161	8630	8672	9057	9522	9531	9887	10948	11059	11223	11231	11234	11342	22838	22864	23268	23354	23466	26298	26960	54463	54797	54800
Excellent_Pathologic_Response_ER.Pos_39_JAMA.2011_PMID.21558518	Median	PMID: 21558518	FALSE	175	637	671	1312	1820	2572	2650	3836	4205	4610	4668	5297	5465	6690	8462	8543	9475	9527	9675	9693	10042	10669	10884	22839	23245	23302	23357	29123	50717	54535	55003	55131	55905	79888	81493	117246	347240
Extensive_Residual_Diesase_ER.Neg_54_JAMA.2011_PMID.21558518	Median	PMID: 21558518	FALSE	587	933	2348	3356	3691	4325	4666	4686	4781	5733	6560	6594	6964	7027	7047	7171	7407	7511	8225	8292	8555	8908	9278	9278	9749	10111	10144	10565	10622	22891	22897	22993	23466	23625	26073	55357	55486	55621	55847	57154	64109	79583	80143	83941	83941	91683
Extensive_Residual_Diesase_ER.Pos_73_JAMA.2011_PMID.21558518	Median	PMID: 21558518	FALSE	90806	29083	64897	11043	79805	57180	23589	51397	27440	55966	6988	89910	2009	8658	79065	4146	54494	64172	831	55109	6019	3092	1593	9972	4889	8266	3762	23	7922	9477	22929	10513	27018	23264	5281	6596	5594	51193	10844	490	55638	3572	9813	1387	64750	688
Fibrinogen_Cluster_BMC.Med.Genomics.2011_PMID.21214954	Median	PMID: 21214954	FALSE	1823	8796	10637	8431	1644	6442	4878	27178	5126	10850	4014	3849	1828	3858	796	54857	9982	3860	4653	3757	11005	2266	2244	2267
Fibroblast_Cluster_BMC.Med.Genomics.2011_PMID.21214954	Median	PMID: 21214954	FALSE	79776	10631	4675	9891	7043	4330	9902	4035	4681	3912	3671	6424	54587	8483	8038	50507	23414	79953	9358	1311	25903	30008	5176	1634	11167	1809	1513	5157	10418	4016	83468	165	5654	51339	25878	7058	1290	1293	6678	1281	1278	1009	2200	1462	22795	1289
Fibromatosis_Lab.Invest.2008_PMID.18414401	Median	PMID: 18414401	FALSE	10398	2736	2199	10154	1831	9315	131578	5157	9510	2535	22982	6382	5358	23452	23493	1902	2331	1893	1490	6281	3479	91851	395	633	1806	8910	1604	4060	9590	11015	1303	5549	1809	1909	2934	8974	4969	1803	79822	127435	10418	624	2006	2615	11346	23266
fMaSC.refined1_PMID.25575446	Median	PMID: 25575446	FALSE	1824	2001	3696	3815	1410	6422	419	2568	7368	53335	81706	57348	80975	135112	25928	131096	29970
fMaSC_Metab_CellRep.2018_PMID.30089273	Median	PMID: 30089273	FALSE	2023	5315	3939	2171	2875	29968	3027	38	39	3033
fMaSC_Metab8_CellRep.2018_PMID.30089273	Median	PMID: 30089273	FALSE	38	39	47	48	50	1891	2023	2171	2182	2597	2805	2806	2875	3098	3099	3417	3417	3418	3939	3945	4190	4191	4967	5106	5165	5211	5214	5230	5236	5238	5315	5723	6120	6513	6515	6517	6566	6567	6576	7167	9123	9194	23657	26227	29968	57546
fMaSC_Signature_CellRep.2018_PMID.30089273	Median	PMID: 30089273	FALSE	100287932	57556	113880	154899	220064	83754	51644	51137	440026	285527	133746	338402	49858	55859	23019	80792	84916	10606	51645	90861	9861	80036	893	27230	51072	348995	8766	643836	136319	219404	9977	8697	202	142	207	230	309	328	347	353	377	397	444	471	501	509
FOS_JUN_Cluster_BMC.Med.Genomics.2011_PMID.21214954	Median	PMID: 21214954	FALSE	2669	3164	467	9592	3726	3725	2353	1843	7538	2354	1958	3491	1959	10365	23645	1960
FOXC1_Hair_Follicles_Wang_SCIENCE.2016_P30C.LO.vs.WT_Negative_PMID.26912704	Median	PMID: 26912704	FALSE	60	286	360	489	627	650	654	775	810	960	1285	1407	1611	1948	2246	2674	2762	3486	3491	3694	3899	4008	4643	4772	4803	4862	4897	5055	5212	5523	5618	5764	5791	5820	6092	6095	6274	6532	6533	7021	7091	7704	8796	8821	8853	9333
FOXC1_Hair_Follicles_Wang_SCIENCE.2016_P30C.LO.vs.WT_Positive_PMID.26912704	Median	PMID: 26912704	FALSE	51141	2697	3371	79365	3006	54498	144165	771	9429	25849	63027	22903	7941	3084	79660	5270	1075	284379	25891	8671	12
GATA3.induced.genes_JCO.2006_PMID.16505416	Median	PMID: 16505416	FALSE	644189	100133941	445347	100506492	339287	283120	401474	222171	171177	29028	93210	201266	266977	64834	253190	11343	149563	132299	163732	85477	58476	114990	144501	440335	140576	128434	80004	160313	120224	100131187	51755	23555	27237	124976	123036	400451	199974	127281	124220	57761	84299	64114	83541	126695	84953	26509
GATA3.induced.genes_Oncogene.2004_PMID.15361840	Median	PMID: 15361840	FALSE	7031	7033	10974	5349	3855	3898	25825	114569	6282	7037
GENE_PANEL_TRUSEQ_40_ILLUMINA	Median	Illumina	FALSE	25	207	238	324	472	673	999	1029	1436	1499	1956	2064	2066	55294	2260	2263	2261	2322	2767	2776	2778	6927	3265	3417	3717	3718	3791	3815	3845	4233	4292	4352	4851	4869	4893	5156	5979	5290	5728	5781	5925	4089	6598	6608	6714	6794
GENE_PANEL_UNCSEQ_7.1_Oncologist.2018_PMID.29158372	Median	PMID: 29158372	FALSE	2078	25	3717	613	6098	672	675	7113	5159	6794	4916	4087	1021	27	2066	139285	5079	6925	862	5927	2776	596	7248	472	4524	4853	3845	1387	861	2044	5727	253260	545	58508	868	5789	208	26038	4893	6331	1030	2977	4851	2321	4170	8085
Glycolysis_Signature_BMC.Med.2009_PMID.19291283	Median	PMID: 19291283	FALSE	2023	2597	2821	5214	5315
GO_DOWN_with_SOX10_OE_Cell.Rep.2015_PMID.26365194	Median	PMID: 26365194	FALSE	111	113	136	146	154	165	203	218	220	239	249	271	284	290	301	306	316	317	330	332	367	374	397	445	467	479	493	501	558	571	575	595	602	610	637	646	649	650	651	652	683	687	699	701	710	715
GO_UP_with_SOX10_OE_Cell.Rep.2015_PMID.26365194	Median	PMID: 26365194	FALSE	2	12	21	97	98	104	114	115	185	212	215	226	273	308	309	313	333	358	378	473	477	482	489	537	573	622	636	664	671	686	720	755	765	770	771	786	817	858	859	901	928	961	973	975	1032	1114
GSEA_BIOCARTA_AKT_PATHWAY	Median	GSEA	FALSE	842	8517	4303	1147	2308	2309	5970	5170	2690	3551	207	5290	2688	5515	356	3320	7533	572	4790	5294	5295	4792
GSEA_BIOCARTA_ALK_PATHWAY	Median	GSEA	FALSE	4208	7471	4879	4878	9241	2932	2626	1499	7042	8646	6927	4633	7040	8321	1386	4090	7049	7048	7046	1482	7043	4091	659	657	90	5981	652	324	650	6885	655	1855	653	27302	8312	4089	4086
GSEA_BIOCARTA_BRCA_ATR_PATHWAY_ATRBRCA	Median	GSEA	FALSE	11200	11277	675	4361	5884	4683	672	5883	2178	1111	2189	7157	3364	5810	545	472	5888	2188	10111	2176	2177
GSEA_BIOCARTA_PTEN_PATHWAY	Median	GSEA	FALSE	5747	5728	5164	6464	2309	5170	9564	1027	3611	207	5290	3688	356	2885	5595	5295	6654	5594
GSEA_BIOCARTA_RAS_PATHWAY	Median	GSEA	FALSE	842	3265	4303	1147	5898	5894	598	2002	5970	5604	10928	5900	207	5290	387	5337	5595	572	4790	5294	5879	5295	998
GSEA_BIOCARTA_RB_PATHWAY	Median	GSEA	FALSE	4661	1432	1111	1017	1019	7465	5925	7157	983	994	995	472	7533
GSEA_BIOCARTA_VEGF_PATHWAY	Median	GSEA	FALSE	3265	5579	6464	10209	5578	7422	8890	1994	8892	8891	8894	8893	5829	5747	4846	1967	1968	2321	3091	7428	3791	1965	1964	2324	5290	405	5335	5294	5295
GSEA_CASPASE_CASCADE_APOPTOSIS_SA	Median	GSEA	FALSE	842	330	6720	5551	3002	1677	840	836	331	142	355	22937	329	841	356	1676	843	317	6721
GSEA_HDAC_TARGETS_DN_HELLER	Median	GSEA	FALSE	6503	9871	55301	29760	894	3337	55117	6095	7804	10402	55179	6612	23705	64699	30845	1488	22882	7298	55244	81029	23189	60489	1647	64109	5657	79094	6059	343450	23212	79159	3182	23645	8840	8496	596	80774	55003	468	9447	51131	4242	6641	4068	5901	10735	23082
GSEA_IGF1R_PATHWAY_BIOCARTA	Median	GSEA	FALSE	3265	5894	6464	5577	5604	5567	5568	207	5290	3480	2885	5573	5576	5575	107	3667	5595	7533	572	5295	6654	6195	5594
GSEA_MTOR_PATHWAY_BIOCARTA	Median	GSEA	FALSE	5728	5164	7249	5170	8661	8672	207	2475	5290	1982	8569	6198	2280	1981	7248	1973	5515	1974	1975	1977	1978	5295	6194
GSEA_MYC_amplified_chr8q24	Median	GSEA	FALSE	90990	137797	27161	114	58500	594842	5339	90987	286101	66001	4856	51305	84948	401480	50807	50626	64798	23237	23639	286109	22882	375686	23167	84875	54108	90342	55039	10086	3037	26233	2131	619460	646338	340385	5168	114822	642574	23246	23513	8928	8629	642658	575	100000000	9401	80728
GSEA_PI3K_CASCADE_REACTOME	Median	GSEA	FALSE	10818	117145	152831	1796	1975	1977	1978	1981	208	2246	2247	2248	2249	2250	2251	2252	2253	2254	2255	2260	2261	2263	2264	2475	2549	26281	27006	2885	29904	30849	3630	3643	3667	5140	51422	5170	51719	5289	5290	5291	5295	5296	53632	54106	5494	55437
GSEA_RESPONSE_TO_ANDROGEN_UP_NELSON	Median	GSEA	FALSE	10397	2683	65986	6728	87	10513	10461	79689	9455	3880	6319	5264	6675	2181	8611	3157	3005	51171	3422	8554	55502	56172	10257	27347	9218	6414	4824	567	8848	11057	10627	3248	8821	3685	3977	6616	8241	7163	1622	9622	3856	84159	4094	81563	9590	6652
GSEA_RETINOL_METABOLISM_KEGG	Median	GSEA	FALSE	6121	1577	54490	1579	1576	50700	9249	1562	125	126	127	128	84649	124	53630	157506	1592	10720	1559	158835	340665	1557	1558	1555	79799	1553	54657	1551	54658	54659	56603	10170	54575	8694	54576	54577	54578	216	54884	145226	9227	51109	54579	1548	1549	284541
HCK_Breast.Cancer.Research.2008_PMID.19272155	Median	PMID: 19272155	FALSE	64231	11309	51338	7940	199	7305	1794	2207	6039	9056	4332	4688	713	7805	10437	22797	9332	3903	942	3689	3055	712	1230
HER1_Cluster1_BMC.Genomics.2007_PMID.17663798	Median	PMID: 17663798	FALSE	93436	10963	56926	84926	80273	51537	2193	79174	83858	7706	5496	6449	9684	1482	790	55703	56342	219	8704	9219	51083	7378	10528	55412	5271	54919	55210	10771	55131	10452	55646	140707
HER1_Cluster2_BMC.Genomics.2007_PMID.17663798	Median	PMID: 17663798	FALSE	705	898	1678	6632	7804	9718	9791	10328	10785	22827	23246	23413	25902	26233	29078	51236	51373	55759	55975	56942	57486	60386	65265	79080	79581	83879	192111
HER1_Cluster3_BMC.Genomics.2007_PMID.17663798	Median	PMID: 17663798	FALSE	285381	152559	205327	246243	87178	29979	134218	64853	115416	11260	128061	59345	51605	148867	23590	81929	79892	85476	57103	151195	25996	27292	55798	58478	29115	3836	4733	1977	7884	28512	79029	64318	84955	55299	1039	84259	10054	6059	7533	51096	54534	2618	8894	9521	81614	84641
HER2_AMPLIFIED_PerouLab_HER2_Amplicon_BMC_Med_Genomics_2011_PMID.21214954	Median	PMID: 21214954	FALSE	5409	8557	7703	8396	54883	5691	3927	10948	55876	22794	147179	9862	5709	2886	2064	5469	6143	5914	9349
HGF_down_BCR.2013_PMID.24025166	Median	PMID: 24025166	FALSE	9877	10207	23524	8936	204801	7351	914	80303	55666	29798	26054	55243	9589	9521	3181	4084	9857	115908	8368	55237	3778	3053	92840	2357	89866	8366	152641	3203	135250	8359	4185	923	9863	389136	1133	8631	388341	54360	8360	83872	1816	5332	136306	3270	84699	23636
HGF_up_BCR.2013_PMID.24025166	Median	PMID: 24025166	FALSE	94081	1795	284325	2651	123624	582	118429	7067	285505	649	79879	203102	56479	93349	374768	254531	9659	57654	283767	362	7297	23114	200734	90204	286527	65250	84902	6789	6289	57121	114793	123855	128637	4522	3783
Histological_Grade_J.Pathol.2017_PMID.27861902	Median	PMID: 27861902	FALSE	262	9212	119032	79000	84733	991	993	8318	1058	55839	1111	27161	113115	8833	83903	55355	56888	10112	11004	79083	64151	23397	115677	4998	5347	246243	6897	23371	1678	22974	84790
HISTONE_BMC.Med.Genomics.2011_PMID.21214954	Median	PMID: 21214954	FALSE	8969	3012	8334	8347	85236	3006	8346	3017	8344	8343	8351	8348	8355	92815	3018	8358
HouseKeeping_Genome.Biol.2004_PMID.15287981	Median	PMID: 15287981	FALSE	60	9801	5704	6175	10291
HRneg.Tneg_14.Genes_BCR.2010_PMID.20946665	Median	PMID: 20946665	FALSE	10563	53405	5999	6234	64864	23265	1404	7551	10214	3268	79057	28	5657	4146
HS_Green1_BMC.Med.Genomics.2011_PMID.21214954	Median	PMID: 21214954	FALSE	10002	10023	1003	10039	10053	10057	10063	10079	10087	1009	10099	10102	10103	10106	10111	10127	10140	10161	10169	10175	10180	10181	10186	10193	10202	10206	10207	10217	1022	10224	10229	10234	10241	10244	10252	10265	10268	1027	10272	10284	10296	10307	10309	10324	10329	10351
HS_Green10_BMC.Med.Genomics.2011_PMID.21214954	Median	PMID: 21214954	FALSE	1000	1001	10024	10036	10112	10212	10221	1033	10360	10383	10403	10460	10535	1058	10615	1062	1063	10635	10682	10721	10733	10874	10926	10950	11004	11065	1111	11130	1116	11182	11332	1159	1164	124222	126321	1299	133	1356	1364	140459	1468	1503	1515	1789	1852	1869
HS_Green11_BMC.Med.Genomics.2011_PMID.21214954	Median	PMID: 21214954	FALSE	10001	10049	10092	10099	10105	10150	10159	10175	10179	10190	102	10203	1022	10236	10241	10243	10247	10276	10286	10289	10291	10294	10311	10314	10325	10370	10404	10419	10431	10434	10438	10447	10449	10455	10463	10473	10483	10548	10549	10550	10552	10558	10565	10575	10576	10605
HS_Green12_BMC.Med.Genomics.2011_PMID.21214954	Median	PMID: 21214954	FALSE	1001	10124	10200	10225	10278	1031	10331	10351	10397	1043	10462	10477	10537	10562	10563	10644	10659	10752	10810	10938	11012	11096	1116	11184	11254	116984	1183	1193	1231	1236	1259	126	1264	1299	1380	1381	140578	1410	1459	1475	154	1573	1593	1672	1806	1825
HS_Green13_BMC.Med.Genomics.2011_PMID.21214954	Median	PMID: 21214954	FALSE	10025	10147	10157	10158	10160	10180	10181	10207	10250	10256	1028	10307	10336	10395	10401	10406	10425	10443	10446	10472	10482	10486	1052	10520	10521	10610	10647	10691	10725	10742	10765	10766	10848	10858	10868	10873	10927	10966	11000	1101	11030	1108	11122	11129	11133	11147
HS_Green14_BMC.Med.Genomics.2011_PMID.21214954	Median	PMID: 21214954	FALSE	1003	10161	10186	10203	10268	10351	1036	10365	10395	1043	10462	1050	10544	10628	10788	10875	11186	1149	115207	124	1240	125	1306	1318	1359	1439	1512	1524	1601	1675	1776	1805	1806	1901	1910	1959	199	2	2004	2022	2123	2124	2149	216	2167	217
HS_Green15_BMC.Med.Genomics.2011_PMID.21214954	Median	PMID: 21214954	FALSE	10001	10010	10093	10162	1018	102	10203	10243	1025	10280	10362	10398	10419	10516	10522	10533	10555	10558	10589	10672	10746	10773	10945	10959	10963	11100	11102	11135	11140	11156	11194	1121	11282	11316	11332	1173	1201	1209	1292	1316	1365	1366	1385	1397	1398	1509
HS_Green16_BMC.Med.Genomics.2011_PMID.21214954	Median	PMID: 21214954	FALSE	10010	10051	10111	10161	10247	10299	10308	10388	10428	10464	10592	1060	10600	1062	10622	1063	10725	10735	10808	10915	1105	11064	11168	11177	11179	11183	11215	1122	114882	114908	140609	140890	151987	1629	1657	178	1783	1832	196441	201134	2186	221037	221830	22841	23002	23049
HS_Green18_BMC.Med.Genomics.2011_PMID.21214954	Median	PMID: 21214954	FALSE	10014	10125	10171	1027	10406	10486	10493	10609	10742	10884	10928	10998	1101	11012	112398	12	1280	1345	1360	140465	1471	1473	1659	18	1829	1952	2026	2036	2091	2099	2261	2263	23030	23158	2317	23239	23327	23362	23541	23624	23678	24139	24147	2523	26232	2625
HS_Green19_BMC.Med.Genomics.2011_PMID.21214954	Median	PMID: 21214954	FALSE	10058	10637	10647	10850	11005	11272	11341	1280	1356	1358	1360	1361	1474	1644	1672	170680	1748	1823	1828	1830	2064	222663	2244	2266	2267	22843	23532	25770	25984	26239	27178	276	28513	2888	29106	29118	2940	29949	3006	3248	3757	3849	3858	3860	3929	4014
HS_Green2_BMC.Med.Genomics.2011_PMID.21214954	Median	PMID: 21214954	FALSE	100	10006	10010	10015	10019	10026	10048	10049	10051	10054	10055	10059	10063	10072	10092	10094	10095	10096	10097	101	10109	10112	10125	10133	10138	10165	10175	10179	10184	10190	10198	102	10212	10213	10225	10237	10247	10248	10254	10261	10269	10274	10282	10284	10285	10286
HS_Green20_BMC.Med.Genomics.2011_PMID.21214954	Median	PMID: 21214954	FALSE	10057	10096	10097	10109	10123	10288	10457	10561	10577	10630	10964	10993	11015	11021	11025	11274	113	1176	1200	1230	1277	1290	1300	1301	133	140	1474	1508	1509	1514	1601	1612	2054	2131	2207	2209	2212	22795	23129	2316	23213	23380	2359	23603	2512	2537
HS_Green21_BMC.Med.Genomics.2011_PMID.21214954	Median	PMID: 21214954	FALSE	1001	10278	10279	10413	10562	10647	10769	11211	11252	11254	114908	1287	1298	1825	1830	1846	1848	2001	2104	2152	23650	23677	2568	25859	25928	25984	26289	26298	26751	2810	306	3158	3294	339479	351	3694	3852	3855	3861	3866	3872	390	3914	3977	4013	4070
HS_Green22_BMC.Med.Genomics.2011_PMID.21214954	Median	PMID: 21214954	FALSE	10087	10098	10204	10725	10766	10927	10928	11057	1108	133619	146057	151987	152	1783	1788	1871	1981	1997	2058	219333	221692	22980	23099	23196	23197	23253	23451	23468	23476	25879	25897	26986	27333	2734	27340	2742	2771	2801	2885	29123	2932	2957	29855	3070	3146	3149
HS_Green23_BMC.Med.Genomics.2011_PMID.21214954	Median	PMID: 21214954	FALSE	3006	3012	3017	8334	8343	8344	8346	8347	8351	85236
HS_Green24_BMC.Med.Genomics.2011_PMID.21214954	Median	PMID: 21214954	FALSE	10043	10126	10200	10291	10478	10521	10762	11078	11135	11252	1312	1454	158	162	1652	2033	23112	23151	23464	23481	23543	23654	23760	23774	23786	2547	25771	25776	25793	25807	25809	25813	25814	25828	25829	26088	26286	2678	27349	27352	27440	2952	29796	3985	4174	4282
HS_Green25_BMC.Med.Genomics.2011_PMID.21214954	Median	PMID: 21214954	FALSE	10103	10451	10551	10647	10974	1846	2203	23158	2625	27324	3169	367	4250	5304	57758	7021	7031	7033	7494	771	7802	79083	79838	9
HS_Green3_BMC.Med.Genomics.2011_PMID.21214954	Median	PMID: 21214954	FALSE	10009	10013	1002	10021	10022	10024	1004	10044	10045	10046	10047	10050	10052	10058	1006	10060	1007	10075	10076	10077	1008	10083	10089	1010	10107	10110	10114	1013	10136	1014	10141	10149	10157	1016	10164	10168	1017	10170	1018	10188	1021	10214	10219	10220	10223	10232
HS_Green4_BMC.Med.Genomics.2011_PMID.21214954	Median	PMID: 21214954	FALSE	10000	1001	1003	1009	10123	10124	10144	10157	10179	10184	10186	10205	10231	10234	10252	10253	10278	10279	1028	10351	1036	10391	10398	104	10404	10410	10417	10418	10447	10457	10468	10477	10479	1051	10516	10536	10562	10602	10630	10631	10644	10656	10659	1066	10699	10752
HS_Green5_BMC.Med.Genomics.2011_PMID.21214954	Median	PMID: 21214954	FALSE	10024	10036	10043	10048	10053	10061	10066	10067	10072	10084	10093	10101	10105	10112	10113	10121	10126	10134	10139	10155	10158	10162	10166	10169	1019	10195	10197	1020	10204	10211	10212	10213	10226	10227	10232	10233	10237	10238	10245	10248	1025	10262	10263	10265	10276	10277
HS_Green6_BMC.Med.Genomics.2011_PMID.21214954	Median	PMID: 21214954	FALSE	100	10019	10062	101	10125	10133	10148	10235	10261	10288	10320	10346	10379	10384	10409	10410	1043	10457	10462	10507	10537	10561	10563	10578	10659	1075	10791	10855	10859	10875	10964	11006	11025	11040	11118	11119	11184	11262	11309	11314	11326	1230	1231	1236	1380	140885
HS_Green7_BMC.Med.Genomics.2011_PMID.21214954	Median	PMID: 21214954	FALSE	10016	10026	10054	10069	10073	10094	10116	10128	10142	10153	10159	10166	10190	10196	10206	10210	10224	10236	1024	10240	10256	10269	10274	10279	10282	10285	10286	10289	10314	10330	10363	10412	10424	10426	10427	10438	10443	10447	10451	10463	10464	10473	10478	10529	10542	10551
HS_Green8_BMC.Med.Genomics.2011_PMID.21214954	Median	PMID: 21214954	FALSE	10098	10103	10140	10202	10234	10309	10321	10362	10451	10455	1047	10512	10551	10560	10585	10612	10614	10647	1066	10742	10916	10974	11001	1101	11098	11122	11145	11221	11226	112399	1124	11257	114899	1153	1154	1201	1287	1311	1359	1362	1363	1374	138162	1384	1397	1408
HS_Green9_BMC.Med.Genomics.2011_PMID.21214954	Median	PMID: 21214954	FALSE	1009	10154	10234	10409	10417	10418	10484	10536	10631	10699	11031	11117	11167	114899	1277	1278	1281	1289	1290	1292	1293	1300	1301	1311	1462	1490	1513	1604	1634	165	1809	1833	1909	2162	2191	2199	2200	22795	22846	2295	23022	23213	23414	23452	23601	23670
HS_Red1_BMC.Med.Genomics.2011_PMID.21214954	Median	PMID: 21214954	FALSE	100	10006	1001	10010	10020	10024	10036	10051	10054	10059	10092	10095	10096	10097	10109	10112	10123	10125	10133	10148	10149	10158	10165	10200	10204	10205	10212	10213	10225	10232	10235	10237	1024	10247	10248	10261	10287	10288	1029	10294	10308	1031	10320	10321	10328	1033
HS_Red10_BMC.Med.Genomics.2011_PMID.21214954	Median	PMID: 21214954	FALSE	10003	1003	10156	10186	10203	10252	10268	1031	10351	1036	10365	10400	1050	10516	10580	10628	10752	10826	10894	10974	11067	11170	11343	1149	115207	1160	116496	1193	124	125	126	13	1346	1368	1410	1475	1675	1805	1843	1848	187	1901	1910	1958	1959	2078
HS_Red11_BMC.Med.Genomics.2011_PMID.21214954	Median	PMID: 21214954	FALSE	10016	10057	10079	10140	10153	10180	10224	10240	10299	10307	10308	10336	10363	10388	10401	10406	10428	10443	10451	10464	1047	10472	10486	10513	10520	10521	10551	10559	10560	1060	1070	10724	10735	10769	10782	10795	10845	10884	10912	10915	10927	1105	11064	11127	11129	11133
HS_Red12_BMC.Med.Genomics.2011_PMID.21214954	Median	PMID: 21214954	FALSE	1001	10103	10124	10158	10169	10200	10202	10278	10309	10321	10327	1039	1047	10519	10579	10647	10653	10736	10948	10970	11014	11094	11163	11221	11226	11240	11252	11275	11320	114908	1152	1159	1312	1317	133	1362	1384	1397	1428	1509	1573	1611	1622	1627	1672	171546
HS_Red13_BMC.Med.Genomics.2011_PMID.21214954	Median	PMID: 21214954	FALSE	1000	10000	1001	10046	10061	101	10112	10164	1021	10232	10262	1029	10389	10403	10452	10492	1051	10523	10537	1054	1058	10591	1062	10623	1063	10635	10650	10691	10712	10721	1075	10755	10762	10785	10926	10928	10939	10946	10969	10981	11004	11015	1104	11060	11065	11104
HS_Red14_BMC.Med.Genomics.2011_PMID.21214954	Median	PMID: 21214954	FALSE	10057	10079	10202	10243	10247	10267	10397	10420	10424	10434	10451	1052	10529	10565	10609	10885	10916	10974	10987	10994	10998	11001	11145	11236	1164	12	1280	1345	1365	1537	157680	1580	1733	178	1811	1847	191	1917	1936	2013	2194	2217	224	2261	22827	22882
HS_Red15_BMC.Med.Genomics.2011_PMID.21214954	Median	PMID: 21214954	FALSE	10067	10158	10228	10262	103	10309	10370	10451	10456	10472	10623	10638	10654	10669	10712	10765	10899	1101	11243	11266	1130	11311	1196	1314	1382	142	1528	153	154796	159	1939	1942	1945	1950	1960	1997	2029	2052	2053	2058	2099	2224	223	2239	2263	2271
HS_Red16_BMC.Med.Genomics.2011_PMID.21214954	Median	PMID: 21214954	FALSE	10379	10410	10561	10964	11274	23586	24138	2537	3429	3431	3434	3437	3627	3665	3959	4061	4599	4600	4938	4939	4940	51191	5359	54739	54809	55008	55601	5696	5698	6373	64108	6772	684	6890	79132	8519	91543	9246	9636
HS_Red17_BMC.Med.Genomics.2011_PMID.21214954	Median	PMID: 21214954	FALSE	10048	10049	10093	10099	10105	10114	10139	10146	10150	10154	10159	102	10203	10236	10277	10280	10294	1030	10370	10419	10431	10484	10499	10526	10533	10534	10552	10558	10576	10589	10613	10672	10746	10773	10818	10857	10924	10933	10945	10959	10963	11011	11051	11080	11102	11104
HS_Red18_BMC.Med.Genomics.2011_PMID.21214954	Median	PMID: 21214954	FALSE	1001	10124	10252	10253	10321	10351	10406	10562	10563	10633	10647	10763	10826	11001	1101	11095	11096	1113	1116	11188	11197	11211	11252	11341	12	1264	1288	1308	135138	1381	1620	1672	1734	1811	1848	1908	1952	1958	1960	2069	213	2135	2152	2244	22977	23224
HS_Red19_BMC.Med.Genomics.2011_PMID.21214954	Median	PMID: 21214954	FALSE	1005	10103	10125	10158	10312	10406	10439	1048	10553	10742	10884	10916	10923	11001	1101	11098	11122	1114	11153	11277	114884	115123	1152	12	1345	1360	1471	1473	1548	1555	1602	1643	169611	1796	1846	185	1893	1917	1952	2026	203	2099	21	22858	22875	22930
HS_Red2_BMC.Med.Genomics.2011_PMID.21214954	Median	PMID: 21214954	FALSE	10	10026	10049	10053	10063	10067	10085	10099	10103	10111	10128	10140	10142	10159	10161	10175	10181	10190	10193	10202	10203	10206	10207	10210	10217	1022	10224	10229	10234	10243	10244	10247	10265	10269	1027	10276	10282	10284	10286	10289	10296	10309	10314	10321	10324	10325
HS_Red20_BMC.Med.Genomics.2011_PMID.21214954	Median	PMID: 21214954	FALSE	10170	10235	10346	10384	1043	10462	10507	10537	10563	10875	11040	11064	11184	113791	120	1236	125	1439	1520	1521	1522	1880	2124	2213	221692	2219	22861	22900	23046	2326	23495	240	2532	25816	25849	2633	27074	27240	27299	27334	2811	2833	2841	28793	29802	29909
HS_Red21_BMC.Med.Genomics.2011_PMID.21214954	Median	PMID: 21214954	FALSE	1009	10234	10418	10699	11031	11081	114899	1278	1281	1289	1290	1300	1301	1311	1462	1474	1513	1592	1604	1634	165	1809	1833	2162	2191	2199	2200	22795	23213	23414	25878	2589	25903	25907	27122	2825	2922	29995	3624	3956	4016	4060	4148	4237	4313	4319
HS_Red22_BMC.Med.Genomics.2011_PMID.21214954	Median	PMID: 21214954	FALSE	10006	10094	10096	10116	10175	10179	10190	10241	10269	10282	10285	10286	10289	10308	10330	10393	10427	10438	10440	10447	10463	10466	10549	10600	10632	10651	10671	10797	10920	10924	10933	10952	10971	10988	11014	11017	11052	11154	11171	11235	11260	112611	113251	11340	11342	1147
HS_Red23_BMC.Med.Genomics.2011_PMID.21214954	Median	PMID: 21214954	FALSE	10024	10036	10051	10112	10198	10212	1033	10403	10460	10535	1058	10592	10615	1062	1063	10635	10682	10721	10733	11004	11065	11073	11113	11130	1164	1515	1719	1786	1789	1869	1894	1951	2125	2146	2189	2232	22974	23306	23397	23649	24137	259266	26150	26255	26586	27338
HS_Red24_BMC.Med.Genomics.2011_PMID.21214954	Median	PMID: 21214954	FALSE	10221	10365	125	1316	1360	1490	150094	1675	1839	1843	1844	185	1958	1959	1960	2167	2273	2353	2354	2532	2669	3036	3039	3043	3164	3491	3569	3725	3726	388	3952	4023	467	4929	5054	5346	5743	5997	6347	6351	6401	6446	6515	6781	7538	7832
HS_Red25_BMC.Med.Genomics.2011_PMID.21214954	Median	PMID: 21214954	FALSE	10057	10103	10140	10202	10237	10238	10241	10265	10476	1048	10513	10551	10610	10753	1087	10948	11011	11143	11232	11267	11325	117246	1213	124583	147179	1655	1728	2064	2186	2203	220594	2258	22794	22834	2287	25764	25926	26115	26154	2650	27075	27092	27324	2817	2886	29095
HS_Red3_BMC.Med.Genomics.2011_PMID.21214954	Median	PMID: 21214954	FALSE	10000	1003	1009	10124	10144	10157	10161	10180	10186	10202	10218	10231	10234	10252	10253	1028	10319	10351	1036	10365	10391	10395	10398	10399	10411	10417	10418	10462	10468	10477	10484	10512	10516	1052	10562	10563	10580	10628	10631	10647	10659	1066	10687	10699	10742	10752
HS_Red4_BMC.Med.Genomics.2011_PMID.21214954	Median	PMID: 21214954	FALSE	10019	10062	10219	10225	10261	10288	10346	10379	10384	10396	1043	10462	1050	10507	10537	10561	10563	10577	10578	10663	1075	10791	10863	10875	10964	11006	11040	11118	1118	11182	11184	11262	11274	11326	116984	1230	1231	1236	135	1380	1436	1438	1439	1475	1512	1514
HS_Red5_BMC.Med.Genomics.2011_PMID.21214954	Median	PMID: 21214954	FALSE	10	1000	10002	10018	1002	10021	10044	10045	10047	1005	10050	10052	1007	10076	10077	1008	10083	10089	10098	1010	10107	10110	1013	10131	10136	1014	10147	10156	1016	10164	10174	1018	10181	10188	10202	1021	10215	10220	10223	10242	10246	10249	10255	10267	10268	10272
HS_Red6_BMC.Med.Genomics.2011_PMID.21214954	Median	PMID: 21214954	FALSE	10038	10048	10051	10055	10059	10063	10072	10084	10093	10094	10105	10112	10113	10121	10128	10131	10134	10139	10155	10165	10175	1019	10195	10196	10197	1020	10212	10213	1022	10221	10237	10238	10245	10247	10248	10267	10276	10285	10294	10300	10327	10328	1033	10376	10383	10393
HS_Red8_BMC.Med.Genomics.2011_PMID.21214954	Median	PMID: 21214954	FALSE	1001	10160	10205	10232	10253	10278	10279	10290	10397	10413	10426	10514	10562	10568	10644	10656	10725	10763	10874	10950	10966	11012	11013	1116	11197	11202	11237	11240	11254	11272	11341	1259	1280	1298	1299	1308	1356	136	1381	140578	1410	1448	1465	1466	1515	1672
HS_Red9_BMC.Med.Genomics.2011_PMID.21214954	Median	PMID: 21214954	FALSE	10001	10014	10025	10043	10053	10098	10103	10105	10126	10127	10134	10155	10162	10174	1020	10202	10211	10227	10243	1025	10256	10263	10265	10267	10268	10277	10295	10336	10362	10419	10446	10451	10455	10458	10482	10521	10522	10548	10551	10560	10576	10608	10610	10611	10612	10647
Inflammatory_Breast_Cancer_491_IBC_CCR.2013_PMID.23396049	Median	PMID: 23396049	FALSE	1211	29960	6217	26986	10938	5042	5018	10109	55968	7375	6166	6631	11157	468	8662	7415	958	4141	3842	9489	55625	22978	10425	55027	11177	58517	64421	8202	79081	1901	8930	8837	5476	5467	5355	2058	51663	25915	9141	4521	10801	10791	23077	55803	4775	4242
Inflammatory_Breast_Cancer_491_nIBC_CCR.2013_PMID.23396049	Median	PMID: 23396049	FALSE	2066	1301	56521	8614	4137	54829	4602	54463	2263	1746	5507	6424	57535	1047	131578	23362	79718	10234	4291	7042	1287	6566	4322	6662	18	10742	89927	4950	1266	4148	9410	3303	79901	129642	26053	7020	23158	2192	7358	4646	79006	23428	6038	5792	79603	6450
Inflammatory_Breast_Cancer_79_IBC_CCR.2013_PMID.23396049	Median	PMID: 23396049	FALSE	29960	10938	10109	3842	9489	8930	5476	5467	25915	4521	10801	23077	4775	23210	84549	51663	51575	80155	6157	6432	79902	89845	51	4860	55884	100507192	9733	65125	971	1601	2348	6775	7184	8826	9833	6169	11322	5579	3626	4082	29123	5079	100290481	10964
Inflammatory_Breast_Cancer_79_nIBC_CCR.2013_PMID.23396049	Median	PMID: 23396049	FALSE	8614	79718	7042	26053	821	1386	55786	57326	51133	9040	757	81619	60436	6670	5062	56993	10049	51626	1488	54499	538	1398	8453	8799	6259	2553	310	10295	64924	57117	71
IntClust_Amplification.50.Better.than_Genome.Biol.2014_PMID.25164602	Median	PMID: 25164602	FALSE	92105	28971	128061	79053	283219	8443	57558	64216	84284	51773	1207	6905	64801	9453	93210	55204	2064	4718	5058	9804	159	22796	3192	28957	25909	2271	6198	83932	2029	267002	170597	55127	80851	359948	9846	79894	51174	282679	7257	7163	55657	6894	23029	10806	116228	379004
IntClust_Amplification.50_Genome.Biol.2014_PMID.25164602	Median	PMID: 25164602	FALSE	3169	2625	2064	93210	55388	22796	8872	11164	84072	128061	898	28971	27338	79053	64801	55204	80139	283219	92105	9453	9156	51097	6905	55127	5214	84451	170597	57558	64216	8443	7913	84886	51029	84318	22929	55003	219654	63933	9712	148789	84284	51256	145814	25909	55526	28957
IntClust_Deletion.50.Better.than_Genome.Biol.2014_PMID.25164602	Median	PMID: 25164602	FALSE	65265	22827	84232	80728	1537	7553	51160	84948	23513	28991	78998	54512	81858	84988	65263	3297	8733	286077	2907	5747	22956	286075	8694	90990	26233	113655	7583	51337	79581	203054	22957	50626	79943	6132	23144	23246	7564	2738	9684	54108	26873	22958	55630	116447	83696	79792
IntClust_Deletion.50_Genome.Biol.2014_PMID.25164602	Median	PMID: 25164602	FALSE	79083	135295	1058	7494	2296	22827	113130	7272	65265	319108	23246	157313	54681	55355	191590	23784	79581	1537	78998	23594	146923	84232	1153	4137	54512	149563	64284	122970	388	51364	440044	8140	8318	23513	90417	28991	65263	27161	400566	80728	51160	3297	29899	85004	7553	440567
JANES_Oscillation_GDF11_TGFBR3_Nat.Cell.Biol.2014_PMID.24658685	Median	PMID: 24658685	FALSE	11051	130535	987	5166	114041	400658	7287	146540	10220	373861	27086	84614	178	820	4803	8013	8997	353323	4831	1747	8284	219493	55611	2527	26517	11074	126626	50508	8471	388719	29923	50488	282763	5539	1193	8639	10861	55313	7045	1734	55512	3223	11036	26206	3801	57580
JANES_Oscillation_JUND_KRT5_Nat.Cell.Biol.2014_PMID.24658685	Median	PMID: 24658685	FALSE	55352	81892	4694	23480	55505	9553	6902	51065	1938	6137	746	6227	6169	23625	1026	6235	6050	6277	1351	6923	3608	10974	8539	10476	3852	3336	514	4831	4082	3727	80198	6194	118487	220323	221	64982	519
Keller2012_CD10_Adam_PMID.25575446	Median	PMID: 25575446	FALSE	810	3936	1308	54544	3861	9635	6698	374897	6273	9638	50805	388533	5307	54922	8626	9651	5646	284217	387914	4826	1464	8745	3038	80115	3552	27065	2026	56901	6513	51129	2878	9788	6704	118430	8140	1012	10630	5228	5210	133584	6622	353322	4094	54436	23767	6256
Knudsen_Neo_common_Clin.Cancer.Res.2014_PMID.25047707	Median	PMID: 25047707	FALSE	7913	51053	81611	29127	4175	2146	26271	3925	10635	7153	1894	203068	3838	3148	3015	7272	4171	54677
Knudsen_Neo_ER_negative_Clin.Cancer.Res.2014_PMID.25047707	Median	PMID: 25047707	FALSE	3608	7398	4172	6434	4436	6117	4712	55795	8516	4190	29115	26953	3843	5982	6427	11258	11073	4076	63933
Knudsen_Neo_ER_positive_Clin.Cancer.Res.2014_PMID.25047707	Median	PMID: 25047707	FALSE	9837	259266	29980	11065	10541	9133	3930	4085	8100	6253	8614	7295	23371	23428	6241	10403	4137	9236
KRAS_amplicon_Genome.Biology.2007_PMID.17493263	Median	PMID: 17493263	FALSE	127845	5965	55110	11171	55726	60488	9412	23012	79912	3845	8496	51768
Late_IRS_1_PLoS.One.2016_PMID.26991655	Median	PMID: 26991655	FALSE	554282	100128191	388403	285958	222166	493869	168507	29970	59274	94241	202243	135112	100113407	375056	11332	157313	115294	151194	84961	129607	124152	51191	283431	91768	23657	220134	27338	81930	57761	80179	112770	200958	55635	114134	199870	28989	26227	5530	90834	1503	79000	4141	1058	83729	8847	2258
Late_IRS_2_PLoS.One.2016_PMID.26991655	Median	PMID: 26991655	FALSE	723790	399717	222166	157313	29970	92815	60674	114915	132320	11037	388403	151194	84722	80174	147798	51512	90024	27232	23213	58475	983	3122	25902	54800	56477	57568	5347	7490	6450	114134	55789	8349	8935	2258	10200	4288	79789	4886	18	79469	113835	699	2730	355	9928	9638
LCK_Breast.Cancer.Research.2008_PMID.19272155	Median	PMID: 19272155	FALSE	55843	22914	54440	9938	6504	55340	4068	1236	3702	28568	5880	11151	5293	9404	5579	6775	9535	6404	10875	2124	1439	3003	64092	55303	3394	3071	3587	28755	3635	51316	6352	919	4050	3561	3059	3575	963	1231	3932	915	939	3001	6402	28566	914	962
Lim.et.al.2010.Conserved.aMaSC_BCR.2010_PMID.20346151	Median	PMID: 20346151	FALSE	439921	285203	400745	221749	170954	256691	30818	94274	359845	205428	375484	65989	348013	11245	389136	131566	199953	342667	145407	85360	59352	150465	140862	154810	253827	157869	163782	123879	117581	121551	337876	340554	51768	161742	115557	219928	24147	81831	64359	167691	169200	120071	166336	112849	160622	144402
Lim.et.al.2010.Conserved.Luminal.Progenitor_BCR.2010_PMID.20346151	Median	PMID: 20346151	FALSE	151056	283234	83988	27071	259307	64078	10568	130132	245973	51144	124056	118611	145864	140686	59269	255426	79888	114897	117248	25797	4241	5284	9076	2706	6398	8470	7852	1591	10158	7127	7498	2348	3929	83694	1159	290	718	525	41	2001	929	1448	10020	2180	6279	3600
Lim.et.al.2010.Conserved.Mature_BCR.2010_PMID.20346151	Median	PMID: 20346151	FALSE	214	221	222	784	1917	2081	2099	2166	2258	2267	2539	2582	2766	3158	3169	3212	3291	3597	3911	4211	4435	4602	5002	5241	5255	5446	5618	5777	5816	6272	6542	6545	6690	6698	6820	6833	6926	7052	7283	7474	7477	8362	8363	8600	8945	9121
Lim2009_LumProg_Adam_PMID.25575446	Median	PMID: 25575446	FALSE	2568	6317	1755	3815	8710	10568	1446	56477	389084	1448	79931	79949	10562	6291	728715	55350	1117	1591	79605	5653	9071	284340	3906	8876	202299	134	8685	64127	388115	2348	389336	64078	5295	51703	169044	55286	4145	6491	642120	10148	6271	7100	259307	722	728454	266977
Lim2009_MaSC_Adam_PMID.25575446	Median	PMID: 25575446	FALSE	1308	2922	8626	1592	4345	8128	84417	130733	65989	3852	3861	5021	6622	3038	5268	667	4908	84659	5243	9938	200150	3779	6876	84951	374946	4855	80206	27190	72	81029	57158	150572	8190	121551	2047	6263	84709	2817	6578	338376	9119	54997	1825	253827	140597	10485
Lim2009_MatureLum_Adam_PMID.25575446	Median	PMID: 25575446	FALSE	79083	213	1917	2203	644151	155465	3169	54843	1907	80736	56521	646360	388743	94009	27324	771	91074	55653	7351	6898	130576	89846	1811	126410	92291	127845	120224	5104	256394	23555	253190	6833	3547	3899	401236	269	5618	55359	399665	8821	23584	26996	203328	92747	84966	79838
Lim2009_Stroma_Adam_PMID.25575446	Median	PMID: 25575446	FALSE	6863	8788	5179	4060	1278	1293	10319	84935	5159	1290	8406	7058	1281	1634	117581	5730	7293	5396	131873	5156	7472	400169	9242	1289	149111	145581	27319	1277	5118	1513	623	9945	4239	9839	1910	3037	6423	5069	57124	56944	633	5649	25890	1805	221476	84870
Lim2010_LumProg_Adam_PMID.25575446	Median	PMID: 25575446	FALSE	885	3906	255426	5570	387695	9058	642843	54102	92211	7103	6505	151056	23462	7368	84107	244	2299	4241	57126	401138	389384	146395	9459	6696	3111	5925	9075	41	3557	139065	259307	8645	92747	479	6640	2650	85366	64333	735	7351	55824	9780	10320	1850	3751	23052
Lim2010_MaSC_Adam_PMID.25575446	Median	PMID: 25575446	FALSE	3852	72	4629	26002	1308	57451	4638	8626	6876	1001	170692	5649	84417	50805	51676	65989	10398	3485	80326	284116	9547	6785	284486	27190	284217	827	3400	10335	3084	23237	90161	89778	11197	157869	1294	7475	7169	3866	25928	2047	28514	644353	64919	420	84249	340706
Lim2010_MatureLum_Adam_PMID.25575446	Median	PMID: 25575446	FALSE	8600	486	148	9121	29895	245935	56649	2328	25803	875	3757	5624	658	10900	653121	164656	9379	93010	9476	80723	6926	245930	541468	8344	137362	25907	65266	51090	84315	2539	256933	6821	6048	126961	166824	4351	78997	145957	90353	10747	224	55002	92370	347475	5051	84364
Lim2010_Stroma_Adam_PMID.25575446	Median	PMID: 25575446	FALSE	1281	4314	4969	29106	26577	25890	2335	51365	7850	1800	2255	84034	7148	11185	2934	8644	55512	56265	1278	79987	3489	94031	55273	116039	22801	4239	8406	27286	8076	23768	7472	3908	7512	57124	1292	3290	64641	10350	2662	283298	168667	4015	4237	221091	1238	8745
Lobular_Carcinoma_In_Situ_J.Pathol.2017_PMID.27861902	Median	PMID: 27861902	FALSE	80332	113451	134548	730	64651	2669	3131	728264	4081	4239	389125	83714	10411	10181	134549	376497	63923	219539
LUMINAL_Cluster_BMC.Med.Genomics.2011_PMID.21214954	Median	PMID: 21214954	FALSE	4329	55893	23303	2053	138162	55638	57496	26018	1602	9	23362	51466	57758	18	2065	987	2203	10916	55930	79083	367	54681	2099	4602	771	7494	2625	23158	3169	54502	10451	23030	27075	10551	56521	1153	7162	3572	36	10614	9778	7802	8416	55686	51133	55830
Luminal_Progenitor_Down_Nat.Med.2009_PMID.19648928	Median	PMID: 19648928	FALSE	283209	166824	220963	253782	30850	94097	202333	64838	11259	85458	131408	153769	115825	140606	57616	147463	162073	124540	128178	113026	51765	81831	27314	23670	200734	80323	55859	7474	29950	139818	64094	123920	26353	2737	54855	84953	57168	55450	23245	9048	84547	7107	50810	26960	79971	22836
Luminal_Progenitor_Up_Nat.Med.2009_PMID.19648928	Median	PMID: 19648928	FALSE	574016	494514	415117	285016	169044	344905	221472	391356	94234	29989	203102	266977	64943	374918	153579	11339	245973	120406	260436	84864	143689	59272	131368	340348	255426	165257	140686	337978	51806	23673	389336	201134	90853	118611	116843	27199	80178	149076	81849	137835	152015	136306	220042	129787	150709	92737
LumProg_HsEnriched_BCR.2015_PMID.25575446	Median	PMID: 25575446	FALSE	29842	57447	200879	55959	11272	8884	260436	6271	3108	9175	9556	84650	1591	2346	55897	283412	5493	140686	9654	3068	92737	84803	10406	388115	56034	8208	245973	23321	6146	634	3294	255104	3866	725	63892	3122	84311	84266	115019	56477	5655	51451	362	84152	59272	23641
LumProg_HsEnriched_Refined1_BCR.2015_PMID.25575446	Median	PMID: 25575446	FALSE	4057	10158	3934	8326	794	6291	11067	6663	3866	2173	362	6590	1117	3815	5655	2568	54763	8842	57348	23321	57447	135112	51312	29842	388115	56477	51700
LumProg_Lim09_BCR.2015_PMID.25575446	Median	PMID: 25575446	FALSE	2568	6317	1755	8710	6318	3815	5284	10568	1446	56477	389084	1448	260436	4057	79931	79949	6590	10562	10158	6291	728715	2001	55350	1117	1591	9073	79605	51703	5653	9071	284340	3906	8876	202299	51435	3934	134	8685	64127	58503	388115	54763	3866	2348	152015	389336
LumProg_Prat_BCR.2015_PMID.25575446	Median	PMID: 25575446	FALSE	6318	6590	6279	6317	3815	728715	56477	4316	652799	2173	144203	5284	200879	1672	9982	10568	3866	2568	9076	4057	25984	27071	597	3934	8876	100126311	100133941	29842	6280	6523	57530	8942	27151	1365	722	283234	5655	220	8685	10331	634	6291	101	10648	221357	84803
LumProg_Shehata_BCR.2015_PMID.25575446	Median	PMID: 25575446	FALSE	4316	260436	5266	6280	6590	728715	6279	10562	5284	2173	4250	8710	2568	6318	79949	3815	8942	8842	4057	6289	2001	6663	6291	5918	3887	9073	1117	93082	1543	220	100133941	6288	1672	1591	9076	3934	4067	57447	8424	6317	3866	92304	1365	56477	152007	83988
Lung.WNT.DiMeo_Cancer.Res.2009_PMID.19549913	Median	PMID: 19549913	FALSE	4041	8326	8839	3204	3233	3215	2776	3065	64072	4775	896	4610	94	8313	1856	4772	1385	7476	100133941	2019	4582
Lymphovascular_Invasion_J.Pathol.2017_PMID.27861902	Median	PMID: 27861902	FALSE	23457	171019	729092	64400	213	245	115701	57538	130340	23431	140461	83734	22893	54828	90427	388011	148345	54994	60526	113763	78998	8912	823	863	285025	90324	6366	56477	999	1018	30850	1360	1474	1580	126410	1656	1852	1999	2035	2057	2151	2153	2167	91523	283742	2319
MAPK_pathway_activation_Wagle_NPJ.Precis.Oncol.2018_PMID.29872725	Median	PMID: 29872725	FALSE	10253	81848	2118	2119	1846	1848	893	595	1969	2043
MASC_Down_Nat.Med.2009_PMID.19648928	Median	PMID: 19648928	FALSE	728417	440836	286343	222962	257106	414918	171546	348110	317649	30851	94134	202243	374918	65258	11322	404217	389816	163589	155066	138716	342977	85865	400506	135154	60686	197258	340547	128387	124975	23767	119504	152137	219402	132299	117584	149428	144501	27430	51816	81932	130814	221477	373156	162394	123036	121441
MASC_Up_Nat.Med.2009_PMID.19648928	Median	PMID: 19648928	FALSE	541468	653499	439921	285590	494470	404037	170685	221336	30845	94274	266743	359845	205428	66000	375484	389432	11341	642477	246126	259217	133584	353322	342667	348180	121457	59352	85450	154810	117246	140862	157869	147381	160622	256691	401720	151306	254428	164091	340554	51804	131566	201514	203522	166336	24147	81928
Mature_Luminal_Down_Nat.Med.2009_PMID.19648928	Median	PMID: 19648928	FALSE	389432	284217	221061	152273	349136	84909	29968	205428	64924	11202	196996	121227	135295	59271	147700	117195	140885	131583	23682	51303	128553	81620	144165	57685	146433	113612	53335	130497	115123	55691	26230	27340	29015	7447	134430	80183	28232	112849	116496	81029	145864	79192	54463	128077	56606	79817
Mature_LuminaUp_Nat.Med.2009_PMID.19648928	Median	PMID: 19648928	FALSE	285368	222484	168544	257106	352909	30061	94240	203328	65982	374907	11320	404550	390637	345757	161835	340481	138162	85462	195814	158158	134548	60481	123099	151126	127845	155465	401546	146923	143425	23596	130888	81617	27345	51760	149563	126410	201895	115811	154141	118932	199974	120224	389383	132989	59344	121506
MatureLum_HsEnriched_BCR.2015_PMID.25575446	Median	PMID: 25575446	FALSE	2203	23584	23225	8976	7033	54847	27324	143098	25998	22874	25800	1501	163	80303	55002	89894	5819	84915	5768	80221	59084	92840	3597	8945	7357	79838	5878	9245	1616	84343	3858	57580	1955	2746	26996	3169	4088	57182	822	92291	81617	5825	79956	161835	3248	55686
MatureLum_HsEnriched_Refined1_BCR.2015_PMID.25575446	Median	PMID: 25575446	FALSE	3895	79443	7031	11257	54677	9424	4148	5825	8945	5167	5241	1528	5819	6833	8821	11226	7802	2203	4602	7033	3169	10551	155465	79083	25803	25800	56521	89765	26996	27075	57758	54847	55686	64084	27324	130576	79666	51760	92291	79838	115677	92840	80303	55103	388743	55614
MatureLum_Lim09_BCR.2015_PMID.25575446	Median	PMID: 25575446	FALSE	7031	79083	213	1917	2203	644151	10538	155465	3169	54843	1907	80736	6690	158158	56521	646360	7052	388743	94009	27324	4604	771	91074	9245	55653	222	79679	7351	6898	130576	89846	1811	199974	4582	126410	92291	10509	240	127845	3158	120224	5104	7033	256394	94121	23555
MatureLum_Prat_BCR.2015_PMID.25575446	Median	PMID: 25575446	FALSE	120224	10538	3169	79838	374	56521	118430	5304	56892	7052	10551	9245	54843	55359	51280	9723	22998	1907	27324	79083	158158	92291	36	2203	80223	2651	10529	2066	360	51097	201895	10519	720	286343	4680	25805	388743	115677	5167	7033	2258	12	79170	6690	6307	7802
MatureLum_Shehata_BCR.2015_PMID.25575446	Median	PMID: 25575446	FALSE	91074	56892	56521	3169	79083	80303	80223	4604	118430	7035	64284	7020	54843	7033	10538	1917	563	644151	3315	4582	1528	7351	92291	9518	1287	6542	5004	100133941	481	4214	7052	27289	22998	629	158158	84689	94009	6376	240	7357	201895	80162	57535	150696	10519	24
MBASAL_BMC.Med.Genomics.2011_PMID.21214954	Median	PMID: 21214954	FALSE	8537	23566	64840	7869	30818	91828	285203	1462	26002	80781	4147	894	3915	11328	8611	54578	6038	4232	1809	1284	1282	55084	84168	6591	140862	389119	874	7041	10398	1264	627	27345	133584	9651	3714	655	8626	3852	23650	1308	420	10913	3400	50805	1001	166647
MCF7.E2.induced.genes_JCO.2006_PMID.16505416	Median	PMID: 16505416	FALSE	400793	221710	285489	342184	169200	29984	92610	205327	65265	11171	389792	127602	114904	140707	151195	158046	164832	60481	124045	87178	137492	57486	23678	26578	85004	81929	51807	149175	113457	80781	163732	284454	91694	90853	157285	55969	79000	29128	80176	150678	79734	90411	64377	53838	1054	5979
MCF7.E2.repressed.genes_JCO.2006_PMID.16505416	Median	PMID: 16505416	FALSE	728294	100133941	441027	653583	286495	400961	100093630	220213	165215	255743	619279	29923	94241	202333	359948	65250	11342	376497	115548	390963	645431	132949	58190	155060	196513	140467	84958	642826	100131564	148398	163050	128710	23731	130916	81628	253832	387680	160418	389337	27352	51760	144699	126353	124995	89122	153222
MDACC.FNA.1_J.Clin.Oncol.2010_PMID.20805453	Median	PMID: 20805453	FALSE	652493	28959	11309	26586	972	7412	3543	6347	10457	100132941	5730	9332	9935	3123	5360	348	713	4917	5175	28902	28862	28831	3514	3526	3535	3502	3507	3113	3119	3117	3500	3512	712	3122	100133739
MDACC.FNA.2_J.Clin.Oncol.2010_PMID.20805453	Median	PMID: 20805453	FALSE	284119	131578	221395	83716	27122	57493	115207	11259	80781	23452	54829	219654	79086	8613	25903	26585	7538	80310	2878	5919	57088	10631	8076	4320	3554	9590	9891	5376	1009	2353	7169	54587	23213	4837	10186	358	165	23022	2697	6695	5740	1634	6424	56944	2037	22795
MDACC_P53_ER.Pos_CCR.2011_PMID.21248301	Median	PMID: 21248301	FALSE	64151	55355	83450	81930	54442	7272	81493	22974	4213	5898	9611	11004	6241	6790	55165	4605	4751	3800	23410	10096	10403	4175	10460	9905	23397	5888	699	4174	474170
MECM_BMC.Med.Genomics.2011_PMID.21214954	Median	PMID: 21214954	FALSE	27147	22821	56895	10536	57333	60681	4035	114904	6560	23187	4094	4046	4681	1893	3479	5509	7059	11167	51661	2200	1290	6678	5480	7431	152007	3956	2014	5654	7056	2202	4969	94031	3489	5376	25927	9452	285313	23179	10544	947	51705	118429	1281	1280	1278	9509
MET_DOWN_RNA_Seq_Significant_Genes_JCI.2018_PMID.29480819	Median	PMID: 29480819	FALSE	8540	10678	8446	79828	90826	79635	51062	65062	8455	2734	283742	51493	152579	57721	8886	7247	26230	221785	158431	154796	647979	54467	84146	84255	64418	81839	23172	11196	399818	9061	4683	257415	10885	11128	79691	79183	10929	10196	79776	7561	4644	2965	144108	9911	23201	4773
MET_DOWN_Significant_Genes_LOW_BASALS_1_Genes_JCI.2018_PMID.29480819	Median	PMID: 29480819	FALSE	1833	90	1490	11328	1303	8038	1278	25878	131578	4322	160428	55752	23022	79776	5738
MET_DOWN_Significant_Genes_LOW_BASALS_2_Genes_JCI.2018_PMID.29480819	Median	PMID: 29480819	FALSE	26128	9836	4236	150737	84340	55781	84135	54925	8863	1519	122786	2737	10512	8864	8790	10026	79635	4644	85476	54467	79691	8886	55631	84146	10885	8455	647979	57721	90826	25998	55709	9646	144108	9724	11196	7204	7414	23169	9392	284349	7596	7565	57343	90233	55659	256051
MET_UP_RNA_Seq_Significant_Genes_JCI.2018_PMID.29480819	Median	PMID: 29480819	FALSE	147081	8448	653190	57105	92979	54064	26508	144195	177	2294	6939	284185	126567	84734	3373	84418	6556	402665	220136	90246	138311	348093	80094	85452	2563	389206	256329	129080	153579	730	63876	283870	37	57582	2057	57139	126006	8906	23113	9772	1725	2872	2580	54760	23769	1198
MET_UP_Significant_Genes_HIGH_BASALS_Genes_JCI.2018_PMID.29480819	Median	PMID: 29480819	FALSE	8632	200186	9909	23381	10650	402573	3613	1051	8531	7139	388730	144195
METAPLASTIC_Up_CanRes.2009_PMID.19435916	Median	PMID: 19435916	FALSE	644903	497190	414308	285590	342371	100101467	221395	390148	170680	29935	266743	94031	201562	65983	374977	11333	256949	246721	155060	163175	126364	118471	138802	196883	85329	134637	151613	60677	641522	192669	144125	132320	124274	51744	23705	254956	149111	147138	388364	81698	112849	27443	92483	219972	59340	117156
MFGFR2_BMC.Med.Genomics.2011_PMID.21214954	Median	PMID: 21214954	FALSE	57710	65997	56271	55859	340706	84206	145581	79901	6422	343958	10874	796	83446	116442	9723	55190	2730	9953	9955	64711	27190	5723	64927	144402	1491	2263	79623	85460
MHistone_BMC.Med.Genomics.2011_PMID.21214954	Median	PMID: 21214954	FALSE	3006	3007	255626	8347	8294	8363	3012
MICRORNA_138_Signature_Cancer.Res.2014_PMID.25339353	Median	PMID: 25339353	FALSE	688	836	896	934	956	1466	1583	1978	2146	2189	3014	3040	3589	4015	4068	4172	4277	4781	4784	5111	5427	5775	5887	5914	6241	6929	6938	7083	7298	7431	7703	7913	8061	8289	8412	8462	8701	8862	9134	9567	9575	9582	9683	9887	10979	11082
Miller_Proliferation_Metagene_Genome_Biol_2013_PMID.23618380	Median	PMID: 23618380	FALSE	4288	83461	9134	1062	1063	23397	51514	79682	56992	55388	7153	6241	332	9768	2305	7298	9133	991	11065	983	4085	9232	701	9787	11130	9319	6790	10403	1164	3832	4751	7272	9833	1058	9837	9928	11004	699	1033	22974	890	891	9055	51203	24137	55165
MIR_200c_Induced_ONCO.2015_PMID.25746005	Median	PMID: 25746005	FALSE	29	101	195	202	211	217	239	269	270	301	302	306	307	310	311	360	367	384	421	443	613	639	654	683	726	754	796	797	814	831	857	858	916	928	956	960	961	978	987	1003	1012	1026	1124	1134	1285	1295
MIR_200c_Repressed_ONCO.2015_PMID.25746005	Median	PMID: 25746005	FALSE	48	59	147	158	238	273	291	395	440	558	586	627	658	685	835	840	871	891	1013	1123	1281	1381	1394	1404	1429	1459	1491	1601	1758	1762	1806	1808	1844	1909	1943	1947	1978	1993	2030	2051	2070	2191	2192	2303	2586	2624
MITO1_BMC.Med.Genomics.2011_PMID.21214954	Median	PMID: 21214954	FALSE	79833	746	29095	1337	7295	10952	1329	6728	4717	10063	1347	10975	27089	521	9556	4707	6902	1350	51372	514	29093	51650	4708	51373	23480	10248	9551	7979	23658	51371	5805	26521	10632	51021	51504	1351	26519	8655
MITO2_BMC.Med.Genomics.2011_PMID.21214954	Median	PMID: 21214954	FALSE	59286	10175	23256	55745	10668	55837	6166	5706	51637	2287	2764	522	757	26175	10972	3920	9255	8649	28977	52	28978	518	5686	5716	3336	8813	79023	7411	4706	27258	5110	79568	11235	10190	10438	25972	8520	27249	51138	830	5861	515	10286	4711	5683	4190
Mitotic_Count_J.Pathol.2017_PMID.27861902	Median	PMID: 27861902	FALSE	86	7832	54838	119032	79000	23492	54908	891	991	993	55839	1153	1408	27161	9837	8833	83903	55355	3767	10112	11004	24137	122773	100130733	4209	9833	4288	79083	151507	23397	55922	115677	4898	59277	10039	493911	5564	5690	10411	5984	6421	6472	221150	80736	8404	6897
MK14_K17_BMC.Med.Genomics.2011_PMID.21214954	Median	PMID: 21214954	FALSE	55287	10089	23237	5653	3918	8045	55503	85409	9569	9620	389084	3860	3855	10406	4084	9982	360	5493	2125	79919	8581	80157	244	151516	3861	2810	3872	27076	4070	6382	127534	810	5317	3914	338322	23593	5017	64065	688	3963	1959
MKRAS_amplicon_BMC.Med.Genomics.2011_PMID.21214954	Median	PMID: 21214954	FALSE	387849	636	60488	11228	51026	8496	65981	56938	23012	51768	3845	10526	79912	55726	55196	80763	51290	151987	9412	55297
MM_BRCAwnt_1pFDR_UP_Genome.Biology.2007_PMID.17493263	Median	PMID: 17493263	FALSE	441478	650200	286075	729082	404550	222662	256714	349136	171023	30818	96764	65264	205717	375790	11346	326625	389558	341640	399818	201475	162515	166647	646300	85460	60678	154881	140862	197407	148789	644150	135398	160622	122953	127262	144402	24149	94104	340075	51773	81930	338596	116987	159195	130872	132158	137392
MM_C3Tag.2012_Genome.Biol.2013_PMID.24220145	Median	PMID: 24220145	FALSE	176	244	306	332	675	683	699	835	890	991	994	1029	1031	1032	1058	1062	1063	1111	1363	1719	1839	1894	1946	1958	1959	2013	2189	2274	2295	2297	2491	2643	2956	3036	3070	3624	3627	3832	3833	3845	3872	3914	3925	3958	3978	4065
MM_C3Tag_1pFDR_UP_Genome.Biology.2007_PMID.17493263	Median	PMID: 17493263	FALSE	439921	642658	286827	400746	339665	165918	222229	261734	29980	95681	203068	65062	11346	154467	389558	378708	245812	126731	195814	84904	59343	139818	116988	255104	121268	137075	51764	259266	144699	148979	151648	124245	135228	81620	133418	201299	219348	24144	115399	285282	113452	94239	284023	27076	91683	147015
MM_Class3_Genome.Biol.2013_PMID.24220145	Median	PMID: 24220145	FALSE	652	1146	1995	2823	2928	3273	3386	3963	4062	5340	5457	5883	6170	6329	6519	7276	8288	8653	9607	9971	10249	11001	11007	11189	22913	22953	22986	23040	23154	23263	24146	51092	51093	51208	55311	55586	56169	57526	79816	80774	81932	84174	84203	91523	124783	127003
MM_Class8_Genome.Biol.2013_PMID.24220145	Median	PMID: 24220145	FALSE	150	900	1009	1026	1311	1363	1490	1647	1758	1839	1893	2030	2303	2681	2791	3491	3624	3675	3691	3918	4322	5159	6361	6574	6696	6709	7980	8412	8870	9244	9509	9547	10763	11092	23213	26532	29995	50509	51390	53827	55508	56172	64221	64393	80781	83959
MM_Claudinlow_Genome.Biol.2013_PMID.24220145	Median	PMID: 24220145	FALSE	101	150	165	240	358	947	963	967	1009	1231	1278	1280	1289	1290	1291	1436	1466	1513	1634	1809	1893	1992	2004	2009	2015	2162	2200	2202	2217	2219	2274	2295	2335	2619	2644	2669	2791	2995	3071	3075	3090	3159	3371	3399	3553	3569
MM_DMBAwnt_1pFDR_UP_Genome.Biology.2007_PMID.17493263	Median	PMID: 17493263	FALSE	388650	285203	170692	341640	219699	255324	619279	30818	93099	65997	11197	641371	151516	116442	140880	85407	166647	27031	158947	60436	130026	126638	57335	123606	136227	163778	23650	51702	149420	338596	112849	145581	81832	80031	133584	114818	147463	89778	340654	139886	65055	135295	90865	7584	148641	50805
MM_Erbb2.like_Genome.Biol.2013_PMID.24220145	Median	PMID: 24220145	FALSE	119	123	196	230	629	684	688	744	760	929	1107	1154	1191	1297	1356	1365	1366	1535	1572	1672	1999	2001	2170	2180	2182	2348	2710	2731	2877	3131	3434	3627	3655	3665	3827	3880	3885	3906	3929	3959	3963	4057	4070	4257	4258	4316
MM_Green1_BMC.Med.Genomics.2011_PMID.21214954	Median	PMID: 21214954	FALSE	9625	9619	54	58	60	70	72	59	8751	101	9510	113	118	1675	150	154	165	199	203	214	245	56172	306	308	244	8639	316	2167	323	10290	330	334	339	347	348	7026	358	360	23237	374	389	29984	397	10095	483	567
MM_Green10_BMC.Med.Genomics.2011_PMID.21214954	Median	PMID: 21214954	FALSE	132	175	217	230	257	10935	9588	316	8943	341	347	384	55973	627	2173	652	655	658	150572	708	55799	847	839	857	871	885	595	894	10576	7203	1009	1001	1019	1022	1114	4435	1184	1207	7122	1282	1284	1286	1290	1297	9318	1411
MM_Green11_BMC.Med.Genomics.2011_PMID.21214954	Median	PMID: 21214954	FALSE	35	60	70	72	59	118	141	158	197	9049	205	208	309	1173	8943	375	381	383	468	488	506	516	523	527	550	578	11331	8915	9275	9274	682	9184	51719	811	821	10487	826	829	832	839	890	896	904	9973	10694	975
MM_Green12_BMC.Med.Genomics.2011_PMID.21214954	Median	PMID: 21214954	FALSE	343	10656	2741	27232	4313	5626	53916	8459	8408	30814	9466	29851	2000	26287	1620	83661	84276	28990	130026	121355	219938	273	84256	29903	26276	5198	442179	119678	57053
MM_Green13_BMC.Med.Genomics.2011_PMID.21214954	Median	PMID: 21214954	FALSE	5858	35	43	1134	58	88	89	4185	126	11318	174	186	189	258	259	4143	286	322	335	336	10930	345	350	487	563	63827	2173	652	654	779	782	786	816	827	844	845	1496	859	862	940	1013	8941	1113	1114	1158	7122
MM_Green14_BMC.Med.Genomics.2011_PMID.21214954	Median	PMID: 21214954	FALSE	49	1137	8973	1145	153	197	215	242	160	363	432	445	623	729	726	875	930	916	1015	1007	55997	1180	1047	1260	254263	64506	56138	1409	1463	1588	1649	8788	117531	1814	9427	1908	2016	2039	2056	2066	2147	2151	2169	64319	2206	2245
MM_Green15_BMC.Med.Genomics.2011_PMID.21214954	Median	PMID: 21214954	FALSE	115	285	56172	244	358	383	384	397	538	9601	1116	80781	1294	1356	1446	1447	286828	1448	1476	1604	1647	28514	8404	55785	2184	10468	2512	8326	2673	2683	1831	2805	2817	9289	3309	3117	3119	3122	3099	51478	10808	6383	3714	3764	3861	3956
MM_Green16_BMC.Med.Genomics.2011_PMID.21214954	Median	PMID: 21214954	FALSE	9197	147	57491	241	265	351	570	2658	825	759	886	915	921	926	2833	820	8530	10047	1075	23316	1644	54514	11144	1833	2027	2078	8263	2222	8549	2252	2277	2563	2565	2633	2648	54332	2672	2897	2993	3001	3053	3094	3213	6532	3587	3567
MM_Green17_BMC.Med.Genomics.2011_PMID.21214954	Median	PMID: 21214954	FALSE	861	9821	1054	9575	1385	8661	2729	23095	51274	3845	4001	51341	4734	4775	51701	5036	9520	5728	8737	2734	6645	7013	7014	7403	7707	9908	5000	8826	23036	53981	55183	29080	9406	1730	5898	64398	6815	8663	51144	9217	51678	5862	90007	140609	9147	57337
MM_Green18_BMC.Med.Genomics.2011_PMID.21214954	Median	PMID: 21214954	FALSE	9370	126	11318	1675	183	186	249	2167	2720	710	717	761	120329	912	948	917	3075	1280	1281	1350	1471	1571	1572	1604	1634	1800	2053	2168	2273	2350	63924	50486	2625	2940	3479	3543	9452	5264	4015	4016	4023	4060	4223	4313	9	4837
MM_Green19_BMC.Med.Genomics.2011_PMID.21214954	Median	PMID: 21214954	FALSE	332	84889	641	672	675	699	701	890	9133	995	983	8317	1058	1786	1894	83461	3070	3149	3190	3619	4172	4171	4173	4175	9833	2296	4361	2956	4998	5027	5111	5395	5422	5426	5427	5557	5558	5888	6118	6240	6241	79801	6489	6491	7884	9212
MM_Green2_BMC.Med.Genomics.2011_PMID.21214954	Median	PMID: 21214954	FALSE	1140	93	142	10038	158	202	326	8165	249	230	309	8906	10053	9179	332	333	362	343	369	377	8153	406	421	466	472	481	3184	550	22994	580	11331	10295	599	602	9274	27018	638	641	23246	672	675	57448	682	688	699	701
MM_Green20_BMC.Med.Genomics.2011_PMID.21214954	Median	PMID: 21214954	FALSE	9510	397	255877	594	8913	894	1012	1000	1021	1080	80781	1280	1289	1292	1294	1381	1428	1462	1906	133418	2059	2192	60681	2335	10468	11167	2619	2746	10630	1902	10536	9446	3240	3400	3485	3837	9452	3714	3757	3908	3912	4016	4035	54674	4121	4128
MM_Green21_BMC.Med.Genomics.2011_PMID.21214954	Median	PMID: 21214954	FALSE	567	766	971	2633	345611	3627	3434	3433	10379	5698	5696	163351	4599	3959	5720	401409	6352	6672	6772	8743	11274	9636	115361	81030	9111	64108	684	3430	64135	7318	221421	56829	83666	10561	55080	85441	388646	8638	4939	54739	54625
MM_Green22_BMC.Med.Genomics.2011_PMID.21214954	Median	PMID: 21214954	FALSE	123	249	362	760	765	929	9076	55907	1297	8738	1446	1447	286828	1448	2001	2152	2348	8836	23462	9957	3398	3710	3775	3783	3875	3880	3906	290	3934	4058	4240	10370	5295	5660	5878	6388	8991	51804	6523	6660	6720	22822	7018	10497	50853	7494
MM_Green23_BMC.Med.Genomics.2011_PMID.21214954	Median	PMID: 21214954	FALSE	2129	9261	5232	23309	81849	8170	148281	10612	165721	51373	55290	79370	56605	163087	81706	64800	55128	1801	84699	50506	149420	91523	9507	8904	3696
MM_Green24_BMC.Med.Genomics.2011_PMID.21214954	Median	PMID: 21214954	FALSE	224	475	483	7832	302	10951	928	998	999	8837	1182	1660	1778	1973	1997	22905	2195	2965	8924	3178	3182	3267	3416	3459	3659	4124	4140	4152	4170	5713	4077	5306	5451	4927	5861	51082	51720	85477	6430	5268	6773	7006	7042	7073	9948	2073
MM_Green25_BMC.Med.Genomics.2011_PMID.21214954	Median	PMID: 21214954	FALSE	10677	8165	217	258	361	8153	417	487	495	590	10295	669	827	847	844	147381	1020	1059	1119	1384	1600	1652	1674	1746	1760	1837	2042	2260	2286	2331	2548	166	2890	3205	3213	3491	3778	3851	8861	4005	4547	23645	4668	4782	4784	4741
MM_Green3_BMC.Med.Genomics.2011_PMID.21214954	Median	PMID: 21214954	FALSE	37	346	1146	89	92	94	112	115	119	123	128	132	134	140	148	146	177	183	189	57491	249	247	241	265	286	288	10935	9588	8906	10053	11154	337	341	345	351	359	361	362	364	343	401	10124	433	460	463	63974
MM_Green4_BMC.Med.Genomics.2011_PMID.21214954	Median	PMID: 21214954	FALSE	22	10006	48	53	8754	128	132	10038	158	175	9049	204	224	262	292	310	10935	8546	1176	9474	331	8539	362	9716	375	378	383	405	427	1386	468	506	509	522	523	529	8992	538	567	573	55973	10282	648	677	699	23412
MM_Green5_BMC.Med.Genomics.2011_PMID.21214954	Median	PMID: 21214954	FALSE	9625	10006	1140	9370	126	1675	154	122622	375790	196	197	213	214	216	217	230	276	291	306	307	308	316	2167	329	333	334	339	10930	341	348	350	358	374	381	387	389	395	427	491	8915	596	663	677	694	718	775
MM_Green6_BMC.Med.Genomics.2011_PMID.21214954	Median	PMID: 21214954	FALSE	153	326	214	245	2671	244	317	332	339	23237	84889	571	641	650	683	672	675	699	701	27101	23581	860	865	11335	890	9133	898	25819	908	994	995	983	8318	8317	1021	1027	1029	1030	9425	9620	1058	1072	1080	1128	9021	1265
MM_Green7_BMC.Med.Genomics.2011_PMID.21214954	Median	PMID: 21214954	FALSE	92	337	770	1031	1261	1523	1581	2036	2129	2155	2242	2299	2670	2780	27239	610	3990	3362	3480	972	339855	9261	8685	4504	4653	63908	5232	9463	5579	9050	5803	5990	5430	6262	6263	6274	6338	23309	729014	442038	7015	7016	51368	118471	51393	64375
MM_Green8_BMC.Med.Genomics.2011_PMID.21214954	Median	PMID: 21214954	FALSE	51	100	123	133	1675	175	204	226	362	410	463	567	706	717	721	765	834	837	831	25819	912	948	950	3732	1051	1116	10752	1191	1311	10063	1356	1362	1382	1446	286828	1448	1509	1514	1520	1571	1632	7905	1803	667	10637	8404
MM_Green9_BMC.Med.Genomics.2011_PMID.21214954	Median	PMID: 21214954	FALSE	1675	202	230	245	10053	334	341	481	10079	780	847	999	1036	8190	9620	1116	10207	1154	1159	1365	1364	1191	1297	1298	1299	1446	1447	286828	1448	1525	1572	1622	1756	1777	1838	10278	26298	1999	2001	2045	2125	2139	2195	8789	9982	8326
MM_Myc.2012_Genome.Biol.2013_PMID.24220145	Median	PMID: 24220145	FALSE	100	158	191	249	269	343	440	594	699	701	708	721	790	957	991	1111	1371	1572	1620	1678	1757	1789	1965	2287	2348	2547	2557	2805	2940	3329	3382	3422	3781	4128	4489	4502	4522	4691	4750	4833	4839	4925	4953	5080	5166	5198
MM_Myoepithelioma.like_Genome.Biol.2013_PMID.24220145	Median	PMID: 24220145	FALSE	70	150	157	185	214	247	319	341	347	379	567	627	655	796	885	1000	1036	1264	1294	1308	1364	1395	1428	1672	1755	2034	2103	2152	2244	2246	2327	2328	2331	2619	2621	2669	2729	2893	2982	3007	3169	3212	3399	3400	3485	3574
MM_Neu.2012_Genome.Biol.2013_PMID.24220145	Median	PMID: 24220145	FALSE	36	81	115	183	222	230	249	290	341	359	362	383	567	667	744	767	834	837	948	954	1101	1154	1297	1298	1301	1311	1318	1346	1604	1806	1848	2030	2053	2064	2115	2152	2182	2348	2591	2731	2940	3002	3131	3164	3306	3398
MM_NeuPyMT_1pFDR_UP_Genome.Biology.2007_PMID.17493263	Median	PMID: 17493263	FALSE	497661	440275	286828	403313	221692	256302	171586	352999	30845	94121	203522	65987	11345	376267	391059	85462	155066	192670	349633	134549	167359	60626	143686	345079	197322	151126	340526	132014	342945	23779	117584	401409	347734	140838	119710	121355	158747	51809	81932	165324	139341	113235	146439	162387	138050	389816
MM_Normal.like_Genome.Biol.2013_PMID.24220145	Median	PMID: 24220145	FALSE	32	34	51	58	126	276	316	358	364	419	715	718	761	779	885	912	948	954	974	1036	1149	1158	1160	1264	1339	1346	1375	1376	1528	1571	1572	1580	1604	1634	1675	1805	1806	1831	2027	2028	2034	2053	2167	2170	2180	2194
MM_Normal_1pFDR_UP_Genome.Biology.2007_PMID.17493263	Median	PMID: 17493263	FALSE	729991	654790	494470	554235	442038	286257	613212	222659	171586	317649	353500	30846	474344	415116	96459	203447	266812	66005	11346	404550	431707	378938	259236	646486	392780	246778	85508	349565	192668	60592	154791	390168	94274	158376	257177	377007	140862	24149	51807	81889	345757	163175	198437	401262	136371	121340
MM_p53null.Basal_Genome.Biol.2013_PMID.24220145	Median	PMID: 24220145	FALSE	13	214	269	326	339	341	403	627	655	666	874	894	1000	1001	1027	1029	1265	1266	1282	1284	1294	1308	1428	1491	1545	1605	1718	1748	1809	1815	1959	1994	2059	2192	2201	2290	2521	2619	2743	2817	2877	2882	2941	3014	3066	3276
MM_p53null.Luminal_Genome.Biol.2013_PMID.24220145	Median	PMID: 24220145	FALSE	16	33	229	259	333	350	381	440	669	830	858	891	961	999	1029	1104	1114	1118	1119	1140	1361	1373	1411	1503	1536	1595	1647	1718	1912	2168	2169	2638	2643	2791	2847	2906	3005	3108	3156	3198	3399	3481	3484	3556	3569	3570
MM_p53null_1pFDR_UP_Genome.Biology.2007_PMID.17493263	Median	PMID: 17493263	FALSE	163351	84225	124801	57192	29969	11274	51268	8638	5202	1080	55647	54458	6774	7391	60	4233	7982	4791	3621	55365	3122	11010	3981	2634	10673	2896	3433	684	8497	858	10561	971	10908	629	8451	3394	830	2877	29956	2628	6773	345611
MM_Potluck_1pFDR_UP_Genome.Biology.2007_PMID.17493263	Median	PMID: 17493263	FALSE	548645	653560	493869	286319	404636	439921	257106	170954	221955	353116	30008	474344	94240	203328	66005	11346	643155	391253	377677	245972	340419	197358	348093	85464	161176	60685	401494	140809	154796	157855	118429	375387	168667	152519	135228	144110	389136	165215	81618	24145	147372	51762	149628	254102	167153	130132
MM_PyMT.2012_Genome.Biol.2013_PMID.24220145	Median	PMID: 24220145	FALSE	43	290	463	602	1297	1604	1728	1798	2115	2182	2348	2557	3012	3267	3398	3488	3906	3929	3988	4128	4706	4832	4925	5184	5288	5295	5806	5861	5900	5925	6304	6398	6468	6720	6903	7043	7069	7227	8483	9252	9424	9685	9728	9789	10157	10295
MM_Red1_BMC.Med.Genomics.2011_PMID.21214954	Median	PMID: 21214954	FALSE	33	34	37	50	51	54	1134	9370	58	70	88	89	59	443	8751	126	131	11318	1675	135	150	154	122622	165	176	285	183	199	203	211	212	216	226	240	276	56172	291	306	308	244	8639	316	2167	323	10290	330
MM_Red10_BMC.Med.Genomics.2011_PMID.21214954	Median	PMID: 21214954	FALSE	9625	9370	101	133	1675	176	245	56172	244	2167	332	369	23237	382	389	10095	57194	84889	580	8538	672	675	688	694	712	718	721	302	822	726	8573	835	836	1495	865	890	25819	971	928	994	995	8318	8317	1013	1017	1026
MM_Red11_BMC.Med.Genomics.2011_PMID.21214954	Median	PMID: 21214954	FALSE	9619	1137	8973	1145	8751	23394	142	153	197	326	216	330	8539	7026	363	9915	1386	488	509	65217	571	63827	596	637	2173	655	775	10487	726	839	867	887	890	9973	10694	975	994	8318	1019	1021	1039	9425	1116	1180	9575	1211
MM_Red12_BMC.Med.Genomics.2011_PMID.21214954	Median	PMID: 21214954	FALSE	177	215	337	540	353500	770	1649	1749	117531	9149	9427	2016	2129	2299	2538	2786	610	3087	3200	3868	4281	4336	4352	4504	5232	5579	5803	6017	5430	6274	23309	6654	729014	10062	118471	2829	8431	130497	6363	2104	9454	81849	8170	10368	148281	10612
MM_Red13_BMC.Med.Genomics.2011_PMID.21214954	Median	PMID: 21214954	FALSE	1146	11318	57491	258	265	351	361	570	631	2658	786	793	825	759	763	844	886	1013	1006	820	23242	1690	1401	1755	1404	10047	1075	1600	1644	22943	1745	1750	1758	1823	1828	1833	1837	2038	2042	2153	8549	2257	2258	2565	2566	54332
MM_Red14_BMC.Med.Genomics.2011_PMID.21214954	Median	PMID: 21214954	FALSE	33	114	123	230	384	10079	567	596	760	765	766	834	837	120329	1500	953	999	1154	1159	9076	1191	1301	1297	1311	1356	1362	8738	1446	1447	317712	286828	1448	1512	1520	1655	2064	2152	10211	2348	2591	2625	2633	10314	9957	345611	3434
MM_Red15_BMC.Med.Genomics.2011_PMID.21214954	Median	PMID: 21214954	FALSE	132	285	245	247	2167	347	374	384	483	55973	627	639	655	23412	796	858	947	948	953	962	928	1009	1022	1056	3075	1116	1121	1364	1231	1264	1308	1381	1382	1428	1446	1447	317712	286828	1448	1510	1604	1634	1672	1800	1959	8661
MM_Red16_BMC.Med.Genomics.2011_PMID.21214954	Median	PMID: 21214954	FALSE	43	93	141	158	207	309	1173	322	333	375	382	8153	487	506	526	578	11331	10295	9274	682	827	832	847	896	7203	1019	1020	8941	1052	1059	1119	1196	1291	1297	1277	9564	1414	28988	1639	1642	1650	3177	1674	8694	1785	1819
MM_Red17_BMC.Med.Genomics.2011_PMID.21214954	Median	PMID: 21214954	FALSE	343	10656	8484	2741	27232	4313	4750	9148	4917	5626	53916	8459	8408	5529	30814	9466	29851	2000	26287	170680	83661	84276	28990	246777	123355	130026	57683	121355	219938	83999	1643	5229	51316	29903	26276	5198	442179	138802	119678	57053
MM_Red18_BMC.Med.Genomics.2011_PMID.21214954	Median	PMID: 21214954	FALSE	337	1436	1447	1523	2129	2155	2299	2780	3990	3480	972	339855	9261	4653	63908	5232	9463	5579	5699	5803	6263	6338	23309	7015	7016	51368	118471	51393	6363	225	81849	8170	27120	148281	10563	10612	165721	55879	55176	53822	83714	51373	55290	404220	79370	10953
MM_Red19_BMC.Med.Genomics.2011_PMID.21214954	Median	PMID: 21214954	FALSE	58	88	89	286	10930	487	779	816	1158	1339	8048	1674	2027	2273	3270	4151	4618	4619	4620	4622	4626	8736	9172	4703	4892	5816	5837	6253	7138	7140	7168	23632	6445	11155	29765	4608	5224	57159	9499	51778	58529	7170	23676	161247	90523	131377
MM_Red2_BMC.Med.Genomics.2011_PMID.21214954	Median	PMID: 21214954	FALSE	37	48	51	1140	9370	100	115	123	1675	122622	183	202	11217	249	217	224	226	230	288	309	310	9588	8906	11154	333	359	362	343	369	383	10124	463	481	509	523	529	8992	535	10295	2720	638	696	9601	780	801	805
MM_Red20_BMC.Med.Genomics.2011_PMID.21214954	Median	PMID: 21214954	FALSE	245	306	244	323	360	683	688	795	861	1026	1030	9620	1308	1413	1525	1545	23604	1824	1893	10913	1906	1944	1947	2051	2125	8263	2192	9982	1490	127534	3315	3397	3400	3606	3554	3624	9314	3861	3872	3854	3958	3985	301	8581	4086	4118
MM_Red21_BMC.Med.Genomics.2011_PMID.21214954	Median	PMID: 21214954	FALSE	696	765	1382	1446	1447	286828	1572	1604	2001	2348	2355	50486	2624	2678	2706	3906	290	3988	4057	5284	5625	55859	5900	6523	6696	6776	7043	7069	7494	641371	27134	55504	7274	9424	642843	222487	10144	10103	29108	129642	51099	352999	79746	245973	9914	810
MM_Red22_BMC.Med.Genomics.2011_PMID.21214954	Median	PMID: 21214954	FALSE	101	199	330	397	929	915	962	963	971	9308	9023	11151	2833	1234	84343	1520	1535	1536	9420	9046	2014	2015	2123	2207	2213	10875	2793	8477	3002	629	10964	3055	3059	3394	3627	3459	974	10068	3594	3553	3557	8809	3560	3569	3575	3635
MM_Red23_BMC.Med.Genomics.2011_PMID.21214954	Median	PMID: 21214954	FALSE	212	56172	341	567	696	784	765	885	912	948	954	1039	1131	1195	1311	1350	317712	286828	1604	1628	10278	1950	1956	2098	8326	8836	2760	2940	2944	2947	23462	3162	3164	9955	3601	3798	687	3910	8543	4053	4515	10763	8878	57575	5152	11240
MM_Red24_BMC.Med.Genomics.2011_PMID.21214954	Median	PMID: 21214954	FALSE	9370	1675	276	8639	2167	761	948	1036	1149	1571	2053	2194	63924	8322	9289	4023	4837	5105	5733	5950	6517	6817	7069	10449	56301	85329	56729	729359	51085	57104	84649	84293	56246	284904	5346	23491	4329	80339	56994	2202	2998	120224	89944	153201
MM_Red25_BMC.Med.Genomics.2011_PMID.21214954	Median	PMID: 21214954	FALSE	216	347	655	894	1001	1308	80781	1282	1284	1294	1428	28514	1789	1815	10913	8507	23136	53335	10468	2534	8326	2239	2822	2941	2946	10964	3400	3714	3861	342574	3910	4232	4602	5010	5450	6091	7869	23616	6560	6573	6591	8626	1809	80326	50619	11197
MM_Red3_BMC.Med.Genomics.2011_PMID.21214954	Median	PMID: 21214954	FALSE	5858	25	40	346	49	1134	1144	1145	1146	10880	89	94	119	134	148	146	150	153	174	176	177	185	186	189	203	215	216	242	259	265	268	272	160	8120	335	336	337	341	344	345	350	351	359	360	364	343
MM_Red4_BMC.Med.Genomics.2011_PMID.21214954	Median	PMID: 21214954	FALSE	22	1146	100	101	128	142	158	183	326	204	205	249	241	2671	265	10935	9588	8906	10053	1176	332	362	343	406	466	472	481	498	506	516	570	573	581	55973	11331	587	594	10295	599	10282	637	638	2658	23246	669	675
MM_Red5_BMC.Med.Genomics.2011_PMID.21214954	Median	PMID: 21214954	FALSE	9625	33	60	72	59	113	118	165	197	326	205	213	214	245	2671	306	307	308	244	1174	1173	9179	332	334	339	360	23237	374	377	381	387	389	10095	466	468	481	538	84889	3184	550	22994	578	580	8915	602	9274
MM_Red6_BMC.Med.Genomics.2011_PMID.21214954	Median	PMID: 21214954	FALSE	70	9510	196	326	214	216	339	341	347	358	360	384	395	397	627	655	55799	796	860	595	894	1012	1000	1001	1028	1036	8190	9620	1153	4435	254263	1264	1265	1272	1308	80781	1282	1284	1290	1294	1299	1413	1428	1462	1466	1545
MM_Red7_BMC.Med.Genomics.2011_PMID.21214954	Median	PMID: 21214954	FALSE	9625	33	34	37	48	50	51	9370	58	89	123	126	11318	1675	122622	204	211	216	276	286	8639	10935	316	2167	334	10930	341	358	361	364	374	10124	487	549	594	10017	654	150572	717	718	721	779	761	762	847	844
MM_Red8_BMC.Med.Genomics.2011_PMID.21214954	Median	PMID: 21214954	FALSE	92	102	128	196	202	326	249	230	245	288	8125	337	395	10124	641	675	677	694	699	23412	760	120329	835	1499	10951	595	10576	1021	8190	28981	9425	1052	1056	9620	1070	1101	10207	1153	9076	1195	9575	1261	1690	1350	10815	10814
MM_Red9_BMC.Med.Genomics.2011_PMID.21214954	Median	PMID: 21214954	FALSE	53	54	8038	8728	101	8754	113	133	165	175	199	241	257	56172	306	244	317	374	378	383	387	427	475	527	55973	639	649	650	658	646	683	712	713	714	719	302	801	813	10487	822	824	829	830	834	837	120329
MM_Squamous.like_Genome.Biol.2013_PMID.24220145	Median	PMID: 24220145	FALSE	101	196	222	244	301	383	390	639	655	666	683	710	715	831	860	1009	1026	1294	1308	1428	1475	1545	1634	1672	1734	1823	1824	1832	1839	1893	1906	1992	2125	2171	2192	2200	2709	2919	2941	3038	3371	3400	3553	3569	3575	3624
MM_Stat1_Genome.Biol.2013_PMID.24220145	Median	PMID: 24220145	FALSE	101	133	148	157	185	214	238	379	481	627	664	667	688	727	999	1001	1026	1271	1305	1396	1510	1514	1634	1672	1780	1833	1893	2069	2103	2150	2152	2153	2244	2258	2274	2277	2327	2328	2335	2572	2729	2878	2936	3091	3169	3175
MM_WapINT3.2012_Genome.Biol.2013_PMID.24220145	Median	PMID: 24220145	FALSE	107	249	675	694	1438	1499	1525	1749	2001	2129	2155	2538	2676	2823	2824	2904	2982	3170	3625	3696	3815	3990	3992	4176	4212	4214	4436	4653	4761	4774	4851	4855	4864	5635	5803	5998	6051	6170	6263	6363	6376	6423	6495	6509	7015	7102
MM_WapINT3_1pFDR_UP_Genome.Biology.2007_PMID.17493263	Median	PMID: 17493263	FALSE	494470	644150	441478	401541	222553	170689	285966	347733	374907	256987	619279	317703	29999	94134	203074	65266	11061	338596	84978	143279	155006	122060	136647	128602	115286	118471	165721	57699	163087	112399	140890	160728	60682	126353	23670	168667	345778	134187	132204	81849	27324	255324	153364	149420	283078	51747
MM_WAPTag_1pFDR_UP_Genome.Biology.2007_PMID.17493263	Median	PMID: 17493263	FALSE	415116	653319	286410	157570	221496	387751	259266	30011	201134	94240	64946	373863	360023	347735	11274	642843	138065	151648	85441	59349	134429	197259	118442	256126	283635	340348	144233	345079	147841	130617	51809	115004	343099	27301	128866	24137	81930	132660	116987	195828	122769	124222	113452	254042	127829	91687
MM_Wnt1.Early_Genome.Biol.2013_PMID.24220145	Median	PMID: 24220145	FALSE	196	216	222	244	306	326	347	390	627	655	861	1001	1021	1026	1265	1272	1282	1294	1307	1308	1368	1490	1815	1906	1947	1959	1998	2051	2125	2134	2192	2203	2296	2743	2824	2941	3038	3400	3480	3624	3625	3664	3680	3714	3797	3833
MM_Wnt1.Late_Genome.Biol.2013_PMID.24220145	Median	PMID: 24220145	FALSE	408	1056	1272	1428	1620	2266	3696	3992	4222	4232	4761	4953	5069	5803	6263	7041	7043	7373	7471	8613	8904	9261	9543	9865	10398	11197	23092	23309	25984	27190	54221	54549	55084	55086	55504	56605	57094	57633	60682	64240	64375	65055	65997	80031	84069	84206
Mmyosin_BMC.Med.Genomics.2011_PMID.21214954	Median	PMID: 21214954	FALSE	3040	2244	213	197	3484	3481	4632	7136	7125	29895	291
MNADH_CYTochrome_BMC.Med.Genomics.2011_PMID.21214954	Median	PMID: 21214954	FALSE	5805	201562	6390	4719	3419	27069	10135	145482	5194	2110	8803	54205	122553	128338	7386	1738	54968	51128	51115	1349	84869	9694	4724	2271	51110	4190	1528	55847	4704	23788	5162	2108	4729	7385	3421	4705	122961	8443	55967
MNB1_BMC.Med.Genomics.2011_PMID.21214954	Median	PMID: 21214954	FALSE	85329	55862	80339	2194	5095	3176	29103	98	1376	6342	912	4329	1666	26275	25874	1737	2632	4594	2992	51660	3420	8802	11112	116254	1891	3032	6389	34	388962	1892	57678	5577	84293	51635	7069	50486	10144	128486
MNB2_BMC.Med.Genomics.2011_PMID.21214954	Median	PMID: 21214954	FALSE	10555	23175	6576	134147	1675	3290	37	1036	10580	152831	32	419	23531	2326	211	7123	84883	80830	6258	57104	2180	126	5348	3991	5502	276	55512	145957	6296	2954	2053	130827	5468	5105	5950	1571	23491	5733	56301	153201	56246	761	9370	729359	63924	5346
MNB3_BMC.Med.Genomics.2011_PMID.21214954	Median	PMID: 21214954	FALSE	54715	23336	7273	6261	219537	1674	487	5837	844	57538	4892	4618	200539	29765	90523	10930	57159	4619	4620	7140	7168	9172	5816	202333	2027	9499	4606	89	23676	10345	58529	5224	3270	1339	1160	1158	6253	56203	779	84700	4626	6345	88	8736	79041	4703
MNOtch4_BMC.Med.Genomics.2011_PMID.21214954	Median	PMID: 21214954	FALSE	220	155006	11061	7328	6376	401013	51196	114789	91107	125931	171177	9415	3170	115111	23493	29995	4855	54622	8403	6509	155465	5655	23250	126353	132204	3957	9201	494470	90362	2736	83596	91768	58508	4774	24149	10217	118812	155066	9538	84894	112703	90990	79414	7102
MProliferation_BMC.Med.Genomics.2011_PMID.21214954	Median	PMID: 21214954	FALSE	1763	51175	11065	7083	10293	54892	343099	3925	1786	3978	5424	8914	9088	84080	4796	64785	7884	259266	3832	26586	81610	157313	84930	10051	151246	9585	10592	57082	132320	84904	9918	5111	9735	24137	6241	2146	10635	27085	5422	55789	55872	7272	29899	991	1058	1854
MProtocadherin_BMC.Med.Genomics.2011_PMID.21214954	Median	PMID: 21214954	FALSE	54661	10099	4026	29116	91947	9737	9338	64743	23767	6642	83941	26994	1390	10333	5570	953	6375	3002	834	120329	837	134265	11342	7099	140738	5538	6446	147323	23582	3140	56122	56121	56129	57717	83464	54863	220002	84727	56944	5742	5947	3275	1848	5791	11186	11173
MPYMT_NEU_Cluster_BMC.Med.Genomics.2011_PMID.21214954	Median	PMID: 21214954	FALSE	8835	8738	5284	79627	5295	64078	11264	7103	5051	8528	283871	84299	54847	283537	8934	10157	5867	93517	290	7494	2348	6523	10497	80255	8395	765	1318	3906	373861	6720	255743	388228	94086	3483	89932	54102	9728	6948	7532	7018	55220	696	3131	123036	2731	57575
MRibosomal_BMC.Med.Genomics.2011_PMID.21214954	Median	PMID: 21214954	FALSE	6137	6209	11266	6134	6154	56659	6188	6170	200916	6173	6207	728937	25873	6230	6218	6229	11224	6142	23521	6171	4833	11138	10399
MS_CD44_DOWN_PNAS.2009_PMID.19666588	Median	PMID: 19666588	FALSE	440335	553158	317762	403313	284106	222484	163183	260425	92689	200634	126695	29841	64699	10551	642649	157638	59277	195814	85415	119391	257019	148327	116441	80747	400793	51686	23779	124739	114569	155465	27134	154043	255743	7227	89891	123099	152485	151473	2651	26273	28981	57669	91057	5618	58492	1154
MS_CD44_UP_PNAS.2009_PMID.19666588	Median	PMID: 19666588	FALSE	445815	283824	200230	400949	157381	85027	255812	352954	128077	30011	64857	388397	11278	118429	378805	348013	153129	114793	60489	80212	25900	57724	23635	51621	29005	56548	55553	63925	54808	53827	5786	83478	10409	50999	6609	4205	2677	50515	8034	79686	84656	3839	976	2014	7431	8913
MSquamous_BMC.Med.Genomics.2011_PMID.21214954	Median	PMID: 21214954	FALSE	79852	11005	8909	92196	388818	9119	647264	353323	3882	6699	284366	43849	56300	9022	57864	254240	442388	1823	27179	92736	342574	254910	8689	5275	337969	126638	162605	3886	3881	84560	337879	353288	85293	254950	284110	26525	112802	147183	84518	390940	3868	93099	54544	388533	5650	6785
MUnknown_1_BMC.Med.Genomics.2011_PMID.21214954	Median	PMID: 21214954	FALSE	113829	57409	79701	56953	81858	25807	5158	55111	27341	90480	90407	10201	140686	10459	23399	10014	89941	10573	54496	51149	6603	83451	51367	55657	8834	55090	197322	83933	5442	8449	10523	23644	5432	197258	57794	84838	7988	55565	2178	5190	57140	80325	84461	92579	55311	26229
MUnknown_10_BMC.Med.Genomics.2011_PMID.21214954	Median	PMID: 21214954	FALSE	7874	8073	96459	79577	6815	331	57187	9147	57018	57223	23201	23036	79811	55183	51735	49855	2804	90007	1054	11176	23774	4926	6314	51341	51274	11214	378938	8405	4775	80790	2734	29123	9520	56254	282809	27336	9813	5862	1385	29080	9908	5927	8663	23063	55119	9295
MUnknown_11_BMC.Med.Genomics.2011_PMID.21214954	Median	PMID: 21214954	FALSE	2842	90506	7004	83959	10331	340277	54815	10907	5522	5365	55721	63976	1075	135152	11074	55265	195828	201134	80714
MUnknown_12_BMC.Med.Genomics.2011_PMID.21214954	Median	PMID: 21214954	FALSE	23279	11127	5756	3840	22803	8539	9689	79718	8725	54915	9874	5876	11164	55003	57050	51567	23435	1434	1665	1024	26354	9972	10915	2058	1736	10528	5147	6810	51150	8454	55288	5445	54432	9861	8833	3066	5702	10920	5707	55234	10694	54780	9337	10296	2551	54737
MUnknown_13_BMC.Med.Genomics.2011_PMID.21214954	Median	PMID: 21214954	FALSE	23279	11127	5756	3840	22803	8539	9689	79718	8725	54915	9874	5876	11164	55003	57050	51567	23435	1434	1665	1024	26354	9972	10915	2058	1736	10528	5147	6810	51150	8454	55288	5445	54432	9861	8833	3066	5702	10920	5707	55234	10694	54780	9337	10296	2551	54737
MUnknown_14_BMC.Med.Genomics.2011_PMID.21214954	Median	PMID: 21214954	FALSE	54877	9329	405	138151	79969	84952	221079	26225	9819	3652	6526	55907	55500	9847	79836	57620	387921	9135	51108	1611	81855	54947	55785	56925	29984	6513	8870	9516	6574	7286	9761	11057	26003	5167	64855
MUnknown_15_BMC.Med.Genomics.2011_PMID.21214954	Median	PMID: 21214954	FALSE	255520	81533	8883	28972	123803	54602	23161	55754	400	9039	27020	7756	55074	64645	23412	6884	79665	9375	55216	139322	196294	8450	80145	83640	5682	285672	27125	9367	255919	55916	29071	139341	158747	6399	10972	51030	10617	83752	11345	3281	224	57213	81542	51528	58533	51124
MUnknown_16_BMC.Med.Genomics.2011_PMID.21214954	Median	PMID: 21214954	FALSE	117154	38	7389	83592	119710	22921	9317	127018	285315	23423	55829	30844	6727	9709	51009	10026	27248	9482	84173	25979	128308	4702	9054	29796	4717	1347	90871	51019	391356	1350	10975	65018	79777	11154	4482	6271	135114	221477	55313	51693	51079	10749	3029	449520	23410	64122
MUnknown_17_BMC.Med.Genomics.2011_PMID.21214954	Median	PMID: 21214954	FALSE	51393	9507	5803	118471	84699	81706	163087	64800	148281	23309	51373	55290	8170	50506	10612	55128	79814	2538	337	133923	6338	414301	23678	2242	79490	1261	403282	219429	393046	79370	5579	203074	3696	94134	55296	55086	163778	9261	84321	55879	1801	56605	165721	149420	2129	8904
MUnknown_18_BMC.Med.Genomics.2011_PMID.21214954	Median	PMID: 21214954	FALSE	85358	340205	2815	1511	4747	1496	56961	4185	6442	3216	782	116519	116154	3381	4856	29924	652	4607	2006	338	7104	2264	58510	158763	1807	54898	3849	3158	6529	3083	114787	1421	9745	81551	58498	5730	8788	5858	7033	1411	55937	6440	4621	2168	350	229
MUnknown_19_BMC.Med.Genomics.2011_PMID.21214954	Median	PMID: 21214954	FALSE	23013	8431	215	10391	80725	57731	6853	85455	2823	3273	55586	9427	10062	9247	84816	9454	55655	27177	6654	440955	80774	26256	4298	5430	79631	22953	9149	127003	2786	127733	10886	11309	24146	2829	177	117531	128859	55113	11045	51087	10507	1504	113828	130813	881	27152
MUnknown_2_BMC.Med.Genomics.2011_PMID.21214954	Median	PMID: 21214954	FALSE	10956	51734	10169	26515	80162	7185	29763	7466	26262	55698	25851	9980	9711	79874	10106	23295	6640	6609	9351	535	7249	686	5252	57659	7084	55654	4043	51763	29948	9780	339665	9114	8509	57410	23646	54896	124997	27173	23406	51272	6016	1845	92154	221955	9600	9935
MUnknown_20_BMC.Med.Genomics.2011_PMID.21214954	Median	PMID: 21214954	FALSE	84905	64718	219870	219873	84872	153	1749	55176	57699	128602	28985	140699	7100	3761	80221	84662	390073	115286	51384	51157	10238	4864	84219	81442	79751	3743	84961	29999	6833	729756	2626
MUnknown_21_BMC.Med.Genomics.2011_PMID.21214954	Median	PMID: 21214954	FALSE	162427	10945	3636	9354	26958	4041	22913	90550	161176	27289	57142	10550	5878	7416	5660	6697	84926	64925	64320	84656	54732	4001	116225	3833	1998	11062	5887	4357	27338	4188
MUnknown_22_BMC.Med.Genomics.2011_PMID.21214954	Median	PMID: 21214954	FALSE	5526	5592	164091	6041	8566	1979	51094	115992	5567	10044	199870	4763	128637	55974	6645	26063	125058	27013	5463	25865	9399	51317	55062	29800	596	54850	1849	9854	124359
MUnknown_23_BMC.Med.Genomics.2011_PMID.21214954	Median	PMID: 21214954	FALSE	7045	113277	6039	2124	5788	962	9404	10261	7096	80231	56833	10326	64581	9450	199	2533	53827	9308	4066	11025	5199	9473	55016	3059	83706	3635	3071	4689	122618	64231	2123	2015	2793	5800	126364	79792	1043	3394	375387	5880	11151	54440	64005	23526	4033	6404
MUnknown_24_BMC.Med.Genomics.2011_PMID.21214954	Median	PMID: 21214954	FALSE	55041	6883	9016	55559	4065	80329	6923	5889	55013	4860	115761	23601	10644	9123	683	60370	135228	5593	284254	10232	29960	8407	10095	5413	1263	84617	7097	3687	29950	6452	9021	51330	3958	822	7941	55917	3597	79180	3726	10611	1029	3159	26509	8291	92689	83930
MUnknown_25_BMC.Med.Genomics.2011_PMID.21214954	Median	PMID: 21214954	FALSE	81839	10865	11060	1958	59341	2771	1052	23564	2013	201191	9948	389	79990	114990	221421	1796	7791	8877	4616	439921	26000	84464	4650	11021	23139	79447	63940	57591	5598	79798	5770	9696	221184	642658	124222	221002	9355	55509	113230	1032	4931	642475	94032	646174	94239	11132
MUnknown_26_BMC.Med.Genomics.2011_PMID.21214954	Median	PMID: 21214954	FALSE	23510	79042	10474	9807	5863	4097	1605	84629	8019	6597	9817	83638	54480	4000	84232	116988	64132	64175	6494	55501	2768	118	79586	2548	2896	54785	55700	4245	6046	29801	8312	339123	6499	1020	5829	54862	221908	23030	10801	23523	51497	58509	6929	8683	8703	54910
MUnknown_27_BMC.Med.Genomics.2011_PMID.21214954	Median	PMID: 21214954	FALSE	7317	10120	79058	112398	2767	14	9191	381	9274	8078	7917	1639	2011	26020	7392	56257	2783	81857	30827	4221	10445	64949	10102	5987	51154	5094	6832	1642	55621	51073	5245	79863	5704	30968	53615	64969	84285	55379	7307	3276	8815	7203	661	55718	51603	56926
MUnknown_28_BMC.Med.Genomics.2011_PMID.21214954	Median	PMID: 21214954	FALSE	150290	9573	170384	51232	80207	337872	54998	1072	254042	10964	23042	3123	9113	129831	10478	51701	79591	4045	124801	7391	26127	154043	5311	127428
MUnknown_29_BMC.Med.Genomics.2011_PMID.21214954	Median	PMID: 21214954	FALSE	439951	64579	137814	132671	58488	5276	412	55858	379	8941	2906	94234	341359	23395	3092	2306	127343	51604	9047
MUnknown_3_BMC.Med.Genomics.2011_PMID.21214954	Median	PMID: 21214954	FALSE	81693	8468	92840	10992	23636	55089	1369	83881	942	50651	6512	64951	3604	25902	6895	23551	23252
MUnknown_30_BMC.Med.Genomics.2011_PMID.21214954	Median	PMID: 21214954	FALSE	815	143872	9644	7799	442117	160419	84072	84569	55205	138255	57718	126326	80119	11273	9333	2247	28954	54505	3800	84675	63826	222183	54984	64220	84134	80243	63893	57602	8498	5994	143279
MUnknown_31_BMC.Med.Genomics.2011_PMID.21214954	Median	PMID: 21214954	FALSE	9646	114803	4520	29072	51244	23759	7566	5875	2072	64223	91754	63894	9950	55140	57446	81669	2113	6793	55677	9425	84132	1027	493861	9825	83548	9897	23173	55274	10713	8428	5894	22828	55180	55131	3607	55593	23039	5981	55421	23514	7247	1633	55756	7862	7187	81628
MUnknown_32_BMC.Med.Genomics.2011_PMID.21214954	Median	PMID: 21214954	FALSE	4340	83449	63876	83445	729533	389151	6992	6795	115330	151531	443	63926	145258	2039	5335	91289	57185	92092	94033	93627	65125	80895	4993	10499	50488	10297	126308	57605	402665	80741	8564	390010	4804	125875	56413	222662	4825	23511	158248	646603	7916	79065	192683	91300	90316	375686
MUnknown_33_BMC.Med.Genomics.2011_PMID.21214954	Median	PMID: 21214954	FALSE	55116	776	27136	571	257169	1794	79842	83593	283130	143471	138311	113263	6327	23338	51176	9687	6932	56155	340075	166614	9760	10888	1769	22807	814	326624	6503	84929	10320	11126	63946	346673	124857	219	4145	619207	59350	26507	167826	387357	50852	150280	353238	83882	23390	84251
MUnknown_34_BMC.Med.Genomics.2011_PMID.21214954	Median	PMID: 21214954	FALSE	84923	26092	29946	30851	140576	23299	8915	5580	3455	7040	23710	22826	403	113	51024	9158	10487	8417	3717	25824	6836	10916	81618	114879	84557	10488	84062	141	59	72	70	5714	127262	8490
MUnknown_35_BMC.Med.Genomics.2011_PMID.21214954	Median	PMID: 21214954	FALSE	285761	51548	5079	57156	254956	3814	26532	5270	146712	83844	9993	23037	57549	57216	11332
MUnknown_4_BMC.Med.Genomics.2011_PMID.21214954	Median	PMID: 21214954	FALSE	9120	203197	9424	201164	2232	140461	64093	116844	721	124995	80347	28958	5709	64978	55840	9963	84769	8200	6730	5304	131177	352999	1572	84561	2557	23457	10380	2582	81570	51537	10587	1537	25828	957	27132	1608
MUnknown_5_BMC.Med.Genomics.2011_PMID.21214954	Median	PMID: 21214954	FALSE	51179	932	2811	142680	63974	51046	22943	9068	9365	55195	886	26059	131034	340260	4807	340024	140462	2658	866	1146	29881	54332	114625	265	29958	57393	91464	27284	64922	7276	10047	6098	8653	1644	54474	759	731	6588	2641	2565	25834	341116	649458	6690	285525	433
MUnknown_6_BMC.Med.Genomics.2011_PMID.21214954	Median	PMID: 21214954	FALSE	7268	9070	6206	5471	23195	10436	9255	29087	84924	84164	79622	91272	51550	771	3416	3313	10989	9512	56910	498	65003	84340	57103	10622	11222	55173	25940	5631	29078	80273	54948	54853	51056	7371	10138	28998	221656	55969	84908	131076	6637	51690	84154	26610	54471	57461
MUnknown_7_BMC.Med.Genomics.2011_PMID.21214954	Median	PMID: 21214954	FALSE	54934	7296	10160	10548	23028	6429	90861	166793	23186	9810	84108	9937	4601	5576	78991	79714	2671	51477	5657	56061	65123	55734	126526	5514	84271	27293	54707	60673	7709	5571	79643	4141	2193	57407	126549	10535	51531	84440	283643	100000000	9942	84545	25864	7866	3613	201266
MUnknown_8_BMC.Med.Genomics.2011_PMID.21214954	Median	PMID: 21214954	FALSE	65012	8786	145942	64375	1643	84276	4543	83999	9148	23112	5626	5229	5529	57053	8408	84256	1620	130026	5198	83661	121355	53916	273	3608	123355	4750	9466	170680	29903	2741	442179	79618	27232	343	8459	4917	138802	26276	119678	28990	29851	30814	57683	26287	219938	246777
MUnknown_9_BMC.Med.Genomics.2011_PMID.21214954	Median	PMID: 21214954	FALSE	8086	11094	55101	5030	10314	5024	5201	342898	5881	10174	66000	57151	705	65987	57528	8372	51700	4284	359	4852	3798	26998
Murat_G07_J.Clin.Oncol.2008_PMID.18565887	Median	PMID: 18565887	FALSE	285	871	1003	1277	1278	1281	1282	1284	1289	1290	1292	1293	1305	1909	2028	2113	2200	2331	2335	3489	3910	3912	3915	4017	4053	4060	4256	4430	4811	5118	6591	7169	7450	8038	8829	9124	9871	10052	11014	11015	22795	22918	25878	25903	27286	50507
Murat_G18_J.Clin.Oncol.2008_PMID.18565887	Median	PMID: 18565887	FALSE	361	760	1837	2152	3696	3707	4129	4693	5028	5080	6507	7101	8424	23209	23657	116984
Murat_G24_J.Clin.Oncol.2008_PMID.18565887	Median	PMID: 18565887	FALSE	140	202	240	241	341	597	712	713	929	963	972	1075	1326	1436	1475	1520	1524	2124	2162	2207	2209	2212	2357	2533	3055	3059	3108	3113	3115	3122	3162	3381	3684	3689	4332	4481	5265	5788	6036	6039	6279	6280	6402	6518	6850	7048
MVEGFC_BMC.Med.Genomics.2011_PMID.21214954	Median	PMID: 21214954	FALSE	23635	408	7067	3995	57146	8848	7373	493869	2982	29015	1471	6423	168667	3248	130132	158947	51309	9823	7424	63874	2824	395	8613	8436	9865	8434	2983	10769	51285	25825	374907	441478	7127	6925	57048	1153	200312	146198
Necrosis_J.Pathol.2017_PMID.27861902	Median	PMID: 27861902	FALSE	84448	133	10598	210	262	129138	23647	90423	4059	7832	79133	84996	51300	84733	165055	83879	64866	64946	10428	1111	26511	26973	1356	1408	8453	1788	29980	1843	30001	2151	90268	79696	202309	64785	2863	3014	3066	55355	3099	3145	3295	3336	11185	23030	23588	388152
Nuclear_Pleomorphism_J.Pathol.2017_PMID.27861902	Median	PMID: 27861902	FALSE	262	83464	54838	119032	55765	57658	9133	23582	991	993	8318	1111	1153	1408	27161	8833	27202	55355	56888	23303	10112	11004	7804	4137	9833	79083	64151	23397	115677	4998	5347	146923	23371	22974	84790
Parity_signature_Troester_251_BCR.2014_PMID.25005139	Median	PMID: 25005139	FALSE	283316	2212	241	8876	945	940	2213	55840	3937	3587	29760	64092	51167	3357	57217	9296	51284	84079	3684	55013	54504	23484	1230	6281	199857	9056	91851	6275	3682	6347	260293	23582	10673	644	114926	51411	962	7251	2745	8705	5184	2123	51635	122970	3936	63898
Parity_signature_Troester_40_BCR.2014_PMID.25005139	Median	PMID: 25005139	FALSE	283316	2212	241	8876	945	940	2213	55840	3937	3587	29760	64092	51167	3357	57217	9296	51284	84079	3684	55013	54504	23484	1230	6281	199857	9056	91851	6275	3682	6347	260293	23582	10673	644	114926	51411	962	7251	2745	8705
PARP_sensitivity_MDACC_NPJ.Syst.Biol.Appl._2017_PMID.28649435	Median	PMID: 28649435	FALSE	51097	3070	5393	8089	9014	152100	10657	4437	6138	55872	51143	983	10768	51271	9709	83737	84947	10076	84164	22913	55902	10904	50650	5909	1831	3554	81031
PARP_Sensitivity_Signature_NEGATIVE_Sci.Adv.2017_PMID.28439535	Median	PMID: 28439535	FALSE	10768	51271	9709	83737	84947	10076	84164	22913	55902	10904	50650	5909	1831	3554	81031
PARP_Sensitivity_Signature_POSITIVE_Sci.Adv.2017_PMID.28439535	Median	PMID: 28439535	FALSE	51097	3070	5393	8089	9014	152100	10657	4437	6138	55872	51143	983
Pfefferle2012_LumProg_PMID.25575446	Median	PMID: 25575446	FALSE	6318	6590	6279	6317	3815	728715	56477	4316	652799	2173	144203	5284	200879	9982	10568	3866	2568	9076	4057	25984	27071	597	3934	8876	29842	6280	6523	8942	27151	1365	722	283234	5655	220	8685	10331	634	101	10648	221357	84803	93082	9751	388115	54763	8645
Pfefferle2012_MaSC_PMID.25575446	Median	PMID: 25575446	FALSE	1308	8626	3038	57451	667	4638	27122	4345	80206	5268	5021	2078	84951	72	3852	347902	9938	3909	83857	4855	130733	3084	11122	23213	3655	79623	2268	2263	8714	148641	2621	1012	91624	374946	4908	4129	3861	4717	9413	8614	10512	4674	182	81029	55901	1592
Pfefferle2012_MatureLum_PMID.25575446	Median	PMID: 25575446	FALSE	120224	10538	3169	79838	374	56521	56892	10551	9245	54843	55359	51280	9723	79083	92291	27324	36	2203	22998	2066	201895	10519	720	388743	5167	7802	4602	253012	161835	195814	23555	1501	22996	55653	255394	126353	155465	9	6659	8564	222484	5409	55173	6777	143098	222171
Pfefferle2012_Stroma_PMID.25575446	Median	PMID: 25575446	FALSE	4319	1634	6387	4321	4060	1281	9839	6423	1910	1513	2192	1293	3569	5159	3075	286133	8406	4239	2191	4327	6913	623	185	1675	8490	23704	7291	3598	3082	25960	5156	387763	84870	94031	3479	7412	4312	10418	1514	11211	4969	4489	1278	216	2669	10417
PIK3CA.Hutti_Cancer.Res.2012_PMID.22552288	Median	PMID: 22552288	FALSE	72	241	273	641	699	768	891	1033	1123	1164	1407	1503	1719	1841	1848	1869	1879	2119	2167	2171	2258	2273	2357	2553	2633	2791	2919	2921	3091	3157	3161	3162	3224	3251	3418	3487	3569	3576	3638	3772	3848	3854	3885	3910	4001	4057
PR_Isoform_Ratio_Up_in_PRA_H_JNCI.2017_PMID.28376177	Median	PMID: 28376177	FALSE	4250	338821	10143	442038	10647	3698	5179	260436	126410	54490	10568	9576	5764	4246	64850	29991	2255	213	11197	22854	2888	11283	27190	10720	7368	342667	8788	152110	54997	3547	5178	8190	2173	100169890	2568	90293	9077	375611	57604	785	3673	157695	3709	57633	347475	10098
PR_Isoform_Ratio_Up_in_PRB_H_JNCI.2017_PMID.28376177	Median	PMID: 28376177	FALSE	9607	1473	6318	3853	10321	388468	4583	57094	388533	5266	286887	653499	6700	23532	1360	6317	64090	138046	51458	23544	11005	6704	6699	3868	2852	5004	8581	10804	127943	6703	2914	374897	145978	8534	3848	51617	283869	4745	2046	7490	1470	129807	26525	440224	51806	7780
Proliferation_Cluster_BMC.Med.Genomics.2011_PMID.21214954	Median	PMID: 21214954	FALSE	10376	26255	9793	699	55635	54821	8317	9141	1054	1515	22948	54069	5888	4176	51659	55969	5688	11047	10213	10051	79801	9582	1869	8318	1062	51512	4605	3015	51514	9768	27338	83461	1894	55143	23397	10635	56992	10615	9700	4288	4751	7153	1033	6241	11130	3832
Prosigna_Proliferation_18_BMC.Med.Genomics.2015_PMID.26297356	Median	PMID: 26297356	FALSE	54443	898	991	990	83540	1063	55165	9156	11004	10403	9833	4288	23594	9232	6241	7298	11065	29089
RB_LOH_Breast.Cancer.Res.2008_PMID.18782450	Median	PMID: 18782450	FALSE	983	1164	2146	4085	4751	5984	6241	7153	7272	9055	699	1033	1058	3925	4436	5888	7298	54443	81620	113130	990	2237	2305	5885	8318	9319	24137	55143	890	1111	3619	3832	3833	4173	4288	4851	5982	5985	9787	11169	23234	23594	26586	51053	63979	1503
RB_LOSS_J.Clin.Invest.2007_PMID.17160137	Median	PMID: 17160137	FALSE	5885	672	1894	3832	10051	11073	6790	10112	995	891	991	55143	11004	332	8318	83461	9055	9133	4288	5888	113130	23397	7272	9493	699	1058	890	6241	9319	2146	4085	7153	10635	7298	5111	3148	2237	4751	1164	1111	990	51053	63979	7112	6941	699
Response_to_PARP_inhibitor_olaparib_Resistance_BC_Res_Treat_2012_PMID.22875744	Median	PMID: 22875744	FALSE	672	4361	4683	6996	7507
Response_to_PARP_inhibitor_olaparib_Sensitivity_BC_Res_Treat_2012_PMID.22875744	Median	PMID: 22875744	FALSE	11200	9261
Ribosomal_Cluster_BMC.Med.Genomics.2011_PMID.21214954	Median	PMID: 21214954	FALSE	6235	6227	6181	6234	6165	7178	6169	6168	6205	6176	4666	6206	3646	6224	6156	6188	11224	6155	6207	6152	6141	29997	6137	6124	6135	6203	6161	6167	6136	6194	6202	6125	6191	6138	4736	6133	10399	6187	6122	25873	6223	6217	8665	6160	6210	6204
S100A9_A8_BMC.Med.Genomics.2011_PMID.21214954	Median	PMID: 21214954	FALSE	7088	51806	2678	10200	7103	9635	26154	59272	5142	2528	2525	6364	1356	8564	6999	3929	3934	6280	6279	445	10158	8942	6590	5266	6664	3898	55503	23475	3855	9060	1317
Secretoglobin_BMC.Med.Genomics.2011_PMID.21214954	Median	PMID: 21214954	FALSE	4246	4250	10647	51280	80150	10648
Shehata2012_ALDHneg_PMID.25575446	Median	PMID: 25575446	FALSE	4250	6590	3815	79949	10647	5284	4246	9073	760	2001	283491	260293	123036	64078	1525	1360	1356	256356	120	132671
Shehata2012_ALDHpos_PMID.25575446	Median	PMID: 25575446	FALSE	5266	260436	6280	6279	10562	6318	4316	8710	2173	2568	5918	3887	6590	220	728715	4057	5284	6317	6663	3815	1543	8842	8424	79949	3934	1515	9073	8942	6947	84171	57447	3866	9982	6422	10568	9076	10516	1591	83988	6291	94025	1827	2001	93082	84419	56477
Shehata2012_Basal_PMID.25575446	Median	PMID: 25575446	FALSE	72	1308	59	3861	6876	27122	3852	3872	441019	3038	3854	2	4495	5021	644314	7169	4501	8626	4493	4489	50805	667	83700	894	117195	4502	165	1410	2995	4855	4638	114907	4629	857	5268	5621	5010	25999	25891	347733	1825	8714	2621	374946	558	5627
Shehata2012_Erbb3neg_PMID.25575446	Median	PMID: 25575446	FALSE	1117	64127	53917	139741	202299	56977	8324	125144	283130	54059	29997	643433	85006	9722
Shehata2012_LumProg_PMID.25575446	Median	PMID: 25575446	FALSE	4316	260436	5266	6280	6590	728715	6279	10562	5284	2173	4250	8710	2568	6318	79949	3815	8942	8842	4057	6289	2001	6663	6291	5918	3887	9073	1117	93082	1543	220	100133941	6288	1672	1591	9076	3934	4067	57447	8424	6317	3866	92304	1365	56477	152007	83988
Shehata2012_NCL_PMID.25575446	Median	PMID: 25575446	FALSE	91074	56892	56521	3169	79083	80303	80223	4604	118430	7035	64284	7020	54843	7033	10538	1917	563	644151	3315	4582	1528	7351	92291	9518	1287	6542	5004	481	4214	7052	27289	22998	629	158158	84689	94009	6376	240	7357	201895	80162	57535	150696	10519	24	79838
Shehata2012_Stroma_PMID.25575446	Median	PMID: 25575446	FALSE	387763	1675	7058	5159	4314	1293	3569	4060	633	8406	6515	55384	1282	1514	1281	347	10468	8788	5179	2192	10630	1278	84935	4239	57007	1513	83716	220323	1290	5396	25890	6678	3489	4319	1910	7130	5743	1634	10409	2669	2199	2318	10457	7291	9945	7077
Shipitsin_CD44_A_Cancer.Cell.2007_PMID.17349583	Median	PMID: 17349583	FALSE	308	71	377	483	7917	800	116985	1192	1192	1486	1809	1857	2131	2260	2512	10399	9052	3015	3091	3597	11014	23367	9663	4141	4319	4323	4502	4651	23636	5209	5352	5695	5714	54453	23429	51150	55209	6696	6780	10381	27338	7511
Shipitsin_CD44_B_Cancer.Cell.2007_PMID.17349583	Median	PMID: 17349583	FALSE	51099	23394	537	10538	694	7832	54862	1213	27292	60481	3659	4048	51237	55558	64777	27131	11138
Spike2012_aMaSC_PMID.25575446	Median	PMID: 25575446	FALSE	978	57158	59271	8291	360	7169	402778	27190	11170	348938	169693	2877	1241	134	684	83959	79153	9636	203427	3352	8626	223075	3779	7378	6900	51554	116159	11082	11067	100130519	5265	10561	54922	91683	57451	27111	84951	115572	90332	22915	55034	55652	80326	3574	221393	5696
Spike2012_fMaSC_PMID.25575446	Median	PMID: 25575446	FALSE	140683	7368	9073	4118	2001	57348	116173	5365	11061	80059	212	4099	230	79370	2568	222553	26298	26576	143662	5588	349149	5354	131096	10202	160728	4155	81706	9915	90523	1297	11226	4359	2676	1448	341640	25928	9729	9283	4883	80070	2299	3507	4324	129642	389941	80864
Spike2012_fStr_PMID.25575446	Median	PMID: 25575446	FALSE	6474	761	651	3090	431707	3764	7035	203447	5737	8490	6356	285195	165215	55757	23460	10486	8418	8829	55901	388815	8277
STAT1_Breast.Cancer.Research.2008_PMID.19272155	Median	PMID: 19272155	FALSE	6890	2633	64135	5698	4283	3659	6373	3627	3620	6772
STAT3_Basal_Horvath_PNAS.2014_PMID.25139989	Median	PMID: 25139989	FALSE	1830	8581	8744	6398	2995	84230	355	4794	2015	3383	7096	7097	6518	101	1890	976	5272	330	864	3601	3134	6891	51513	3559	6352	4050	5293	3718	923	124460	9447	117289	26191	150365	441168	9473	10537	9235	169355	255231	197259	1535	8986	254102	200315	10019
STAT3_Basal_Horvath_SHORT_PNAS.2014_PMID.25139989	Median	PMID: 25139989	FALSE	8744	6398	2995	84230	355	4794	2015	3383	7096	7097	6518	101	1890	976	5272	330	864	3601	3134	6891	51513	3559	6352	4050	5293	3718	923	124460	9447	117289	26191	150365	441168	9473	10537	9235	169355	255231	197259	1535	8986	254102	200315	10019	84034	27350
Stingl_Day7_Downregulated_Nat.Cell.Biol.2014_PMID.25173976	Median	PMID: 25173976	FALSE	1116	3488	4629	4638	8572	27295	72	114907	25984	51285	3934	5166	1634	23336	10398	83716	7052	6876	23462	6663	1298	467	5549	84417	633	8324	59	6376	133	348	7018	140862	1907	51129	3437	1628	2633	23237	8613	165	9518	6515	58473	8660	1846	5507
Stingl_Day7_Upregulated_Nat.Cell.Biol.2014_PMID.25173976	Median	PMID: 25173976	FALSE	3854	11202	3853	6699	255324	11009	388533	23166	93099	64943	285973	414325	5173	284254	54361	374	8581	332	1033	154141	5473	595	5655	891	1159	6790	51200	900	63979	5347	9768	441478	81788	221143	4047	6241	51645	64976	26227	4085	10573	7136	2237	80152	84283	360
Stingl_Down_Basal_High_Nat.Cell.Biol.2014_PMID.25173976	Median	PMID: 25173976	FALSE	6663	5806	1116	3866	25984	72	8324	6376	8190	23336	83439	53826	114907	54206	342667
Stingl_Down_CLOW_High_Nat.Cell.Biol.2014_PMID.25173976	Median	PMID: 25173976	FALSE	5166	710	1282	1284	3672	7070	133	51129	4311	2006	59	70	6876	1490	1634	6387	9509	84935	8082	10335	4629	2934	55679	10398	8613	83716	6347	467	64651	23645	23764	9510	84417	10580	55084	8572	2719	7018	4616	51285	57664	64115	10628	23710
Stingl_Up_Basal_High_Nat.Cell.Biol.2014_PMID.25173976	Median	PMID: 25173976	FALSE	3783	3868	244	3853	3854	5655	11202	8581	26227	7136
Stingl_Up_Proliferation_Nat.Cell.Biol.2014_PMID.25173976	Median	PMID: 25173976	FALSE	4521	5985	9585	39	2618	1841	3619	1033	2237	891	6241	641	5888	4605	332	10615	8318	57405	56992	11004	6790	7298	9768	4085	55010	90417	10926	51155	55388	11164	9837	51256	51645	7037	151195	54069	63979
Stromal_Central_Fibrotic_Focus_J.Pathol.2017_PMID.27861902	Median	PMID: 27861902	FALSE	57505	80221	56894	334	534	353500	79783	55262	157777	55837	9775	100131454	283635	64599	23308	9692	147804	4292	255027	51264	50863	5116	5164	29951	441531	55718	54700	56996	6660	7980	389898	56061	27300
Stromal_Down_Nat.Med.2009_PMID.19648928	Median	PMID: 19648928	FALSE	653499	445328	166815	286077	403313	222584	259173	349565	30844	93517	388228	65990	375790	11187	137682	340542	119391	132299	127602	85462	441294	153769	60528	163732	256281	150696	219738	158584	27293	51629	81539	23779	148304	347735	284348	117177	161497	115572	338707	374378	59344	254427	157638	112724	65062	29984
Stromal_Inflammation_J.Pathol.2017_PMID.27861902	Median	PMID: 27861902	FALSE	1493	27436	50943	2633	9812	11040	23231	9047	56833	201633	79413
Stromal_Signature_Nat.Med.2008_PMID.18438415	Median	PMID: 18438415	FALSE	3001	925	28611	1043	919	962	5341	864	55340	3936	2151	30061	2487	10742	3206	9358	4969	54079	150	9547	6696	57110	51442	133	84553	54221
Stromal_Up_Nat.Med.2009_PMID.19648928	Median	PMID: 19648928	FALSE	441531	286223	169611	414062	389558	222865	353376	30820	94240	266727	64764	205860	253738	375611	11237	245812	118429	152330	348093	200810	343450	85413	196740	134285	140893	149111	137392	341032	60681	167359	158326	160419	58494	145581	128077	113091	24146	27319	81796	51762	124637	162494	440097	147906	130271	164832
Taube_EMT_down_PNAS.2010_PMID.20713713	Median	PMID: 20713713	FALSE	728113	386757	553158	286887	161291	653562	260294	126353	90355	30836	64848	11313	116984	151230	85377	548596	157567	60487	23779	114884	51765	58516	81875	285527	83481	259173	27351	29984	28231	29094	57834	81034	84951	80324	653145	64284	55966	2263	51018	54103	4293	79101	8140	81579	26207	80746
Taube_EMT_up_PNAS.2010_PMID.20713713	Median	PMID: 20713713	FALSE	732160	445815	100132406	284119	653354	376267	145389	221749	253461	115123	201134	30851	94239	66008	11337	644504	138151	57863	439921	85360	51763	729580	642236	81618	29058	27246	24138	92689	90806	112950	64792	80023	57198	56034	79178	89797	81029	114327	83604	84861	23741	84263	64393	92335	4329	63826
TNBC_Clinically_Relevant_Good.230_BCR.2011_PMID.21978456	Median	PMID: 21978456	FALSE	8339	8924	3853	5026	861	4018	6728	3013	1485	4101	1595	3694	51326	95	4837	4763	3576	6319	360	5054	116372	5230	10484	8976	23213	6696	54210	9245	3422	23174	51029	7169	26585	6515	3156	57214	50507	4319	133	7057	3556	4860	335	4015	6617	7045
TNBC_Clinically_Relevant_Good.26_BCR.2011_PMID.21978456	Median	PMID: 21978456	FALSE	18	276	277	278	279	280	355	356	655	2550	2843	2999	3500	3501	3507	3514	3537	3736	3824	4283	6375	6752	6846	7551	7915	10537	10730	23175	23580	28396	50802	54997	55715	80833	648740	102465871	102466889
TNBC_Clinically_Relevant_Poor.26_BCR.2011_PMID.21978456	Median	PMID: 21978456	FALSE	3576	6319	360	5054	116372	5230	10484	8976	8339	23213	6696	54210	9245	3422	23174	4101	51029	7169	26585	6515	8970	266740
Troester_Wound_Signature_Clin.Cancer.Res.2009_PMID.19887484	Median	PMID: 19887484	FALSE	124	350	658	667	827	942	1019	1308	1349	1440	1490	1513	1755	1820	1825	1991	2070	2152	2167	2191	2192	2202	2357	2487	2709	3043	3067	3159	3241	3491	3553	3598	3620	3624	3853	3854	3885	3899	3909	3918	4053	4060	4477	4538	4838	4969
Tumour_hypoxia_causes_DNA_hypermethylation_by_reducing_TET_activity_Nature.2016_PMID.27533040	Median	PMID: 27533040	FALSE	226	4282	84617	5033	6513	5223	2023	3939	1033	7167	10397	7422	11332	133
Unknown_1_BMC.Med.Genomics.2011_PMID.21214954	Median	PMID: 21214954	FALSE	1639	6774	5725	5970	10419	9526	1398	28952	1025	23193	10093	3241	55851	8775	55643	11140	5315	2193	8407	389	2783	375	29959	8079	64834	79033	2597	2023	23646	5226	1209	4924	10945	5702	6182	5034	2873	396	682	5434	826	439	10963	11282	3326	5518
Unknown_10_BMC.Med.Genomics.2011_PMID.21214954	Median	PMID: 21214954	FALSE	3418	57099	3939	8974	55577	10567	54732	5832	10954	29927	6184	22820	58477	10970	55076	9500	6396	26003	11014	9276	11015	10652	5479	2923	1611	56681	7922	2987	2677
Unknown_11_BMC.Med.Genomics.2011_PMID.21214954	Median	PMID: 21214954	FALSE	5704	10072	11284	23640	55011	51070	79042	79171	1155	10430	5438	1340	10856	10155	4696	27243	5693	8409	54539	10575	10574	4702	5537	81873	5695	51116	23203	25920	8636	10383	3028	2539	9130	8260	9131	537	10134	5425	8662	29960	7965
Unknown_12_BMC.Med.Genomics.2011_PMID.21214954	Median	PMID: 21214954	FALSE	23052	65985	10579	476	9771	54682	4862	6523	634	26298	1950	8470	1836	956	360	26286	2762	4041	10279	54494	29087	27034	399979	24145	10929	9440	9183	3703	6768	55216	3145	1662	9354	2230	51399	372	1798	10525	79796	9538	83480	25996	25988	60496	28960	6734
Unknown_13_BMC.Med.Genomics.2011_PMID.21214954	Median	PMID: 21214954	FALSE	51101	2260	10947	54904	80223	55290	11212	27257	23259	9070	11160	51125	7419	2339	55145	5423	9530	7994	6575	26353	10267	55766
Unknown_14_BMC.Med.Genomics.2011_PMID.21214954	Median	PMID: 21214954	FALSE	5889	51096	9110	9368	2232	51321	3993	8405	10241	516	11143	10237	5245	11267	65264	8493	10513	55181	4591	10238	63897	6198	51651	6603	117246	5705	51204	57003	5718	25926	11011	30850	51155	3396	10476	51081	29115	6827
Unknown_15_BMC.Med.Genomics.2011_PMID.21214954	Median	PMID: 21214954	FALSE	177	3816	9496	64180	9376	8128	1369	1539	84779	6869	8844	1089	7849	2978	6928	9001	4640	2692	6792	85360	79946	6900	5630	7348	80852	5648	2902	56891	25819	55507	54866	10332	3172	2840	7135	9427	56302	29114	5545	9381	4842	9754	54538	6886	23434	1444
Unknown_16_BMC.Med.Genomics.2011_PMID.21214954	Median	PMID: 21214954	FALSE	55186	23099	2932	23476	27333	58517	10725	6095	9169	2801	1108	5170	29855	4782	8943	57187	51319	29123	8976	1455	1981	7707
Unknown_2_BMC.Med.Genomics.2011_PMID.21214954	Median	PMID: 21214954	FALSE	51479	57337	523	55002	79038	5663	54842	26092	81847	56650	10203	3998	8301	51715	1635	10099	2747	2746	51313	23530	1654	23394	7520	5093	5025	5781	10159	2799
Unknown_3_BMC.Med.Genomics.2011_PMID.21214954	Median	PMID: 21214954	FALSE	9337	3185	102	9341	387	3312	51573	4076	51397	51164	5573	81555	10558	51068	29058	10959	51714	821	23473	79718	81542	9375	6856	8763	57515	51495	4089	9802
Unknown_4_BMC.Med.Genomics.2011_PMID.21214954	Median	PMID: 21214954	FALSE	54014	8481	79609	9765	26054	10464	28981	9987	55769	22889	10915	65981	5411	9295	55082	57018	4820	25957	23360	57396	1195	51747	10180	9988	55015	9584	29994	54816	221037	1060	23469	989	23607	30836	55023	51427	4698	9321	7110	9147	51575	27332	9360	23253	3895	2803
Unknown_5_BMC.Med.Genomics.2011_PMID.21214954	Median	PMID: 21214954	FALSE	6675	3068	7203	7371	3608	6944	5692	5202	55585	2224	6635	55827	25874	142	9804	92342	55204	2029	80232	140609	8674	51018	54953	51430	9926	159	23219	90806	9453	8443	55746	25936	55699	7257	64216	9857	6738	51742	64746	6726	57147	26750	11243	7818	10456	54499
Unknown_6_BMC.Med.Genomics.2011_PMID.21214954	Median	PMID: 21214954	FALSE	28981	9987	55769	22889	10915	65981	5411	9295	55082	57018	4820	25957	23360	57396	1195	51747	10180	9988	55015	9584	29994	54816	221037	1060	23469	989	23607	30836	55023	51427	4698	9321	7110	9147	51575	27332	9360	23253	3895	2803	6741	10600	7095	54165	55660	65117
Unknown_7_BMC.Med.Genomics.2011_PMID.21214954	Median	PMID: 21214954	FALSE	5877	25896	27042	25782	9015	6675	3068	7203	7371	3608	6944	5692	5202	55585	2224	6635	55827	25874	142	9804	92342	55204	2029	80232	140609	8674	51018	54953	51430	9926	159	23219	90806	9453	8443	55746	25936	55699	7257	64216	9857	6738	51742	64746	6726	57147
Unknown_8_BMC.Med.Genomics.2011_PMID.21214954	Median	PMID: 21214954	FALSE	11252	23464	2547	25814	23760	27352	8508	25776	10126	8664	25793	54471	706	5372	6767	10291	25828	27349	23481	56478	4282	51493	4809	529	64976	7353	6634	29796	9978	4700	4733	1652	23786	25813	5435	158	8214	27440	7332	10478	9342	1312
Unknown_9_BMC.Med.Genomics.2011_PMID.21214954	Median	PMID: 21214954	FALSE	55695	155400	9984	55556	10147	23309	23524	29896	7536	55184	7692	26152	51564	22863	8906	6601	5863	9256	4485	55592	11188	275	57658	37	10482	30827	80022	2550	8106	55657	11129	6625	29990	7919	54540	55716	55268	10181	7593	10307	9905	9924	80279	3425	55367	79661
Up_regulated_by_Oncogenic_N_RAS_Cell_Rep.2015_PMID.26166574	Median	PMID: 26166574	FALSE	56944	27063	64648	151887	25849	723961	7103	653743	643338	64650	389336	1016	183	652683	245972	221395	646371	5055	55894	84676	3638	11067	1028	5454	26609	389136	25900	1673	10516	79633	57007	57639	28986	29949	114800	84206	7869	51480	283537	6706	57326	2781	7299	219539	312	389860
Up_regulated_upon_N_RAS_repression_Cell_Rep.2015_PMID.26166574	Median	PMID: 26166574	FALSE	8839	72	5104	1281	10216	9022	3858	779	57007	56944	4761	283987	112609	11005	1264	1008	10417	7857	2829	2192	150967	3162	81553	647764	25984	6615	8988	1290	3868	5132	389336	51560	6876	55504	55731	90557	91409	2202	27063	7832	55351	9753	22808	376267	2167	151887
Vascular.Content_Clin.Exp.Metastasis.2014_PMID.23975155	Median	PMID: 23975155	FALSE	8751	26289	8862	613	54796	132720	857	881	4267	11140	64781	10970	389722	1490	1543	1627	11080	1889	2202	51162	30846	2004	2048	90952	11082	283849	131583	54751	79147	10750	84717	64399	3204	3216	3217	8692	10643	84456	3910	3912	96626	4017	54682	115123	4162	1954
VEGF_13genes_BMC.Med.2009_PMID.19291283	Median	PMID: 19291283	FALSE	58528	7345	2171	51083	5351	54541	7422	133	51129	10397	4860	9123	55640
Verhaak_Stromal_Nat.Commun.2013_PMID.24113773	Median	PMID: 24113773	FALSE	9452	4921	55340	3671	1634	5069	6424	7058	9450	9547	2294	1300	72	54518	4068	23213	4481	719	2191	5740	9358	633	6387	1842	2212	51338	8840	1278	64231	1909	7412	25960	57758	199	9843	4060	5733	862	1003	23533	10268	9079	1346	10085	2213	9890
Wahl_aMaSC_Signature_Cell.Stem.Cell.2012_PMID.22305568	Median	PMID: 22305568	FALSE	87	134	358	360	366	408	576	639	684	768	822	885	924	953	968	978	1001	1003	1012	1241	1263	1308	1409	1417	1440	1545	1620	1672	1840	2047	2067	2081	2701	2707	2730	2769	2828	2859	2877	2939	3029	3162	3352	3373	3434	3437
Wahl_fMasC_Signature_Cell.Stem.Cell.2012_PMID.22305568	Median	PMID: 22305568	FALSE	408250	266977	341640	222553	170692	29760	90627	200958	389941	63976	11226	131096	155066	163175	57712	85004	122060	148641	125931	337954	118813	143662	152404	27345	116173	81706	146562	114569	219621	129642	221178	2676	55930	200010	54674	80070	80983	6660	79370	25928	5795	26576	8537	7869	771	7368
Wahl_fSTR_Signature_Cell.Stem.Cell.2012_PMID.22305568	Median	PMID: 22305568	FALSE	276717	386652	91860	171019	222235	27286	253738	206338	64641	151651	137872	11278	431707	83643	133396	127495	60676	167359	23692	203447	81035	53406	51200	131578	57526	89774	59272	166336	55901	8821	56732	781	3356	4982	221687	4327	7472	80205	5866	91181	23213	9935	1396	10486	79649	80705
Wirapati_Proliferation_Breast.Cancer.Res.2008_PMID.18662380	Median	PMID: 18662380	FALSE	6790	11065	29127	9787	22974	699	9133	1058	9232	9833	1063	332	4751	2305	10112	9055	11004	1164	55355	7153	11130	4085	9319	9700	983	6241	55143	1062	4605	2146	891	7272	10615	3833	24137	3161	3838	55165	10403	9493	27338	1434	10024	64151	3832	5111
XBP1_Signature_Nature.2014_PMID.24670641	Median	PMID: 24670641	FALSE	55096	26046	23522	284217	56340	3907	151987	400	558	901	1021	1649	1942	2005	2058	2908	3008	3688	4097	4189	5151	5163	6016	6018	6046	6478	6509	6533	6651	6738	7150	7494	7543	8496	8553	9134	9360	9522	9639	9891	10245	10521	10564	10572	10621	10645
XRT_inducedgenes_Oh_PMID.24527691	Median	PMID: 24527691	FALSE	136	362	50649	23229	445	84886	54520	1286	221184	153090	56940	54438	3945	56922	4781	5152	5160	5321	10957	10891	5613	59342	6397	9481	51312	6662	10010	114990	7436	7475
YALE_PIK3CA_Pathway_Ann.Oncol.2017_PMID.28177460	Median	PMID: 28177460	FALSE	1	58	107	207	208	246	293	324	335	336	354	356	383	572	597	598	604	695	818	820	842	860	867	898	929	930	933	948	959	960	971	1017	1019	1020	1021	1026	1051	1072	1123	1147	1277	1278	1375	1386	1387	1398
YALE_RHOA_pathway_Ann.Oncol.2017_PMID.28177460	Median	PMID: 28177460	FALSE	29	387	393	395	396	613	998	1027	1671	1894	4036	4168	5058	5585	5879	6530	7204	7409	7410	8655	9152	9181	9639	9743	9940	10103	10160	10276	10395	10451	11214	23263	23365	23370	23779	25791	50619	50650	55119	57522	64411	84033	92170	115557	116985	84526
CDKN2A_Single_Gene	Single_Gene	Single gene	FALSE	1029
EGFR_Single_Gene	Single_Gene	Single gene	FALSE	1956
ERBB3_Single_Gene	Single_Gene	Single gene	FALSE	2065
FGFR4_Single_Gene	Single_Gene	Single gene	FALSE	2264
HRAS_Single_Gene	Single_Gene	Single gene	FALSE	3265
KRAS_Single_Gene	Single_Gene	Single gene	FALSE	3845
MET_Single_Gene	Single_Gene	Single gene	FALSE	4233
NRAS_Single_Gene	Single_Gene	Single gene	FALSE	4893
PDGFRA_Single_Gene	Single_Gene	Single gene	FALSE	5156
PDGFRB_Single_Gene	Single_Gene	Single gene	FALSE	5159
BCL2_Single_Gene	Single_Gene	Single gene	FALSE	596
FOXA1_Single_Gene	Single_Gene	Single gene	FALSE	3169
FOXC1_Single_Gene	Single_Gene	Single gene	FALSE	2296
GATA3_Single_Gene	Single_Gene	Single gene	FALSE	2625
GRB7_Single_Gene	Single_Gene	Single gene	FALSE	2886
ID4_Single_Gene	Single_Gene	Single gene	FALSE	3400
NFIB_Single_Gene	Single_Gene	Single gene	FALSE	4781
TRIM29_Single_Gene	Single_Gene	Single gene	FALSE	23650
XBP1_Single_Gene	Single_Gene	Single gene	FALSE	7494
ERBB2_Single_Gene	Single_Gene	Single gene	FALSE	2064
ESR1_Single_Gene	Single_Gene	Single gene	FALSE	2099
IMMUNE_Bindea_Cell_Blood_vessels_Immunity.2013_PMID.24138885	Single_Gene	PMID: 24138885	FALSE	1003
MYC_Single_Gene	Single_Gene	Single gene	FALSE	4609
PDCD1_Single_Gene	Single_Gene	Single gene	FALSE	5133
PGR_Single_Gene	Single_Gene	Single gene	FALSE	5241
PTEN_Single_Gene	Single_Gene	Single gene	FALSE	5728
RB1_Single_Gene	Single_Gene	Single gene	FALSE	5925
REPLICATION_STRESS_MODEL_Cell.Rep.2018_PMID.29768207	Special	PMID: 29768207	FALSE	1535	5918	3486	6275	10232	218	6278	4582	12	794	4256	57016	6947	6286	1545	100134265	8644	8714	629	1346	29803	1109	8942	441282	51523	1672	8000	114897	3205	970	5069	54749	114783	79153	290	25797	55603	2167	768	260293	1066	1646	65108	1675	387568	6364
Scorr_EMAT1_Correlation_BCR.2020_PMID.32641077	Special	PMID: 32641077	FALSE	2	26154	3983	641371	84830	84803	9447	220	247	288	375248	339416	306	653145	10053	9582	8542	9938	23779	641522	419	9048	286554	624	633	638	274	684	11067	10974	55337	79098	717	719	760	768	57863	816	834	80212	6352	894	1230	999	1009	1000
Scorr_EMAT2_Correlation_BCR.2020_PMID.32641077	Special	PMID: 32641077	FALSE	2	26154	3983	641371	84830	84803	9447	220	247	288	375248	339416	306	653145	10053	9582	8542	9938	23779	641522	419	9048	286554	624	633	638	274	684	11067	10974	55337	79098	717	719	760	768	57863	816	834	80212	6352	894	1230	999	1009	1000
Scorr_EMAT3_Correlation_BCR.2020_PMID.32641077	Special	PMID: 32641077	FALSE	2	26154	3983	641371	84830	84803	9447	220	247	288	375248	339416	306	653145	10053	9582	8542	9938	23779	641522	419	9048	286554	624	633	638	274	684	11067	10974	55337	79098	717	719	760	768	57863	816	834	80212	6352	894	1230	999	1009	1000
Scorr_EMAT4_Correlation_BCR.2020_PMID.32641077	Special	PMID: 32641077	FALSE	2	26154	3983	641371	84830	84803	9447	220	247	288	375248	339416	306	653145	10053	9582	8542	9938	23779	641522	419	9048	286554	624	633	638	274	684	11067	10974	55337	79098	717	719	760	768	57863	816	834	80212	6352	894	1230	999	1009	1000
IMS_Score_Clin.Cancer.Res.2018_PMID.29921729	Special	PMID: 29921729	FALSE	11047	4277	5719	8625
RSS_Score_Clin.Cancer.Res.2018_PMID.29921729	Special	PMID: 29921729	FALSE	495	8292	4193	5187	3838	891	6307	10950	7280	960	4751	5334	1047	3398	9733	23062	1649	10628	55180	126208	26499	5321	54938	23531	27241	11116	63982	55270	1349	55766	5834	7874	5251	10827
Chemo_Endocrine_Score_CC_.2.LumA_subtract.by_CC.2.Basal_Clin.Cancer.Res.2017_PMID.27903675	Special	PMID: 27903675	FALSE	9	332	573	596	644	891	898	990	991	1001	1063	1956	2064	2099	2264	2296	2886	3169	3852	3861	3872	4137	4193	4288	4320	4605	4609	5241	6241	6422	7298	8190	9156	9232	9833	10403	11004	11065	23594	25800	26227	26996	29089	51523	54443	55165
UNC_Differentiation.Score_Model_BCR.2010_PMID.20813035	Special	PMID: 20813035	FALSE	891	11065	332	10403	991	9232	6241	4288	7298	55165	83540
Euclidean_Distance_2_CLOW_Euclidean.Distance_BCR.2010_PMID.20813035	Special	PMID: 20813035	FALSE	6712	51599	7022	1969	79679	8611	51322	83459	10052	558	59346	54845	55055	57380	1973	4582	9697	112	8607	9955	10544	79160	649	2886	2791	29984	51293	1289	25984	3489	55635	23151	54908	928	57402	4276	57490	9993	3880	5159	3775	7718	80742	9887	11094	22822
GHI_RS_Model_NJEM.2004_PMID.15591335	Special	PMID: 15591335	FALSE	6790	4605	891	332	4288	2064	2886	2944	4320	1515	573	968	596	5241	57758	2099	2597	2990	60	7037	6908	6175
Melanoma_Scorr_Immune_Cell.2015_PMID.26091043	Special	PMID: 26091043	FALSE	12	113	135	153	199	203	215	218	222	225	239	240	242	272	284	311	313	330	355	356	382	395	397	399	419	427	430	490	526	527	535	567	571	586	608	638	639	640	643	695	710	712	713	714	718	719
Melanoma_Scorr_Keratin_Cell.2015_PMID.26091043	Special	PMID: 26091043	FALSE	12	113	135	153	199	203	215	218	222	225	239	240	242	272	284	311	313	330	355	356	382	395	397	399	419	427	430	490	526	527	535	567	571	586	608	638	639	640	643	695	710	712	713	714	718	719
Melanoma_Scorr_MITF.low_Cell.2015_PMID.26091043	Special	PMID: 26091043	FALSE	12	113	135	153	199	203	215	218	222	225	239	240	242	272	284	311	313	330	355	356	382	395	397	399	419	427	430	490	526	527	535	567	571	586	608	638	639	640	643	695	710	712	713	714	718	719
MRE_Score_Breast.Cancer.Res.Treat_2015_PMID.26109344	Special	PMID: 26109344	FALSE	1415	5723	6713	7298	8309	4582
Pcorr_Adenocarcinoma_JMD.2013_PMID.23701907	Special	PMID: 23701907	FALSE	10057	90	221	84168	782	822	10951	1003	1031	1113	10519	7123	80777	1796	1825	2237	8928	2709	3231	3249	8692	3382	7087	3642	3655	3958	3991	26020	22924	10873	23295	4608	4647	4783	10606	5058	5175	5286	22874	10213	79966	2810	6478	9892	3925	6928
Pcorr_basal_CCR.2010_PMID.20643781	Special	PMID: 20643781	FALSE	23028	11013	6434	56997	4072	23020	752	3002	55603	2736	6280	4733	79838	51703	6318	79960	5791	330	30851	56548	8829	9616	8626	837	25780	4332	3298	2304	56649	89853	1969	3684	8508	5920	8975	7851	23048	1830	2709	64065	7056	50615	4199	2	6382	4319
Pcorr_Breast2Lung_LM2_Correlation_Nature.2005_PMID.16049480	Special	PMID: 16049480	FALSE	2012	466	387509	1440	218	7805	2069	4155	4313	169611	8573	6678	3669	51360	28231	5270	30014	1364	5154	1435	2919	5920	8743	7739	8942	834	182	7852	8226	23002	60489	6091	3598	4628	4837	4237	9882	1277	3115	10150	4312	3397	4848	4147	4121	84612
Pcorr_Breast2Lung_Parental_Correlation_Nature.2005_PMID.16049480	Special	PMID: 16049480	FALSE	2012	466	387509	1440	218	7805	2069	4155	4313	169611	8573	6678	3669	51360	28231	5270	30014	1364	5154	1435	2919	5920	8743	7739	8942	834	182	7852	8226	23002	60489	6091	3598	4628	4837	4237	9882	1277	3115	10150	4312	3397	4848	4147	4121	84612
Pcorr_bronchioid_PLOS.2012_PMID.22590557	Special	PMID: 22590557	FALSE	701	983	9787	92086	10135	29923	55355	55332	79170	51557	3128	54440	7257	128872	55197	54845	25849	3620	55638	26010	3783	722	6236	4818	55872	3002	6440	5901	83442	7412	341	8857	2277	79838	6624	2065	3015	11113	3336	6059	259266	54	9404	22797	911	3394
Pcorr_Carcinoid_JMD.2013_PMID.23701907	Special	PMID: 23701907	FALSE	10057	90	221	84168	782	822	10951	1003	1031	1113	10519	7123	80777	1796	1825	2237	8928	2709	3231	3249	8692	3382	7087	3642	3655	3958	3991	26020	22924	10873	23295	4608	4647	4783	10606	5058	5175	5286	22874	10213	79966	2810	6478	9892	3925	6928
Pcorr_classical_CCR.2010_PMID.20643781	Special	PMID: 20643781	FALSE	23028	11013	6434	56997	4072	23020	752	3002	55603	2736	6280	4733	79838	51703	6318	79960	5791	330	30851	56548	8829	9616	8626	837	25780	4332	3298	2304	56649	89853	1969	3684	8508	5920	8975	7851	23048	1830	2709	64065	7056	50615	4199	2	6382	4319
Pcorr_CSR_Activated_Correlation_PNAS.2005_PMID.15701700	Special	PMID: 15701700	FALSE	84836	8607	1854	5718	169611	10613	222865	9260	4035	5216	6876	4209	91351	26292	11010	22925	6611	8836	317649	2217	27258	50484	55631	10957	5329	79902	10213	70	55270	8555	5902	4060	27244	2224	28985	27113	9276	1497	728661	55701	4597	6182	28957	1028	131566	55651
Pcorr_Dasatinib_L_Correlation_Cancer.Res.2007_PMID.17332353	Special	PMID: 17332353	FALSE	5412	3601	27242	10403	2131	50804	30011	7227	5099	2152	5621	7791	5696	10927	388228	11221	1806	317649	10206	84527	81539	7378	56704	7035	55742	23406	857	60686	23007	11167	1969	51747	92482	9411	1201	56994	2150	27250	55970	55323	283987	771	7048	5880	9120	53827
Pcorr_Dasatinib_R_Correlation_Cancer.Res.2007_PMID.17332353	Special	PMID: 17332353	FALSE	5412	3601	27242	10403	2131	50804	30011	7227	5099	2152	5621	7791	5696	10927	388228	11221	1806	317649	10206	84527	81539	7378	56704	7035	55742	23406	857	60686	23007	11167	1969	51747	92482	9411	1201	56994	2150	27250	55970	55323	283987	771	7048	5880	9120	53827
Pcorr_Hypoxia_High_Correlation_PLoS.Med.2006_PMID.16417408	Special	PMID: 16417408	FALSE	23036	11067	10397	6513	9123	2116	5351	284439	10144	9976	667	114907	283131	1808	3948	10903	4940	112399	6781	8819	5169	4015	901	3486	56477	57561	6531	665	5209	857	6659	133	123	675	54487	54940	8846	5033	5054	54775	6038	5214	64344	219539	1962	2026
Pcorr_Hypoxia_Low_Correlation_PLoS.Med.2006_PMID.16417408	Special	PMID: 16417408	FALSE	23036	11067	10397	6513	9123	2116	5351	284439	10144	9976	667	114907	283131	1808	3948	10903	4940	112399	6781	8819	5169	4015	901	3486	56477	57561	6531	665	5209	857	6659	133	123	675	54487	54940	8846	5033	5054	54775	6038	5214	64344	219539	1962	2026
Pcorr_IGS_Correlation_NJEM.2007_PMID.17229949	Special	PMID: 17229949	FALSE	202	334	471	596	966	1052	1153	1213	1432	1457	1477	1788	2012	2066	2081	2113	2317	2597	3176	3337	3939	4057	4137	4256	4287	4291	4316	4850	5037	5062	5151	5230	5355	5686	5887	5977	6421	6451	6638	6729	6745	7071	7163	7430	7465	8027
Pcorr_magnoid_PLOS.2012_PMID.22590557	Special	PMID: 22590557	FALSE	701	983	9787	92086	10135	29923	55355	55332	79170	51557	3128	54440	7257	128872	55197	54845	25849	3620	55638	26010	3783	722	6236	4818	55872	3002	6440	5901	83442	7412	341	8857	2277	79838	6624	2065	3015	11113	3336	6059	259266	54	9404	22797	911	3394
Pcorr_NKI70_Good_Correlation_Nature.2002_PMID.11823860	Special	PMID: 11823860	FALSE	9134	4318	56942	4175	1284	92140	10403	10874	57758	160897	2131	81624	85453	57211	169714	151126	51514	8659	79132	5019	2781	51377	9055	57593	7043	91283	10455	163	8833	2947	55321	79791	79888	57110	5984	6515	1058	51560	8293	1894	8840	11217	51203	8476	58475	83879
Pcorr_primitive_CCR.2010_PMID.20643781	Special	PMID: 20643781	FALSE	23028	11013	6434	56997	4072	23020	752	3002	55603	2736	6280	4733	79838	51703	6318	79960	5791	330	30851	56548	8829	9616	8626	837	25780	4332	3298	2304	56649	89853	1969	3684	8508	5920	8975	7851	23048	1830	2709	64065	7056	50615	4199	2	6382	4319
Pcorr_secretory_CCR.2010_PMID.20643781	Special	PMID: 20643781	FALSE	23028	11013	6434	56997	4072	23020	752	3002	55603	2736	6280	4733	79838	51703	6318	79960	5791	330	30851	56548	8829	9616	8626	837	25780	4332	3298	2304	56649	89853	1969	3684	8508	5920	8975	7851	23048	1830	2709	64065	7056	50615	4199	2	6382	4319
Pcorr_Small_Cell_Carcinoma_JMD.2013_PMID.23701907	Special	PMID: 23701907	FALSE	10057	90	221	84168	782	822	10951	1003	1031	1113	10519	7123	80777	1796	1825	2237	8928	2709	3231	3249	8692	3382	7087	3642	3655	3958	3991	26020	22924	10873	23295	4608	4647	4783	10606	5058	5175	5286	22874	10213	79966	2810	6478	9892	3925	6928
Pcorr_squamoid_PLOS.2012_PMID.22590557	Special	PMID: 22590557	FALSE	701	983	9787	92086	10135	29923	55355	55332	79170	51557	3128	54440	7257	128872	55197	54845	25849	3620	55638	26010	3783	722	6236	4818	55872	3002	6440	5901	83442	7412	341	8857	2277	79838	6624	2065	3015	11113	3336	6059	259266	54	9404	22797	911	3394
Pcorr_Squamous_Cell_Carcinoma_JMD.2013_PMID.23701907	Special	PMID: 23701907	FALSE	10057	90	221	84168	782	822	10951	1003	1031	1113	10519	7123	80777	1796	1825	2237	8928	2709	3231	3249	8692	3382	7087	3642	3655	3958	3991	26020	22924	10873	23295	4608	4647	4783	10606	5058	5175	5286	22874	10213	79966	2810	6478	9892	3925	6928
UNC_Proliferation_11_Mean_JCO.2009_PMID.19204204	Special	PMID: 19204204	FALSE	9	332	573	596	644	891	898	990	991	1001	1063	1956	2064	2099	2264	2296	2886	3169	3852	3861	3872	4137	4193	4288	4320	4605	4609	5241	6241	6422	7298	8190	9156	9232	9833	10403	11004	11065	23594	25800	26227	26996	29089	51523	54443	55165
UNC_ROR_S_Model_JCO.2009_PMID.19204204	Special	PMID: 19204204	FALSE	9	332	573	596	644	891	898	990	991	1001	1063	1956	2064	2099	2264	2296	2886	3169	3852	3861	3872	4137	4193	4288	4320	4605	4609	5241	6241	6422	7298	8190	9156	9232	9833	10403	11004	11065	23594	25800	26227	26996	29089	51523	54443	55165
UNC_Scorr_Basal_Correlation_JCO.2009_PMID.19204204	Special	PMID: 19204204	FALSE	9	332	573	596	644	891	898	990	991	1001	1063	1956	2064	2099	2264	2296	2886	3169	3852	3861	3872	4137	4193	4288	4320	4605	4609	5241	6241	6422	7298	8190	9156	9232	9833	10403	11004	11065	23594	25800	26227	26996	29089	51523	54443	55165
UNC_Scorr_Her2_Correlation_JCO.2009_PMID.19204204	Special	PMID: 19204204	FALSE	9	332	573	596	644	891	898	990	991	1001	1063	1956	2064	2099	2264	2296	2886	3169	3852	3861	3872	4137	4193	4288	4320	4605	4609	5241	6241	6422	7298	8190	9156	9232	9833	10403	11004	11065	23594	25800	26227	26996	29089	51523	54443	55165
Scorr_IE_Correlation_JCO.2006_PMID.16505416	Special	PMID: 16505416	FALSE	56994	960	84749	11190	3662	80173	5685	79733	200895	55765	1793	55308	4107	64377	27183	705	152	55344	55848	3249	81624	57763	24145	54920	9057	3134	3692	9547	3479	9631	5328	221294	55697	4145	81569	10204	151194	6019	7277	54205	22974	10370	3242	55173	4957	3009
Scorr_IIE_Correlation_JCO.2006_PMID.16505416	Special	PMID: 16505416	FALSE	56994	960	84749	11190	3662	80173	5685	79733	200895	55765	1793	55308	4107	64377	27183	705	152	55344	55848	3249	81624	57763	24145	54920	9057	3134	3692	9547	3479	9631	5328	221294	55697	4145	81569	10204	151194	6019	7277	54205	22974	10370	3242	55173	4957	3009
UNC_Scorr_LumA_Correlation_JCO.2009_PMID.19204204	Special	PMID: 19204204	FALSE	9	332	573	596	644	891	898	990	991	1001	1063	1956	2064	2099	2264	2296	2886	3169	3852	3861	3872	4137	4193	4288	4320	4605	4609	5241	6241	6422	7298	8190	9156	9232	9833	10403	11004	11065	23594	25800	26227	26996	29089	51523	54443	55165
UNC_Scorr_LumB_Correlation_JCO.2009_PMID.19204204	Special	PMID: 19204204	FALSE	9	332	573	596	644	891	898	990	991	1001	1063	1956	2064	2099	2264	2296	2886	3169	3852	3861	3872	4137	4193	4288	4320	4605	4609	5241	6241	6422	7298	8190	9156	9232	9833	10403	11004	11065	23594	25800	26227	26996	29089	51523	54443	55165
UNC_Scorr_Norm_Correlation_JCO.2009_PMID.19204204	Special	PMID: 19204204	FALSE	9	332	573	596	644	891	898	990	991	1001	1063	1956	2064	2099	2264	2296	2886	3169	3852	3861	3872	4137	4193	4288	4320	4605	4609	5241	6241	6422	7298	8190	9156	9232	9833	10403	11004	11065	23594	25800	26227	26996	29089	51523	54443	55165
Scorr_P53_Mut_Correlation_BMC.Cancer.2006_PMID.17150101	Special	PMID: 17150101	FALSE	595	890	983	994	995	1026	1033	1063	1163	1643	2305	2625	3833	4085	4172	4288	4521	4605	4756	5424	5550	5984	6416	6790	6890	7153	7277	7832	7844	8836	9232	9319	9338	9493	9520	9674	11065	23048	25800	29028	29781	51313	54069	55165	55536	56204
Scorr_P53_Wt_Correlation_BMC.Cancer.2006_PMID.17150101	Special	PMID: 17150101	FALSE	595	890	983	994	995	1026	1033	1063	1163	1643	2305	2625	3833	4085	4172	4288	4521	4605	4756	5424	5550	5984	6416	6790	6890	7153	7277	7832	7844	8836	9232	9319	9338	9493	9520	9674	11065	23048	25800	29028	29781	51313	54069	55165	55536	56204
Scorr_PTEN_Absent_Correlation_PNAS.2007_PMID.17452630	Special	PMID: 17452630	FALSE	3983	5169	8510	2281	11337	1265	89122	55101	8576	4094	54838	10399	56977	25794	6228	5728	145781	27122	83700	5159	80031	26123	11257	140459	7284	1186	8848	10540	1848	10206	5797	2331	1311	221981	374868	84942	23613	1889	4629	5094	4038	6302	50861	400924	3705	9252
Scorr_PTEN_Present_Correlation_PNAS.2007_PMID.17452630	Special	PMID: 17452630	FALSE	3983	5169	8510	2281	11337	1265	89122	55101	8576	4094	54838	10399	56977	25794	6228	5728	145781	27122	83700	5159	80031	26123	11257	140459	7284	1186	8848	10540	1848	10206	5797	2331	1311	221981	374868	84942	23613	1889	4629	5094	4038	6302	50861	400924	3705	9252
Scorr_S329_L_Correlation_Br.J.Cancer.2008_PMID.18382427	Special	PMID: 18382427	FALSE	57508	90326	55857	200523	146434	57405	644267	26548	58487	9493	6636	6635	116211	9258	257000	89882	8365	65125	9456	7572	79861	64710	3557	9662	7471	2617	23020	51258	3035	8727	55810	1421	4259	4835	7832	10038	55089	7156	84229	54733	9129	79774	318	10151	51129	6773
Scorr_S329_R_Correlation_Br.J.Cancer.2008_PMID.18382427	Special	PMID: 18382427	FALSE	57508	90326	55857	200523	146434	57405	644267	26548	58487	9493	6636	6635	116211	9258	257000	89882	8365	65125	9456	7572	79861	64710	3557	9662	7471	2617	23020	51258	3035	8727	55810	1421	4259	4835	7832	10038	55089	7156	84229	54733	9129	79774	318	10151	51129	6773
[truncated: 3,402 more columns]
