# Supplementary material for: Prognostic and molecular multi-platform analysis of CALGB 40603 (Alliance) and public triple-negative breast cancer datasets
Source: NPJ Breast Cancer. 2025 Mar 8;11:24. doi: 10.1038/s41523-025-00740-z (PMC11890565; doi:10.1038/s41523-025-00740-z)
Supplement: Supplementary file 4 — Supplementary Data 3 [file 41523_2025_740_MOESM4_ESM.xlsx]

## Sheet: Stage + DNA + RNA
Model feature types: Stage + DNA + RNA
Test set C-indices: 0.67 (FUSCC), 0.63 (METABRIC), 0.81 (TCGA), 0.67 (Combined)
Simplified feature name	Full feature name	Unscaled model coefficient	Scaled model coefficient
Stage	Stage	0.508985	0.233802
Unknown8	MUnknown_8_BMC.Med.Genomics.2011_PMID.21214954	-0.00046748	-0.000462893
XBP1	XBP1_Single_Gene	-0.0120455	-0.0112065
IgG	IgG_Breast.Cancer.Research.2008_PMID.19272155	-0.0993688	-0.104079
Green7	MM_Green7_BMC.Med.Genomics.2011_PMID.21214954	-0.0524146	-0.0517434
chr17q loss	loss_chr17:70767943-71305641.BeroukhimS2.17q25.1.amp	0.0595065	0.0182452

## Sheet: Stage + RNA
Model feature types: Stage + RNA
Test set C-indices: 0.69 (FUSCC), 0.63 (METABRIC), 0.82 (TCGA), 0.68 (Combined)
Simplified feature name	Full feature name	Unscaled model coefficient	Scaled model coefficient
Stage	Stage	0.633758	0.291117
Unknown8	MUnknown_8_BMC.Med.Genomics.2011_PMID.21214954	-0.0579841	-0.0574152
XBP1	XBP1_Single_Gene	-0.0785764	-0.0731031
IgG	IgG_Breast.Cancer.Research.2008_PMID.19272155	-0.118441	-0.124055
Red18	MM_Red18_BMC.Med.Genomics.2011_PMID.21214954	-0.0067446	-0.00715209
Green7	MM_Green7_BMC.Med.Genomics.2011_PMID.21214954	-0.0920257	-0.0908473
HER2 amplified	HER2_AMPLIFIED_PerouLab_HER2_Amplicon_BMC_Med_Genomics_2011_PMID.21214954	-0.0174212	-0.0180798
Immature dendritic	Charoentong_Immature_dendritic_cell_CellRep.2017_PMID.28052254	0.00569612	0.00510656

## Sheet: Stage + DNA
Model feature types: Stage + DNA
Test set C-indices: 0.62 (FUSCC), 0.59 (METABRIC), 0.76 (TCGA), 0.64 (Combined)
Simplified feature name	Full feature name	Unscaled model coefficient	Scaled model coefficient
Stage	Stage	0.495023	0.227389
chr17q loss	loss_chr17:70767943-71305641.BeroukhimS2.17q25.1.amp	0.0662885	0.0203246

## Sheet: DNA + RNA
Model feature types: DNA + RNA
Test set C-indices: 0.63 (FUSCC), 0.61 (METABRIC), 0.69 (TCGA), 0.63 (Combined)
Simplified feature name	Full feature name	Unscaled model coefficient	Scaled model coefficient
Unknown8	MUnknown_8_BMC.Med.Genomics.2011_PMID.21214954	-0.0115274	-0.0114143
XBP1	XBP1_Single_Gene	-0.0168357	-0.015663
IgG	IgG_Breast.Cancer.Research.2008_PMID.19272155	-0.0383359	-0.0401531
Red18	MM_Red18_BMC.Med.Genomics.2011_PMID.21214954	-0.0145096	-0.0153862
Green7	MM_Green7_BMC.Med.Genomics.2011_PMID.21214954	-0.0348866	-0.0344399
TFH	NANOSTRING_MODULE_TFH	-0.00184127	-0.00195609
chr17q loss	loss_chr17:70767943-71305641.BeroukhimS2.17q25.1.amp	0.0707083	0.0216797
chr22q loss	loss_chr22:36048950-38681384.BeroukhimS5.amp	0.00647971	0.00278182

## Sheet: RNA
Model feature types: RNA
Test set C-indices: 0.64 (FUSCC), 0.63 (METABRIC), 0.68 (TCGA), 0.63 (Combined)
Simplified feature name	Full feature name	Unscaled model coefficient	Scaled model coefficient
Unknown8	MUnknown_8_BMC.Med.Genomics.2011_PMID.21214954	-0.0240631	-0.023827
XBP1	XBP1_Single_Gene	-0.0311252	-0.0289571
IgG	IgG_Breast.Cancer.Research.2008_PMID.19272155	-0.0582971	-0.0610604
Red18	MM_Red18_BMC.Med.Genomics.2011_PMID.21214954	-0.0180896	-0.0191826
Green7	MM_Green7_BMC.Med.Genomics.2011_PMID.21214954	-0.0563664	-0.0556446
TFH	NANOSTRING_MODULE_TFH	-0.00279298	-0.00296714

## Sheet: DNA
Model feature types: DNA
Test set C-indices: 0.5 (FUSCC), 0.5 (METABRIC), 0.5 (TCGA), 0.5 (Combined)
Simplified feature name	Full feature name	Unscaled model coefficient	Scaled model coefficient
NA	NA	NA	NA

## Sheet: Stage
Model feature types: Stage
Test set C-indices: 0.63 (FUSCC), 0.56 (METABRIC), 0.75 (TCGA), 0.63 (Combined)
Simplified feature name	Full feature name	Model coefficient
Stage	Stage	1.1934
