# Supplementary material for: Prognostic and molecular multi-platform analysis of CALGB 40603 (Alliance) and public triple-negative breast cancer datasets
Source: NPJ Breast Cancer. 2025 Mar 8;11:24. doi: 10.1038/s41523-025-00740-z (PMC11890565; doi:10.1038/s41523-025-00740-z)
Supplement: Supplementary file 5 — Supplementary Data 4 [file 41523_2025_740_MOESM5_ESM.xlsx]

## Sheet: Green7
ID	GeneRatio	BgRatio	pvalue	p.adjust	qvalue	geneID	Count
GSE4142_NAIVE_VS_MEMORY_BCELL_UP	8/139	199/40755	4.57334e-07	0.00281552	0.00232971	92/27120/165721/133923/137797/255324/8904/148753	8
GOBP_POSITIVE_REGULATION_OF_LIPID_BIOSYNTHETIC_PROCESS	6/139	85/40755	4.94906e-07	0.00281552	0.00232971	337/1581/3480/972/225/9572	6
GOBP_GLIAL_CELL_DIFFERENTIATION	8/139	218/40755	9.09867e-07	0.00293552	0.002429	1031/2670/4504/4653/9463/5803/4920/9572	8
GOBP_POSITIVE_REGULATION_OF_LIPID_METABOLIC_PROCESS	7/139	153/40755	1.032e-06	0.00293552	0.002429	337/1581/3480/972/6363/225/9572	7
GOBP_REGULATION_OF_LIPID_BIOSYNTHETIC_PROCESS	7/139	175/40755	2.52808e-06	0.00470405	0.00389237	337/1581/3480/972/225/27120/9572	7
GOBP_GLIAL_CELL_DEVELOPMENT	6/139	115/40755	2.92822e-06	0.00470405	0.00389237	2670/4504/4653/9463/4920/9572	6
GOMF_INTRACELLULAR_LIGAND_GATED_ION_CHANNEL_ACTIVITY	4/139	30/40755	3.3143e-06	0.00470405	0.00389237	1261/610/6262/6263	4
GSE13485_DAY1_VS_DAY7_YF17D_VACCINE_PBMC_UP	7/139	185/40755	3.6504e-06	0.00470405	0.00389237	2670/6262/10164/57030/54549/9507/286183	7
GOBP_POSITIVE_REGULATION_OF_STEROID_METABOLIC_PROCESS	4/139	33/40755	4.90963e-06	0.00470405	0.00389237	337/1581/3480/9572	4
GNF2_DNM1	5/139	74/40755	5.72383e-06	0.00470405	0.00389237	770/2036/53822/25789/57030	5
GSE20366_CD103_POS_VS_NEG_TREG_KLRG1NEG_DN	7/139	200/40755	6.09156e-06	0.00470405	0.00389237	92/339855/9050/27120/84236/89797/23335	7
GSE22601_IMMATURE_CD4_SINGLE_POSITIVE_VS_CD4_SINGLE_POSITIVE_THYMOCYTE_DN	7/139	200/40755	6.09156e-06	0.00470405	0.00389237	6274/8170/25789/389015/64699/116369/163778	7
GSE3982_BASOPHIL_VS_CENT_MEMORY_CD4_TCELL_DN	7/139	200/40755	6.09156e-06	0.00470405	0.00389237	92/6262/7016/51393/10953/6305/10195	7
GSE4142_NAIVE_VS_MEMORY_BCELL_DN	7/139	200/40755	6.09156e-06	0.00470405	0.00389237	2780/5990/10563/133923/11309/10195/148753	7
GOBP_REGULATION_OF_CELLULAR_KETONE_METABOLIC_PROCESS	6/139	132/40755	6.49819e-06	0.00470405	0.00389237	337/1581/972/225/27120/9572	6
GOMF_G_PROTEIN_COUPLED_RECEPTOR_BINDING	8/139	285/40755	6.61495e-06	0.00470405	0.00389237	2780/8685/4653/9463/6363/4920/10563/10886	8
GOBP_GLIOGENESIS	8/139	291/40755	7.69811e-06	0.0051523	0.00426328	1031/2670/4504/4653/9463/5803/4920/9572	8
GOBP_CELLULAR_KETONE_METABOLIC_PROCESS	7/139	211/40755	8.63842e-06	0.00545311	0.00451218	337/1581/972/6338/225/27120/9572	7
GSE11884_WT_VS_FURIN_KO_NAIVE_CD4_TCELL_UP	6/139	140/40755	9.10608e-06	0.00545311	0.00451218	3990/27120/53822/10953/149420/9507	6
GOBP_MONOCARBOXYLIC_ACID_BIOSYNTHETIC_PROCESS	7/139	215/40755	9.75984e-06	0.00555237	0.00459432	337/1581/3990/972/225/3992/9572	7
CTATGCA_MIR153	7/139	218/40755	1.06779e-05	0.00575454	0.0047616	6262/6263/55296/56605/89797/23678/23060	7
GOMF_LIGAND_GATED_ION_CHANNEL_ACTIVITY	6/139	145/40755	1.11267e-05	0.00575454	0.0047616	1261/610/6262/6263/6338/55879	6
GSE40274_CTRL_VS_FOXP3_AND_GATA1_TRANSDUCED_ACTIVATED_CD4_TCELL_DN	6/139	150/40755	1.34956e-05	0.00667624	0.00552426	2155/5990/79370/3992/727910/55357	6
GOBP_ASTROCYTE_DEVELOPMENT	4/139	43/40755	1.44203e-05	0.00683642	0.0056568	2670/4504/4920/9572	4
GOBP_STEROID_METABOLIC_PROCESS	8/139	323/40755	1.63492e-05	0.00744087	0.00615695	337/1581/3990/3480/4504/6338/27120/9572	8
GOCC_COLLAGEN_CONTAINING_EXTRACELLULAR_MATRIX	9/139	427/40755	1.72677e-05	0.00755661	0.00625273	337/2155/4653/5803/89797/3273/83546/9507/284297	9
MIR153_3P	8/139	329/40755	1.8652e-05	0.00786009	0.00650384	1523/6262/6263/55296/56605/254170/89797/23678	8
GOBP_FATTY_ACID_BIOSYNTHETIC_PROCESS	6/139	162/40755	2.08698e-05	0.00848058	0.00701726	337/1581/3990/972/225/3992	6
ZNF512_TARGET_GENES	9/139	442/40755	2.26356e-05	0.00866083	0.00716641	92/1031/9261/6338/27120/89797/11309/10195/91523	9
GOBP_REGULATION_OF_LIPID_METABOLIC_PROCESS	8/139	339/40755	2.30942e-05	0.00866083	0.00716641	337/1581/3480/972/6363/225/27120/9572	8
GOBP_REGULATION_OF_FATTY_ACID_BIOSYNTHETIC_PROCESS	4/139	49/40755	2.43678e-05	0.00866083	0.00716641	337/1581/972/225	4
GOBP_POSITIVE_REGULATION_OF_MYELOID_CELL_DIFFERENTIATION	5/139	100/40755	2.4918e-05	0.00866083	0.00716641	92/2242/972/4920/60682	5
GOBP_ANION_TRANSMEMBRANE_TRANSPORT	7/139	249/40755	2.51193e-05	0.00866083	0.00716641	2670/55879/253512/57030/389015/116369/285966	7
OHGUCHI_LIVER_HNF4A_TARGETS_DN	6/139	169/40755	2.64843e-05	0.00886289	0.00733361	337/3990/79814/3273/11309/727910	6
TAAWWATAG_RSRFC4_Q2	6/139	172/40755	2.92348e-05	0.00950381	0.00786394	92/1523/339855/81849/23092/84445	6
GOBP_REGULATION_OF_STEROID_METABOLIC_PROCESS	5/139	104/40755	3.01066e-05	0.00951536	0.00787349	337/1581/3480/27120/9572	5
REACTOME_STIMULI_SENSING_CHANNELS	5/139	106/40755	3.29964e-05	0.0101468	0.00839601	6262/6263/6338/51393/23678	5
PEA3_Q6	7/139	263/40755	3.55748e-05	0.0102277	0.0084629	1031/9261/79370/84445/163778/149420/9507	7
REACTOME_ASSEMBLY_OF_ACTIVE_LPL_AND_LIPC_LIPASE_COMPLEXES	3/139	19/40755	3.61437e-05	0.0102277	0.0084629	337/3990/84699	3
GOMF_PROTEIN_C_TERMINUS_BINDING	6/139	179/40755	3.65512e-05	0.0102277	0.0084629	1261/9463/5430/7015/7016/10612	6
MIR448	8/139	364/40755	3.82234e-05	0.0102277	0.0084629	92/3480/55296/254170/89797/60682/389015/23678	8
CDC5_01	7/139	266/40755	3.82251e-05	0.0102277	0.0084629	1031/1523/2242/266812/64699/23678/8904	7
GOBP_IMPORT_ACROSS_PLASMA_MEMBRANE	6/139	182/40755	4.01051e-05	0.0102277	0.0084629	1261/2670/610/6338/51393/389015	6
MYOD_01	7/139	269/40755	4.10354e-05	0.0102277	0.0084629	2242/27239/4504/2000/55879/79691/8904	7
GOBP_INORGANIC_ION_IMPORT_ACROSS_PLASMA_MEMBRANE	5/139	111/40755	4.1165e-05	0.0102277	0.0084629	1261/610/6338/51393/389015	5
REACTOME_ION_CHANNEL_TRANSPORT	6/139	183/40755	4.13494e-05	0.0102277	0.0084629	6262/6263/6338/51393/53822/23678	6
MIR330_5P	6/139	184/40755	4.26245e-05	0.0103187	0.00853826	2036/5579/10953/81706/23060/54549	6
GOMF_LIGAND_GATED_CATION_CHANNEL_ACTIVITY	5/139	115/40755	4.87601e-05	0.0115582	0.00956383	1261/610/6262/6263/6338	5
GOBP_POSITIVE_REGULATION_OF_PROTEIN_KINASE_B_SIGNALING	5/139	119/40755	5.73956e-05	0.0116687	0.00965524	2155/3480/4653/6363/8904	5
GSE22601_DOUBLE_POSITIVE_VS_CD4_SINGLE_POSITIVE_THYMOCYTE_UP	6/139	196/40755	6.0535e-05	0.0116687	0.00965524	4920/25789/64699/116369/163778/54549	6
GSE19888_ADENOSINE_A3R_INH_VS_INH_PRETREAT_AND_ACT_WITH_TCELL_MEMBRANES_MAST_CELL_DN	6/139	197/40755	6.22633e-05	0.0116687	0.00965524	2155/6338/7015/10953/134111/64699	6
GSE2405_HEAT_KILLED_VS_LIVE_A_PHAGOCYTOPHILUM_STIM_NEUTROPHIL_24H_DN	6/139	197/40755	6.22633e-05	0.0116687	0.00965524	5430/4920/8170/389015/64699/116369	6
GOBP_POSITIVE_REGULATION_OF_FATTY_ACID_BIOSYNTHETIC_PROCESS	3/139	23/40755	6.54012e-05	0.0116687	0.00965524	337/972/225	3
GOBP_POSITIVE_REGULATION_OF_STEROID_BIOSYNTHETIC_PROCESS	3/139	23/40755	6.54012e-05	0.0116687	0.00965524	1581/3480/9572	3
GSE21670_UNTREATED_VS_TGFB_TREATED_STAT3_KO_CD4_TCELL_UP	6/139	199/40755	6.58382e-05	0.0116687	0.00965524	5990/118471/148281/23553/64800/9572	6
GSE22601_DOUBLE_NEGATIVE_VS_CD8_SINGLE_POSITIVE_THYMOCYTE_UP	6/139	199/40755	6.58382e-05	0.0116687	0.00965524	337/6363/165721/24146/255324/135927	6
GSE26669_CD4_VS_CD8_TCELL_IN_MLR_COSTIM_BLOCK_DN	6/139	199/40755	6.58382e-05	0.0116687	0.00965524	337/5579/53822/10953/23092/149420	6
GSE5589_WT_VS_IL6_KO_LPS_AND_IL6_STIM_MACROPHAGE_45MIN_UP	6/139	199/40755	6.58382e-05	0.0116687	0.00965524	770/63908/5579/56605/84699/54549	6
GSE15330_MEGAKARYOCYTE_ERYTHROID_VS_GRANULOCYTE_MONOCYTE_PROGENITOR_DN	6/139	200/40755	6.7686e-05	0.0116687	0.00965524	92/2242/51368/253512/94134/60682	6
GSE20366_CD103_POS_VS_NEG_TREG_KLRG1NEG_UP	6/139	200/40755	6.7686e-05	0.0116687	0.00965524	63908/6363/4920/133923/1801/23678	6
GSE23505_UNTREATED_VS_4DAY_IL6_IL1_TREATED_CD4_TCELL_DN	6/139	200/40755	6.7686e-05	0.0116687	0.00965524	3480/63908/6263/6363/10164/10612	6
GSE26343_UNSTIM_VS_LPS_STIM_MACROPHAGE_DN	6/139	200/40755	6.7686e-05	0.0116687	0.00965524	1031/27239/5430/225/89797/3696	6
GSE32034_LY6C_HIGH_VS_LOW_MONOCYTE_UP	6/139	200/40755	6.7686e-05	0.0116687	0.00965524	1031/3990/51393/26256/23678/84699	6
GSE41978_ID2_KO_VS_ID2_KO_AND_BIM_KO_KLRG1_LOW_EFFECTOR_CD8_TCELL_UP	6/139	200/40755	6.7686e-05	0.0116687	0.00965524	610/6263/266812/83714/10886/83546	6
GSE5503_LIVER_DC_VS_PLN_DC_ACTIVATED_ALLOGENIC_TCELL_DN	6/139	200/40755	6.7686e-05	0.0116687	0.00965524	56605/23092/60682/79691/23678/149420	6
HALLMARK_ALLOGRAFT_REJECTION	6/139	200/40755	6.7686e-05	0.0116687	0.00965524	92/972/5579/6363/10563/2000	6
GOBP_SODIUM_ION_IMPORT_ACROSS_PLASMA_MEMBRANE	3/139	25/40755	8.45132e-05	0.0143521	0.0118757	610/6338/389015	3
RIZKI_TUMOR_INVASIVENESS_3D_UP	6/139	209/40755	8.62508e-05	0.0144318	0.0119416	3480/4504/6263/10563/26256/10195	6
MODULE_316	4/139	70/40755	9.97642e-05	0.016371	0.0135462	1261/6262/8170/53822	4
GOBP_RESPONSE_TO_PURINE_CONTAINING_COMPOUND	5/139	134/40755	0.000100718	0.016371	0.0135462	1261/610/6262/6263/50506	5
GOBP_PROTEIN_KINASE_B_SIGNALING	6/139	216/40755	0.000103321	0.0165576	0.0137006	2155/3480/4504/4653/6363/8904	6
GOBP_POSITIVE_REGULATION_OF_RESPONSE_TO_WOUNDING	4/139	72/40755	0.00011135	0.0175964	0.0145602	2155/3480/3273/50506	4
GOMF_ANION_TRANSMEMBRANE_TRANSPORTER_ACTIVITY	7/139	317/40755	0.000114501	0.0178248	0.0147491	55879/253512/57030/11309/389015/116369/83546	7
GOBP_ORGANIC_ACID_BIOSYNTHETIC_PROCESS	7/139	318/40755	0.000116749	0.0178248	0.0147491	337/1581/3990/972/225/3992/9572	7
GOBP_REGULATION_OF_STEROID_BIOSYNTHETIC_PROCESS	4/139	73/40755	0.000117495	0.0178248	0.0147491	1581/3480/27120/9572	4
MATZUK_MALE_REPRODUCTION_SERTOLI	3/139	28/40755	0.000119478	0.0178871	0.0148007	92/1031/6305	3
DESCARTES_FETAL_PANCREAS_ENS_GLIA	4/139	74/40755	0.000123882	0.0183056	0.015147	5803/116173/54549/286183	4
GOBP_ORGANIC_ACID_TRANSPORT	7/139	323/40755	0.000128535	0.0187496	0.0155144	1581/2670/225/253512/57030/11309/116369	7
GOMF_ENDOPEPTIDASE_ACTIVITY	8/139	439/40755	0.000140106	0.0201788	0.016697	2155/83714/203074/414301/84236/64699/9507/8904	8
GOBP_POSITIVE_REGULATION_OF_SMALL_MOLECULE_METABOLIC_PROCESS	5/139	145/40755	0.00014586	0.0206958	0.0171247	337/1581/972/225/9572	5
GOBP_HYDROGEN_PEROXIDE_CATABOLIC_PROCESS	3/139	30/40755	0.000147333	0.0206958	0.0171247	337/4504/50506	3
GOBP_IMPORT_INTO_CELL	6/139	232/40755	0.000152482	0.0211578	0.017507	1261/2670/610/6338/51393/389015	6
GOMF_PROTEIN_SERINE_THREONINE_TYROSINE_KINASE_ACTIVITY	8/139	446/40755	0.000156038	0.0213903	0.0176994	2242/3480/9261/5579/7016/4920/23678/149420	8
GOBP_ASTROCYTE_DIFFERENTIATION	4/139	79/40755	0.000159649	0.0216248	0.0178934	2670/4504/4920/9572	4
REACTOME_TRAFFICKING_OF_AMPA_RECEPTORS	3/139	31/40755	0.000162712	0.0217805	0.0180223	2036/9463/5579	3
MANNO_MIDBRAIN_NEUROTYPES_HSERT	8/139	450/40755	0.000165792	0.0219347	0.0181499	2036/63908/5579/51393/266812/25789/80034/57526	8
HP_GENERALIZED_TONIC_SEIZURE	4/139	82/40755	0.000184383	0.024114	0.0199531	1523/2036/610/57526	4
GOCC_GLIAL_CELL_PROJECTION	3/139	33/40755	0.000196516	0.0250378	0.0207175	1261/2670/4504	3
WP_STATIN_INHIBITION_OF_CHOLESTEROL_PRODUCTION	3/139	33/40755	0.000196516	0.0250378	0.0207175	337/1581/3990	3
SMAD4_Q6	6/139	244/40755	0.000200249	0.0250378	0.0207175	2299/9463/10612/56605/9572/9507	6
TCF4_Q5	6/139	244/40755	0.000200249	0.0250378	0.0207175	339855/5579/225/89797/23678/8904	6
GOBP_SINGLE_FERTILIZATION	5/139	156/40755	0.00020506	0.0253606	0.0209846	27120/148281/203074/135927/55231	5
GOBP_RESPONSE_TO_METAL_ION	7/139	350/40755	0.000210043	0.0256976	0.0212635	1261/4504/6262/6263/7015/148281/8904	7
REACTOME_PLASMA_LIPOPROTEIN_REMODELING	3/139	34/40755	0.000214996	0.0258845	0.0214182	337/3990/84699	3
CAGTATT_MIR200B_MIR200C_MIR429	8/139	468/40755	0.000216121	0.0258845	0.0214182	92/63908/5803/81849/266812/254170/6305/149420	8
NFE2L2.V2	8/139	469/40755	0.000219249	0.0259856	0.0215018	5803/7015/53822/23553/89797/3273/11309/3696	8
GOBP_SODIUM_ION_TRANSPORT	6/139	249/40755	0.000223331	0.0261965	0.0216763	610/6338/53822/57030/389015/286183	6
LFA1_Q6	6/139	251/40755	0.00023313	0.0270669	0.0223965	2242/2000/50506/84445/9507/8904	6
CP2_02	6/139	253/40755	0.000243265	0.0279583	0.0231341	51393/83714/23092/9572/84445/8904	6
USF2_Q6	6/139	254/40755	0.00024846	0.0282698	0.0233919	1031/148281/10612/94134/79814/84445	6
GOBP_ORGANIC_ANION_TRANSPORT	7/139	362/40755	0.000257644	0.0290245	0.0240163	1581/2670/253512/57030/11309/116369/83546	7
AP4_Q6_01	6/139	257/40755	0.000264573	0.0295128	0.0244204	27239/3480/5579/148281/24146/79691	6
GOMF_PASSIVE_TRANSMEMBRANE_TRANSPORTER_ACTIVITY	8/139	485/40755	0.000274563	0.0303299	0.0250965	1261/610/6262/6263/6338/51393/55879/116369	8
GSE21033_3H_VS_24H_POLYIC_STIM_DC_UP	5/139	167/40755	0.000281013	0.0304511	0.0251968	5430/51393/26256/23092/84445	5
SERVITJA_LIVER_HNF1A_TARGETS_DN	5/139	167/40755	0.000281013	0.0304511	0.0251968	10563/56605/26256/23092/3273	5
GOBP_DICARBOXYLIC_ACID_TRANSPORT	4/139	92/40755	0.000286901	0.030508	0.0252439	2670/253512/57030/116369	4
GOBP_REGULATION_OF_FATTY_ACID_METABOLIC_PROCESS	4/139	92/40755	0.000286901	0.030508	0.0252439	337/1581/972/225	4
FOXO4_02	6/139	263/40755	0.000299257	0.0315273	0.0260873	64375/266812/80034/9572/84445/3696	6
GOBP_POSITIVE_REGULATION_OF_LEUKOCYTE_CHEMOTAXIS	4/139	94/40755	0.000311475	0.0325135	0.0269033	2155/972/6363/10563	4
TAL1BETAITF2_01	6/139	266/40755	0.000317887	0.0328811	0.0272075	225/81849/10612/2000/25789/286183	6
GOBP_POSITIVE_REGULATION_OF_FATTY_ACID_METABOLIC_PROCESS	3/139	39/40755	0.000324282	0.0332404	0.0275048	337/972/225	3
GOBP_PEPTIDYL_TYROSINE_MODIFICATION	7/139	377/40755	0.000328975	0.0332815	0.0275388	2242/3480/972/7016/4920/255324/3273	7
GOBP_LIPID_HOMEOSTASIS	5/139	173/40755	0.000330533	0.0332815	0.0275388	337/1581/3990/9572/727910	5
GOBP_REGULATION_OF_CELL_DEVELOPMENT	8/139	500/40755	0.000336324	0.0333835	0.0276232	1523/2670/4504/4653/5803/7016/51393/9572	8
GOMF_SULFUR_COMPOUND_BINDING	6/139	269/40755	0.000337414	0.0333835	0.0276232	3990/6262/442038/10563/89797/3273	6
GOMF_SODIUM_CHANNEL_REGULATOR_ACTIVITY	3/139	40/40755	0.000349703	0.033932	0.0280771	53822/64699/23678	3
TCF1P_Q6	6/139	271/40755	0.000350946	0.033932	0.0280771	92/1031/5430/266812/23092/8904	6
GOBP_STEROID_BIOSYNTHETIC_PROCESS	5/139	176/40755	0.00035764	0.033932	0.0280771	337/1581/3480/27120/9572	5
AP4_Q5	6/139	272/40755	0.000357869	0.033932	0.0280771	27239/2000/116173/80034/79691/84445	6
MYCMAX_02	6/139	272/40755	0.000357869	0.033932	0.0280771	1031/3480/148281/25789/9572/84445	6
GOBP_SODIUM_ION_TRANSMEMBRANE_TRANSPORT	5/139	177/40755	0.000367038	0.0345137	0.0285584	610/6338/53822/57030/389015	5
GOBP_STEROL_HOMEOSTASIS	4/139	99/40755	0.000379468	0.03539	0.0292835	337/1581/3990/9572	4
HP_TONIC_SEIZURE	4/139	100/40755	0.000394241	0.0364689	0.0301762	1523/2036/610/57526	4
DESCARTES_MAIN_FETAL_THYMIC_EPITHELIAL_CELLS	6/139	279/40755	0.000409379	0.0370839	0.0306851	1523/10886/79691/10817/83546/148753	6
GOBP_CELL_MATURATION	5/139	182/40755	0.000416863	0.0370839	0.0306851	4653/9463/6363/26256/116369	5
GOBP_SPERMATID_DIFFERENTIATION	5/139	182/40755	0.000416863	0.0370839	0.0306851	5990/26256/84236/6305/116369	5
GSE21360_NAIVE_VS_PRIMARY_MEMORY_CD8_TCELL_DN	5/139	182/40755	0.000416863	0.0370839	0.0306851	2155/51393/89797/11309/23678	5
GOBP_CARBOXYLIC_ACID_TRANSPORT	6/139	280/40755	0.000417186	0.0370839	0.0306851	1581/2670/253512/57030/11309/116369	6
GOBP_MYELOID_CELL_DIFFERENTIATION	7/139	393/40755	0.000421703	0.0371949	0.030777	92/2242/972/6363/4920/60682/3696	7
HP_ATONIC_SEIZURE	4/139	103/40755	0.000441023	0.0385997	0.0319394	1523/2036/610/57526	4
IL15_UP.V1_DN	5/139	185/40755	0.00044911	0.0390074	0.0322767	2780/6274/225/23553/55357	5
GOMF_ORGANIC_ANION_TRANSMEMBRANE_TRANSPORTER_ACTIVITY	5/139	187/40755	0.000471629	0.039754	0.0328945	253512/57030/11309/116369/83546	5
GOBP_I_KAPPAB_KINASE_NF_KAPPAB_SIGNALING	6/139	288/40755	0.000483918	0.039754	0.0328945	972/5579/6363/55128/9572/8904	6
GOBP_CELLULAR_PROCESS_INVOLVED_IN_REPRODUCTION_IN_MULTICELLULAR_ORGANISM	7/139	405/40755	0.000504097	0.039754	0.0328945	9463/5990/26256/135927/84236/6305/116369	7
GSE2706_LPS_VS_R848_AND_LPS_2H_STIM_DC_UP	5/139	190/40755	0.00050699	0.039754	0.0328945	2299/165721/317703/54549/148753	5
IVANOVA_HEMATOPOIESIS_STEM_CELL	5/139	190/40755	0.00050699	0.039754	0.0328945	5430/6363/253512/388611/286183	5
GOBP_CELLULAR_RESPONSE_TO_CAFFEINE	2/139	10/40755	0.000510466	0.039754	0.0328945	6262/6263	2
GOBP_POSITIVE_REGULATION_OF_MONOCYTE_DIFFERENTIATION	2/139	10/40755	0.000510466	0.039754	0.0328945	2242/972	2
HP_COLOR_VISION_TEST_ABNORMALITY	2/139	10/40755	0.000510466	0.039754	0.0328945	1261/2780	2
MILICIC_FAMILIAL_ADENOMATOUS_POLYPOSIS_DN	2/139	10/40755	0.000510466	0.039754	0.0328945	6363/10563	2
GSE6566_STRONG_VS_WEAK_DC_STIMULATED_CD4_TCELL_UP	5/139	192/40755	0.000531647	0.039754	0.0328945	10563/79370/26256/286256/54549	5
GOCC_ENDOCYTIC_VESICLE_MEMBRANE	5/139	194/40755	0.000557195	0.039754	0.0328945	972/8685/9463/4920/255324	5
GOMF_SCAVENGER_RECEPTOR_ACTIVITY	3/139	47/40755	0.000564009	0.039754	0.0328945	8685/64699/284297	3
HP_CENTRAL_SCOTOMA	3/139	47/40755	0.000564009	0.039754	0.0328945	1261/2780/4653	3
YAP1_DN	3/139	47/40755	0.000564009	0.039754	0.0328945	57030/149420/55231	3
GOBP_POSITIVE_REGULATION_OF_CELL_DEVELOPMENT	6/139	297/40755	0.000568634	0.039754	0.0328945	1523/2670/4653/5803/7016/51393	6
GSE22611_NOD2_TRANSD_VS_CTRL_TRANSD_HEK293_MDP_STIM_6H_DN	5/139	195/40755	0.000570309	0.039754	0.0328945	770/6338/8170/50506/3696	5
GOCC_CLATHRIN_COATED_VESICLE_MEMBRANE	4/139	111/40755	0.000584975	0.039754	0.0328945	972/4920/255324/57030	4
GOBP_FERTILIZATION	5/139	197/40755	0.000597232	0.039754	0.0328945	27120/148281/203074/135927/55231	5
GSE23321_CENTRAL_MEMORY_VS_NAIVE_CD8_TCELL_DN	5/139	197/40755	0.000597232	0.039754	0.0328945	337/27239/9463/3273/8904	5
GSE4984_LPS_VS_VEHICLE_CTRL_TREATED_DC_UP	5/139	197/40755	0.000597232	0.039754	0.0328945	5990/225/53822/133923/54549	5
GSE19374_UNINF_VS_LISTERIA_INFECTED_MACROPHAGE_DN	5/139	198/40755	0.000611045	0.039754	0.0328945	92/23309/7016/23092/50506	5
GSE22601_IMMATURE_CD4_SINGLE_POSITIVE_VS_DOUBLE_POSITIVE_THYMOCYTE_UP	5/139	198/40755	0.000611045	0.039754	0.0328945	2299/165721/255324/135927/10817	5
GSE5455_HEALTHY_VS_TUMOR_BEARING_MOUSE_SPLEEN_MONOCYTE_24H_INCUBATION_DN	5/139	198/40755	0.000611045	0.039754	0.0328945	9261/10563/23092/255324/57030	5
GOBP_CHOLESTEROL_CATABOLIC_PROCESS	2/139	11/40755	0.000622508	0.039754	0.0328945	1581/4504	2
GOBP_NEURONAL_ION_CHANNEL_CLUSTERING	2/139	11/40755	0.000622508	0.039754	0.0328945	4653/9463	2
GOBP_REGULATION_OF_DENDRITIC_CELL_ANTIGEN_PROCESSING_AND_PRESENTATION	2/139	11/40755	0.000622508	0.039754	0.0328945	972/6363	2
GOBP_REGULATION_OF_INTESTINAL_LIPID_ABSORPTION	2/139	11/40755	0.000622508	0.039754	0.0328945	337/118471	2
HP_MONOCHROMACY	2/139	11/40755	0.000622508	0.039754	0.0328945	1261/2780	2
SCHAEFFER_PROSTATE_DEVELOPMENT_AND_CANCER_BOX4_UP	2/139	11/40755	0.000622508	0.039754	0.0328945	5579/23309	2
GSE18791_CTRL_VS_NEWCASTLE_VIRUS_DC_10H_UP	5/139	199/40755	0.000625097	0.039754	0.0328945	51368/266812/254170/94134/149420	5
GSE20366_CD103_KLRG1_DP_VS_DN_TREG_UP	5/139	199/40755	0.000625097	0.039754	0.0328945	6262/6338/4920/81849/116369	5
GSE20727_ROS_INH_VS_ROS_INH_AND_DNFB_ALLERGEN_TREATED_DC_UP	5/139	199/40755	0.000625097	0.039754	0.0328945	51393/10563/94134/11309/91523	5
GSE22229_RENAL_TRANSPLANT_IMMUNOSUPP_THERAPY_VS_HEALTHY_PBMC_UP	5/139	199/40755	0.000625097	0.039754	0.0328945	2242/9261/9050/24146/56605	5
GSE26727_WT_VS_KLF2_KO_LPS_STIM_MACROPHAGE_UP	5/139	199/40755	0.000625097	0.039754	0.0328945	770/4653/11309/152185/3696	5
GSE35543_IN_VIVO_NTREG_VS_CONVERTED_EX_ITREG_DN	5/139	199/40755	0.000625097	0.039754	0.0328945	3990/6263/220082/440955/57030	5
GSE41176_UNSTIM_VS_ANTI_IGM_STIM_TAK1_KO_BCELL_24H_DN	5/139	199/40755	0.000625097	0.039754	0.0328945	1523/2299/8685/9050/6363	5
GSE5589_LPS_VS_LPS_AND_IL6_STIM_IL10_KO_MACROPHAGE_45MIN_UP	5/139	199/40755	0.000625097	0.039754	0.0328945	2155/8170/11309/54549/374955	5
SATO_SILENCED_BY_METHYLATION_IN_PANCREATIC_CANCER_1	7/139	421/40755	0.000633399	0.039754	0.0328945	770/3990/972/6274/51393/6363/9572	7
MCCLUNG_DELTA_FOSB_TARGETS_8WK	3/139	49/40755	0.000637662	0.039754	0.0328945	610/5579/148281	3
GSE11961_GERMINAL_CENTER_BCELL_DAY7_VS_MEMORY_BCELL_DAY40_DN	5/139	200/40755	0.00063939	0.039754	0.0328945	92/2780/9050/24146/79370	5
GSE16450_CTRL_VS_IFNA_12H_STIM_MATURE_NEURON_CELL_LINE_UP	5/139	200/40755	0.00063939	0.039754	0.0328945	1581/2670/3480/6363/57030	5
GSE17721_CPG_VS_GARDIQUIMOD_12H_BMDC_UP	5/139	200/40755	0.00063939	0.039754	0.0328945	1031/23309/118471/24146/26256	5
GSE20715_0H_VS_48H_OZONE_LUNG_UP	5/139	200/40755	0.00063939	0.039754	0.0328945	1031/5579/51373/55296/727910	5
GSE23695_CD57_POS_VS_NEG_NK_CELL_DN	5/139	200/40755	0.00063939	0.039754	0.0328945	92/1031/24146/414301/3992	5
GSE31622_WT_VS_KLF3_KO_BCELL_UP	5/139	200/40755	0.00063939	0.039754	0.0328945	4653/23309/10563/285966/148753	5
GSE32423_CTRL_VS_IL7_IL4_MEMORY_CD8_TCELL_DN	5/139	200/40755	0.00063939	0.039754	0.0328945	5430/81849/26256/23092/286256	5
GSE32423_MEMORY_VS_NAIVE_CD8_TCELL_IL7_UP	5/139	200/40755	0.00063939	0.039754	0.0328945	770/10612/152185/84445/57526	5
GSE33425_CD161_HIGH_VS_INT_CD8_TCELL_UP	5/139	200/40755	0.00063939	0.039754	0.0328945	972/5579/5430/10563/56605	5
GSE360_L_DONOVANI_VS_T_GONDII_MAC_DN	5/139	200/40755	0.00063939	0.039754	0.0328945	9261/225/10953/10195/8904	5
GSE36392_TYPE_2_MYELOID_VS_MAC_IL25_TREATED_LUNG_UP	5/139	200/40755	0.00063939	0.039754	0.0328945	2155/4653/116173/388611/84699	5
GSE3691_CONVENTIONAL_VS_PLASMACYTOID_DC_SPLEEN_DN	5/139	200/40755	0.00063939	0.039754	0.0328945	27120/2000/55879/135927/286256	5
KAECH_DAY8_EFF_VS_MEMORY_CD8_TCELL_UP	5/139	200/40755	0.00063939	0.039754	0.0328945	1031/5579/51373/3992/60682	5
MIR548T_5P	7/139	423/40755	0.000651259	0.0402719	0.033323	3480/63908/94134/3992/149420/9507/3696	7
DURANTE_ADULT_OLFACTORY_NEUROEPITHELIUM_OLFACTORY_ENSHEATHING_GLIA	4/139	115/40755	0.000668202	0.0410962	0.0340051	4504/116173/3992/3696	4
MODULE_287	3/139	50/40755	0.000676678	0.0413938	0.0342513	1261/2780/4653	3
MIR4651	5/139	203/40755	0.000683739	0.0415539	0.0343838	1523/2299/2670/89797/23060	5
MIR548AZ_5P	7/139	427/40755	0.000688176	0.0415539	0.0343838	3480/63908/94134/3992/149420/9507/3696	7
DESCARTES_FETAL_PLACENTA_IGFBP1_DKK1_POSITIVE_CELLS	4/139	116/40755	0.000690252	0.0415539	0.0343838	6274/9572/9507/284297	4
GOMF_METAL_ION_TRANSMEMBRANE_TRANSPORTER_ACTIVITY	7/139	429/40755	0.000707247	0.0423529	0.035045	610/6262/6263/6338/51393/57030/389015	7
MIR4474_5P	3/139	51/40755	0.000717183	0.0427231	0.0353513	2155/6262/7016	3
GOBP_REGULATION_OF_NEURON_PROJECTION_DEVELOPMENT	7/139	431/40755	0.000726734	0.0430666	0.0356355	1523/2242/2670/3480/4504/51393/4920	7
GOBP_REGULATION_OF_BILE_ACID_BIOSYNTHETIC_PROCESS	2/139	12/40755	0.000745339	0.0434896	0.0359855	1581/9572	2
GOBP_TRIGLYCERIDE_RICH_LIPOPROTEIN_PARTICLE_REMODELING	2/139	12/40755	0.000745339	0.0434896	0.0359855	337/3990	2
GOMF_CYCLIC_NUCLEOTIDE_GATED_ION_CHANNEL_ACTIVITY	2/139	12/40755	0.000745339	0.0434896	0.0359855	1261/610	2
GOBP_UNSATURATED_FATTY_ACID_BIOSYNTHETIC_PROCESS	3/139	52/40755	0.000759201	0.0440519	0.0364508	972/225/3992	3
GOBP_NEUROTRANSMITTER_TRANSPORT	5/139	208/40755	0.00076272	0.0440519	0.0364508	2670/63908/5579/55879/57030	5
GOBP_REGULATION_OF_MYELOID_CELL_DIFFERENTIATION	5/139	209/40755	0.0007793	0.0447822	0.0370551	92/2242/972/4920/60682	5
REACTOME_REGULATION_OF_LIPID_METABOLISM_BY_PPARALPHA	4/139	120/40755	0.000783617	0.044804	0.0370731	1581/23309/3992/9572	4
MIR608	5/139	210/40755	0.000796148	0.0451751	0.0373802	1523/2299/2670/89797/23060	5
HELLER_HDAC_TARGETS_UP	6/139	317/40755	0.000798049	0.0451751	0.0373802	9261/5579/57030/6305/55086/23678	6
HP_ABNORMALITY_OF_LIPOPROTEIN_CHOLESTEROL_CONCENTRATION	3/139	53/40755	0.000802754	0.0452165	0.0374144	1581/3990/84699	3
GOBP_MYELOID_LEUKOCYTE_DIFFERENTIATION	5/139	211/40755	0.000813266	0.045583	0.0377177	2242/972/6363/4920/3696	5
GOBP_POSITIVE_REGULATION_OF_RESPONSE_TO_EXTERNAL_STIMULUS	7/139	441/40755	0.00083065	0.0463291	0.038335	2155/3480/972/6363/10563/3273/84699	7
HP_GOITER	3/139	54/40755	0.000847863	0.0466038	0.0385624	1031/2299/50506	3
MIR6803_5P	3/139	54/40755	0.000847863	0.0466038	0.0385624	610/133923/284297	3
REACTOME_ION_HOMEOSTASIS	3/139	54/40755	0.000847863	0.0466038	0.0385624	6262/6263/53822	3
BALLIF_DEVELOPMENTAL_DISABILITY_P16_P12_DELETION	2/139	13/40755	0.000878887	0.0471213	0.0389906	5579/6338	2
GOBP_CELLULAR_RESPONSE_TO_PURINE_CONTAINING_COMPOUND	2/139	13/40755	0.000878887	0.0471213	0.0389906	6262/6263	2
GOBP_REGULATION_OF_INTESTINAL_ABSORPTION	2/139	13/40755	0.000878887	0.0471213	0.0389906	337/118471	2
GOBP_RESPONSE_TO_CAFFEINE	2/139	13/40755	0.000878887	0.0471213	0.0389906	6262/6263	2
WP_CELLTYPE_DEPENDENT_SELECTIVITY_OF_CCK2R_SIGNALING	2/139	13/40755	0.000878887	0.0471213	0.0389906	6262/6263	2
GOBP_REGULATION_OF_LEUKOCYTE_CHEMOTAXIS	4/139	124/40755	0.000885566	0.0471213	0.0389906	2155/972/6363/10563	4
GOBP_POSITIVE_REGULATION_OF_CELL_ADHESION	7/139	446/40755	0.000886833	0.0471213	0.0389906	972/4653/7016/6363/10164/10563/3273	7
GOBP_HYDROGEN_PEROXIDE_METABOLIC_PROCESS	3/139	55/40755	0.000894551	0.0471213	0.0389906	337/4504/50506	3
GOBP_POSITIVE_REGULATION_OF_MYELOID_LEUKOCYTE_DIFFERENTIATION	3/139	55/40755	0.000894551	0.0471213	0.0389906	2242/972/4920	3
MODULE_389	5/139	217/40755	0.000921807	0.0483333	0.0399934	8685/81849/148281/24146/56605	5

## Sheet: Red18
ID	GeneRatio	BgRatio	pvalue	p.adjust	qvalue	geneID	Count
GSE11884_WT_VS_FURIN_KO_NAIVE_CD4_TCELL_UP	6/90	140/40755	7.24606e-07	0.00409669	0.00339928	3990/27120/53822/10953/149420/9507	6
GOBP_POSITIVE_REGULATION_OF_LIPID_METABOLIC_PROCESS	6/90	153/40755	1.2178e-06	0.00409669	0.00339928	337/3480/972/6363/225/9572	6
GOBP_POSITIVE_REGULATION_OF_LIPID_BIOSYNTHETIC_PROCESS	5/90	85/40755	1.33923e-06	0.00409669	0.00339928	337/3480/972/225/9572	5
GOBP_POSITIVE_REGULATION_OF_LEUKOCYTE_CHEMOTAXIS	5/90	94/40755	2.20637e-06	0.0048754	0.00404543	1436/2155/972/6363/10563	5
GOBP_REGULATION_OF_LIPID_BIOSYNTHETIC_PROCESS	6/90	175/40755	2.65632e-06	0.0048754	0.00404543	337/3480/972/225/27120/9572	6
GSE26669_CD4_VS_CD8_TCELL_IN_MLR_COSTIM_BLOCK_DN	6/90	199/40755	5.56381e-06	0.00661665	0.00549025	337/5579/53822/10953/23092/149420	6
GSE23505_UNTREATED_VS_4DAY_IL6_IL1_TREATED_CD4_TCELL_DN	6/90	200/40755	5.72579e-06	0.00661665	0.00549025	1447/3480/63908/6263/6363/10612	6
GOMF_ENDOPEPTIDASE_ACTIVITY	8/90	439/40755	6.09643e-06	0.00661665	0.00549025	2155/5699/83714/414301/84236/64699/9507/8904	8
GOBP_POSITIVE_REGULATION_OF_PROTEIN_KINASE_B_SIGNALING	5/90	119/40755	7.02965e-06	0.00661665	0.00549025	2155/3480/4653/6363/8904	5
GOBP_CELLULAR_KETONE_METABOLIC_PROCESS	6/90	211/40755	7.77426e-06	0.00661665	0.00549025	337/972/6338/225/27120/9572	6
GOBP_REGULATION_OF_LEUKOCYTE_CHEMOTAXIS	5/90	124/40755	8.59116e-06	0.00661665	0.00549025	1436/2155/972/6363/10563	5
GOBP_MONOCARBOXYLIC_ACID_BIOSYNTHETIC_PROCESS	6/90	215/40755	8.65204e-06	0.00661665	0.00549025	337/3990/972/225/3992/9572	6
REACTOME_ASSEMBLY_OF_ACTIVE_LPL_AND_LIPC_LIPASE_COMPLEXES	3/90	19/40755	9.8356e-06	0.00694317	0.00576119	337/3990/84699	3
GOBP_REGULATION_OF_LIPID_METABOLIC_PROCESS	7/90	339/40755	1.07103e-05	0.00702058	0.00582542	337/3480/972/6363/225/27120/9572	7
GOBP_REGULATION_OF_CELLULAR_KETONE_METABOLIC_PROCESS	5/90	132/40755	1.16403e-05	0.00712154	0.00590919	337/972/225/27120/9572	5
GOBP_POSITIVE_REGULATION_OF_CHEMOTAXIS	5/90	140/40755	1.54752e-05	0.00862707	0.00715842	1436/2155/972/6363/10563	5
GOBP_POSITIVE_REGULATION_OF_LEUKOCYTE_MIGRATION	5/90	141/40755	1.60164e-05	0.00862707	0.00715842	1436/2155/972/6363/10563	5
SMAD4_Q6	6/90	244/40755	1.77133e-05	0.00862707	0.00715842	2299/9463/10612/56605/9572/9507	6
GOBP_POSITIVE_REGULATION_OF_FATTY_ACID_BIOSYNTHETIC_PROCESS	3/90	23/40755	1.78614e-05	0.00862707	0.00715842	337/972/225	3
CP2_02	6/90	253/40755	2.17152e-05	0.00996402	0.00826777	51393/83714/23092/9572/84445/8904	6
PEA3_Q6	6/90	263/40755	2.69849e-05	0.0117924	0.00978492	9261/79370/84445/163778/149420/9507	6
GOBP_FATTY_ACID_BIOSYNTHETIC_PROCESS	5/90	162/40755	3.1212e-05	0.0130197	0.0108032	337/3990/972/225/3992	5
TAAWWATAG_RSRFC4_Q2	5/90	172/40755	4.15392e-05	0.0158632	0.0131627	1523/339855/81849/23092/84445	5
MIR548T_5P	7/90	423/40755	4.3987e-05	0.0158632	0.0131627	3480/63908/94134/3992/149420/9507/3696	7
GOBP_I_KAPPAB_KINASE_NF_KAPPAB_SIGNALING	6/90	288/40755	4.47518e-05	0.0158632	0.0131627	972/5579/6363/55128/9572/8904	6
GOCC_COLLAGEN_CONTAINING_EXTRACELLULAR_MATRIX	7/90	427/40755	4.66717e-05	0.0158632	0.0131627	337/2155/4653/5803/83546/9507/284297	7
MIR548AZ_5P	7/90	427/40755	4.66717e-05	0.0158632	0.0131627	3480/63908/94134/3992/149420/9507/3696	7
GOBP_POSITIVE_REGULATION_OF_STEROID_METABOLIC_PROCESS	3/90	33/40755	5.41536e-05	0.0169395	0.0140557	337/3480/9572	3
REACTOME_ION_CHANNEL_TRANSPORT	5/90	183/40755	5.57632e-05	0.0169395	0.0140557	6263/6338/51393/53822/23678	5
GOBP_POSITIVE_REGULATION_OF_RESPONSE_TO_EXTERNAL_STIMULUS	7/90	441/40755	5.71491e-05	0.0169395	0.0140557	1436/2155/3480/972/6363/10563/84699	7
MIR330_5P	5/90	184/40755	5.72217e-05	0.0169395	0.0140557	5579/10953/81706/23060/54549	5
REACTOME_PLASMA_LIPOPROTEIN_REMODELING	3/90	34/40755	5.92995e-05	0.017006	0.0141109	337/3990/84699	3
GOMF_PROTEIN_SERINE_THREONINE_TYROSINE_KINASE_ACTIVITY	7/90	446/40755	6.1328e-05	0.0170548	0.0141514	1436/3480/9261/5579/7016/23678/149420	7
GSE22611_NOD2_TRANSD_VS_CTRL_TRANSD_HEK293_MDP_STIM_6H_DN	5/90	195/40755	7.52893e-05	0.0176135	0.014615	6338/8170/65084/50506/3696	5
GOBP_ORGANIC_ACID_BIOSYNTHETIC_PROCESS	6/90	318/40755	7.73142e-05	0.0176135	0.014615	337/3990/972/225/3992/9572	6
GSE19888_ADENOSINE_A3R_INH_VS_INH_PRETREAT_AND_ACT_WITH_TCELL_MEMBRANES_MAST_CELL_DN	5/90	197/40755	7.89985e-05	0.0176135	0.014615	2155/6338/7015/10953/64699	5
GSE21670_UNTREATED_VS_TGFB_TREATED_STAT3_KO_CD4_TCELL_UP	5/90	199/40755	8.28469e-05	0.0176135	0.014615	118471/148281/23553/64800/9572	5
GSE22601_DOUBLE_NEGATIVE_VS_CD8_SINGLE_POSITIVE_THYMOCYTE_UP	5/90	199/40755	8.28469e-05	0.0176135	0.014615	337/6363/165721/255324/135927	5
GSE5589_WT_VS_IL6_KO_LPS_AND_IL6_STIM_MACROPHAGE_45MIN_UP	5/90	199/40755	8.28469e-05	0.0176135	0.014615	63908/5579/56605/84699/54549	5
GOBP_STEROID_METABOLIC_PROCESS	6/90	323/40755	8.42197e-05	0.0176135	0.014615	337/3990/3480/6338/27120/9572	6
GSE360_L_DONOVANI_VS_T_GONDII_MAC_DN	5/90	200/40755	8.48243e-05	0.0176135	0.014615	9261/225/10953/10195/8904	5
GSE3982_BASOPHIL_VS_CENT_MEMORY_CD4_TCELL_DN	5/90	200/40755	8.48243e-05	0.0176135	0.014615	7016/51393/10953/6305/10195	5
GSE5503_LIVER_DC_VS_PLN_DC_ACTIVATED_ALLOGENIC_TCELL_DN	5/90	200/40755	8.48243e-05	0.0176135	0.014615	56605/23092/60682/23678/149420	5
HALLMARK_ALLOGRAFT_REJECTION	5/90	200/40755	8.48243e-05	0.0176135	0.014615	972/5579/5699/6363/10563	5
GOBP_REGULATION_OF_STEROID_METABOLIC_PROCESS	4/90	104/40755	8.63689e-05	0.0176135	0.014615	337/3480/27120/9572	4
GOBP_POSITIVE_REGULATION_OF_FATTY_ACID_METABOLIC_PROCESS	3/90	39/40755	8.98438e-05	0.0179238	0.0148725	337/972/225	3
REACTOME_STIMULI_SENSING_CHANNELS	4/90	106/40755	9.29974e-05	0.0181582	0.015067	6263/6338/51393/23678	4
GOMF_SODIUM_CHANNEL_REGULATOR_ACTIVITY	3/90	40/40755	9.69735e-05	0.0185401	0.0153839	53822/64699/23678	3
GOBP_PROTEIN_KINASE_B_SIGNALING	5/90	216/40755	0.000121691	0.022791	0.0189111	2155/3480/4653/6363/8904	5
CTATGCA_MIR153	5/90	218/40755	0.000127045	0.0233179	0.0193483	6263/55296/56605/23678/23060	5
GOBP_REGULATION_OF_LEUKOCYTE_MIGRATION	5/90	219/40755	0.000129789	0.0233544	0.0193786	1436/2155/972/6363/10563	5
GOBP_REGULATION_OF_CHEMOTAXIS	5/90	225/40755	0.000147219	0.0259813	0.0215583	1436/2155/972/6363/10563	5
GOBP_REGULATION_OF_FATTY_ACID_BIOSYNTHETIC_PROCESS	3/90	49/40755	0.000178254	0.0307109	0.0254827	337/972/225	3
GOBP_LEUKOCYTE_CHEMOTAXIS	5/90	236/40755	0.000183768	0.0307109	0.0254827	1436/2155/972/6363/10563	5
GOBP_GRANULOCYTE_CHEMOTAXIS	4/90	127/40755	0.000186763	0.0307109	0.0254827	1436/972/6363/10563	4
MEF2_02	5/90	237/40755	0.000187404	0.0307109	0.0254827	1523/339855/81849/23092/84445	5
GSE13173_UNTREATED_VS_IL12_TREATED_ACT_CD8_TCELL_UP	4/90	129/40755	0.00019829	0.031778	0.0263682	81849/50506/163778/9507	4
GOBP_REGULATION_OF_GRANULOCYTE_CHEMOTAXIS	3/90	51/40755	0.000200842	0.031778	0.0263682	1436/972/6363	3
GOBP_UNSATURATED_FATTY_ACID_BIOSYNTHETIC_PROCESS	3/90	52/40755	0.000212798	0.0322747	0.0267804	972/225/3992	3
TCF4_Q5	5/90	244/40755	0.000214422	0.0322747	0.0267804	339855/5579/225/23678/8904	5
MILICIC_FAMILIAL_ADENOMATOUS_POLYPOSIS_DN	2/90	10/40755	0.000214532	0.0322747	0.0267804	6363/10563	2
GGGNNTTTCC_NFKB_Q6_01	4/90	134/40755	0.000229341	0.0338423	0.0280811	1436/972/339855/83714	4
GSE6674_UNSTIM_VS_ANTI_IGM_STIM_BCELL_DN	4/90	135/40755	0.000235948	0.0338423	0.0280811	1447/5803/53822/414301	4
RSRFC4_01	5/90	250/40755	0.000239858	0.0338423	0.0280811	1523/81849/23092/84445/83546	5
ZHANG_BREAST_CANCER_PROGENITORS_DN	4/90	137/40755	0.00024957	0.0338423	0.0280811	1436/10563/55176/83714	4
BROWNE_HCMV_INFECTION_4HR_DN	5/90	254/40755	0.000258048	0.0338423	0.0280811	1436/5579/6363/10563/6305	5
USF2_Q6	5/90	254/40755	0.000258048	0.0338423	0.0280811	148281/10612/94134/79814/84445	5
GOBP_NEURONAL_ION_CHANNEL_CLUSTERING	2/90	11/40755	0.000261828	0.0338423	0.0280811	4653/9463	2
GOBP_REGULATION_OF_DENDRITIC_CELL_ANTIGEN_PROCESSING_AND_PRESENTATION	2/90	11/40755	0.000261828	0.0338423	0.0280811	972/6363	2
GOBP_REGULATION_OF_INTESTINAL_LIPID_ABSORPTION	2/90	11/40755	0.000261828	0.0338423	0.0280811	337/118471	2
SCHAEFFER_PROSTATE_DEVELOPMENT_AND_CANCER_BOX4_UP	2/90	11/40755	0.000261828	0.0338423	0.0280811	5579/23309	2
MIR130A_3P	6/90	401/40755	0.000271339	0.0345844	0.0286968	148281/94134/60682/23060/149420/3696	6
BUSSLINGER_DUODENAL_MATURE_ENTEROCYTES	5/90	259/40755	0.000282239	0.0350136	0.029053	337/972/118471/84699/727910	5
MIR130B_3P	6/90	404/40755	0.000282337	0.0350136	0.029053	148281/94134/60682/23060/149420/3696	6
GOMF_CHANNEL_REGULATOR_ACTIVITY	4/90	144/40755	0.000301717	0.036913	0.0306291	5579/53822/64699/23678	4
GOBP_POSITIVE_REGULATION_OF_SMALL_MOLECULE_METABOLIC_PROCESS	4/90	145/40755	0.000309757	0.036913	0.0306291	337/972/225/9572	4
BIOCARTA_CBL_PATHWAY	2/90	12/40755	0.000313743	0.036913	0.0306291	1436/5579	2
GOBP_TRIGLYCERIDE_RICH_LIPOPROTEIN_PARTICLE_REMODELING	2/90	12/40755	0.000313743	0.036913	0.0306291	337/3990	2
MIR193B_5P	3/90	61/40755	0.000341605	0.0391863	0.0325154	118471/55296/60682	3
YU_MYC_TARGETS_DN	3/90	61/40755	0.000341605	0.0391863	0.0325154	972/5579/56605	3
GSE40274_CTRL_VS_FOXP3_AND_GATA1_TRANSDUCED_ACTIVATED_CD4_TCELL_DN	4/90	150/40755	0.000352274	0.0399113	0.033117	2155/79370/3992/727910	4
MASSARWEH_RESPONSE_TO_ESTRADIOL	3/90	62/40755	0.000358403	0.0401105	0.0332822	3480/64699/23678	3
BALLIF_DEVELOPMENTAL_DISABILITY_P16_P12_DELETION	2/90	13/40755	0.000370254	0.0404502	0.0335641	5579/6338	2
GOBP_REGULATION_OF_INTESTINAL_ABSORPTION	2/90	13/40755	0.000370254	0.0404502	0.0335641	337/118471	2
DESCARTES_FETAL_INTESTINE_INTESTINAL_EPITHELIAL_CELLS	5/90	276/40755	0.000377546	0.0407616	0.0338225	337/7015/118471/79814/84699	5
GOBP_GRANULOCYTE_MIGRATION	4/90	154/40755	0.000389174	0.0415285	0.0344588	1436/972/6363/10563	4
LEE_LIVER_CANCER_MYC_TGFA_DN	3/90	65/40755	0.000411961	0.0434548	0.0360572	3990/9261/51393	3
GOBP_CELLULAR_COMPONENT_MAINTENANCE	3/90	66/40755	0.000430891	0.0444767	0.0369051	1436/3480/9463	3
WP_FAMILIAL_HYPERLIPIDEMIA_TYPE_3	2/90	14/40755	0.000431342	0.0444767	0.0369051	337/3990	2
GOMF_G_PROTEIN_COUPLED_RECEPTOR_BINDING	5/90	285/40755	0.000436929	0.0445522	0.0369677	2780/4653/9463/6363/10563	5
GOBP_BIOLOGICAL_PROCESS_INVOLVED_IN_SYMBIOTIC_INTERACTION	5/90	287/40755	0.00045103	0.0454846	0.0377415	1436/972/6338/84321/55128	5
MIR765	5/90	289/40755	0.000465472	0.0464308	0.0385266	1436/1523/55176/163778/54549	5
MARTORIATI_MDM4_TARGETS_NEUROEPITHELIUM_DN	4/90	162/40755	0.000471136	0.0464904	0.0385761	1436/225/10563/3696	4
GOBP_GLIOGENESIS	5/90	291/40755	0.00048026	0.0465393	0.0386166	1436/4653/9463/5803/9572	5
WATANABE_COLON_CANCER_MSI_VS_MSS_DN	3/90	69/40755	0.000491006	0.0465393	0.0386166	3480/81706/50506	3
GOBP_DENDRITIC_CELL_ANTIGEN_PROCESSING_AND_PRESENTATION	2/90	15/40755	0.000496987	0.0465393	0.0386166	972/6363	2
GOBP_REGULATION_OF_UNSATURATED_FATTY_ACID_BIOSYNTHETIC_PROCESS	2/90	15/40755	0.000496987	0.0465393	0.0386166	972/225	2
WP_FAMILIAL_HYPERLIPIDEMIA_TYPE_5	2/90	15/40755	0.000496987	0.0465393	0.0386166	337/3990	2
GOBP_POSITIVE_REGULATION_OF_CELL_DEVELOPMENT	5/90	297/40755	0.000526753	0.0488284	0.040516	1523/4653/5803/7016/51393	5
REACTOME_PLASMA_LIPOPROTEIN_ASSEMBLY_REMODELING_AND_CLEARANCE	3/90	71/40755	0.00053392	0.0489978	0.0406566	337/3990/84699	3
MIR3692_3P	5/90	299/40755	0.000542978	0.0493357	0.040937	5579/5803/94134/60682/152185	5
OHGUCHI_LIVER_HNF4A_TARGETS_DN	4/90	169/40755	0.000552351	0.04956	0.041123	337/3990/79814/727910	4
GOBP_POSITIVE_REGULATION_OF_RESPONSE_TO_WOUNDING	3/90	72/40755	0.000556247	0.04956	0.041123	2155/3480/50506	3
GOBP_HIGH_DENSITY_LIPOPROTEIN_PARTICLE_REMODELING	2/90	16/40755	0.000567169	0.0495706	0.0411319	337/3990	2
WANG_METASTASIS_OF_BREAST_CANCER	2/90	16/40755	0.000567169	0.0495706	0.0411319	55879/79370	2

## Sheet: Unknown8
ID	GeneRatio	BgRatio	pvalue	p.adjust	qvalue	geneID	Count
RAY_TUMORIGENESIS_BY_ERBB2_CDC25A_UP	28/56	204/40755	3.78272e-50	2.17695e-46	1.74761e-46	145942/83999/23112/5626/5529/57053/130026/121355/53916/3608/123355/4750/442179/27232/343/8459/138802/119678/29851/30814/26287/219938/246777/10656/2000/222642/8484/9439	28
GSE16385_IFNG_TNF_VS_UNSTIM_MACROPHAGE_ROSIGLITAZONE_TREATED_DN	5/56	200/40755	8.43772e-06	0.0242795	0.0194911	5529/9466/8459/28990/9439	5
